# Supplementary material for: Towards repurposing the yeast peroxisome for compartmentalizing heterologous metabolic pathways
Source: Nat Commun. 2016 Mar 30;7:11152. doi: 10.1038/ncomms11152 (PMC5476825; doi:10.1038/ncomms11152)
Supplement: Supplementary Data 1 — Sequences of all DNA constructs used in this manuscript (in '.GB' file format). [file ncomms11152-s2.zip]

Archive with 231 entries (222 files):
- dna/
- dna/.DS_Store
- __MACOSX/
- __MACOSX/dna/
- __MACOSX/dna/._.DS_Store
- dna/CRISPRrepair/
- dna/CRISPRrepair/.DS_Store
- __MACOSX/dna/CRISPRrepair/
- __MACOSX/dna/CRISPRrepair/._.DS_Store
- dna/CRISPRrepair/R1.gb
- __MACOSX/dna/CRISPRrepair/._R1.gb
- dna/CRISPRrepair/R10.gb
- __MACOSX/dna/CRISPRrepair/._R10.gb
- dna/CRISPRrepair/R2.gb
- __MACOSX/dna/CRISPRrepair/._R2.gb
- dna/CRISPRrepair/R3.gb
- __MACOSX/dna/CRISPRrepair/._R3.gb
- dna/CRISPRrepair/R4.gb
- __MACOSX/dna/CRISPRrepair/._R4.gb
- dna/CRISPRrepair/R5.gb
- __MACOSX/dna/CRISPRrepair/._R5.gb
- dna/CRISPRrepair/R6.gb
- __MACOSX/dna/CRISPRrepair/._R6.gb
- dna/CRISPRrepair/R7.gb
- __MACOSX/dna/CRISPRrepair/._R7.gb
- dna/CRISPRrepair/R8.gb
- __MACOSX/dna/CRISPRrepair/._R8.gb
- dna/CRISPRrepair/R9.gb
- __MACOSX/dna/CRISPRrepair/._R9.gb
- __MACOSX/dna/._CRISPRrepair
- dna/genome/
- dna/genome/.DS_Store
- __MACOSX/dna/genome/
- __MACOSX/dna/genome/._.DS_Store
- dna/genome/BY4741_CHR11_SPC42_WT.gb
- __MACOSX/dna/genome/._BY4741_CHR11_SPC42_WT.gb
- dna/genome/BY4741_CHR2_CDC28_WT.gb
- __MACOSX/dna/genome/._BY4741_CHR2_CDC28_WT.gb
- dna/genome/BY4741_CHR4_PEX5_WT.gb
- __MACOSX/dna/genome/._BY4741_CHR4_PEX5_WT.gb
- dna/genome/BY4741_CHR6_CDC14_WT.gb
- __MACOSX/dna/genome/._BY4741_CHR6_CDC14_WT.gb
- dna/genome/BY4741_CHR7_PEX14_WT.gb
- __MACOSX/dna/genome/._BY4741_CHR7_PEX14_WT.gb
- dna/genome/BY4741_CHR7_TYS1_WT.gb
- __MACOSX/dna/genome/._BY4741_CHR7_TYS1_WT.gb
- dna/genome/MULTIPLE_CHR7_PEX14_DEL.gb
- __MACOSX/dna/genome/._MULTIPLE_CHR7_PEX14_DEL.gb
- dna/genome/yZNR142_CHR4_PEX5_pGAL1.gb
- __MACOSX/dna/genome/._yZNR142_CHR4_PEX5_pGAL1.gb
- dna/genome/yZNR147_CHR2_CDC28_ePTS1.gb
- __MACOSX/dna/genome/._yZNR147_CHR2_CDC28_ePTS1.gb
- dna/genome/yZNR148_CHR2_CDC28_PTS1.gb
- __MACOSX/dna/genome/._yZNR148_CHR2_CDC28_PTS1.gb
- dna/genome/yZNR153_CHR11_SPC42_ePTS1.gb
- __MACOSX/dna/genome/._yZNR153_CHR11_SPC42_ePTS1.gb
- dna/genome/yZNR154_CHR11_SPC42_PTS1.gb
- __MACOSX/dna/genome/._yZNR154_CHR11_SPC42_PTS1.gb
- dna/genome/yZNR157_CHR6_CDC14_ePTS1.gb
- __MACOSX/dna/genome/._yZNR157_CHR6_CDC14_ePTS1.gb
- dna/genome/yZNR158_CHR6_CDC14_PTS1.gb
- __MACOSX/dna/genome/._yZNR158_CHR6_CDC14_PTS1.gb
- dna/genome/yZNR159_CHR7_TYS1_ePTS1.gb
- __MACOSX/dna/genome/._yZNR159_CHR7_TYS1_ePTS1.gb
- dna/genome/yZNR160_CHR7_TYS1_PTS1.gb
- __MACOSX/dna/genome/._yZNR160_CHR7_TYS1_PTS1.gb
- __MACOSX/dna/._genome
- dna/plasmids/
- dna/plasmids/.DS_Store
- __MACOSX/dna/plasmids/
- __MACOSX/dna/plasmids/._.DS_Store
- dna/plasmids/pBG400.gb
- __MACOSX/dna/plasmids/._pBG400.gb
- dna/plasmids/pJAG011.gb
- __MACOSX/dna/plasmids/._pJAG011.gb
- dna/plasmids/pWCD1134.gb
- __MACOSX/dna/plasmids/._pWCD1134.gb
- dna/plasmids/pWCD1441.gb
- __MACOSX/dna/plasmids/._pWCD1441.gb
- dna/plasmids/pWCD1442.gb
- __MACOSX/dna/plasmids/._pWCD1442.gb
- dna/plasmids/pWCD1443.gb
- __MACOSX/dna/plasmids/._pWCD1443.gb
- dna/plasmids/pWCD1661.gb
- __MACOSX/dna/plasmids/._pWCD1661.gb
- dna/plasmids/pWCD1824.gb
- __MACOSX/dna/plasmids/._pWCD1824.gb
- dna/plasmids/pWCD1873.gb
- __MACOSX/dna/plasmids/._pWCD1873.gb
- dna/plasmids/pWCD1874.gb
- __MACOSX/dna/plasmids/._pWCD1874.gb
- dna/plasmids/pWCD1875.gb
- __MACOSX/dna/plasmids/._pWCD1875.gb
- dna/plasmids/pWCD1876.gb
- __MACOSX/dna/plasmids/._pWCD1876.gb
- dna/plasmids/pWCD1877.gb
- __MACOSX/dna/plasmids/._pWCD1877.gb
- dna/plasmids/pWCD1879.gb
- __MACOSX/dna/plasmids/._pWCD1879.gb
- dna/plasmids/pWCD1924.gb
- __MACOSX/dna/plasmids/._pWCD1924.gb
- dna/plasmids/pWCD1925.gb
- __MACOSX/dna/plasmids/._pWCD1925.gb
- dna/plasmids/pWCD1926.gb
- __MACOSX/dna/plasmids/._pWCD1926.gb
- dna/plasmids/pWCD1932.gb
- __MACOSX/dna/plasmids/._pWCD1932.gb
- dna/plasmids/pWCD1933.gb
- __MACOSX/dna/plasmids/._pWCD1933.gb
- dna/plasmids/pWCD1934.gb
- __MACOSX/dna/plasmids/._pWCD1934.gb
- dna/plasmids/pWCD1935.gb
- __MACOSX/dna/plasmids/._pWCD1935.gb
- dna/plasmids/pWCD1936.gb
- __MACOSX/dna/plasmids/._pWCD1936.gb
- dna/plasmids/pWCD1937.gb
- __MACOSX/dna/plasmids/._pWCD1937.gb
- dna/plasmids/pWCD1938.gb
- __MACOSX/dna/plasmids/._pWCD1938.gb
- dna/plasmids/pWCD2420L.gb
- __MACOSX/dna/plasmids/._pWCD2420L.gb
- dna/plasmids/pWCD2422.gb
- __MACOSX/dna/plasmids/._pWCD2422.gb
- dna/plasmids/pWCD2423.gb
- __MACOSX/dna/plasmids/._pWCD2423.gb
- dna/plasmids/pWCD2424.gb
- __MACOSX/dna/plasmids/._pWCD2424.gb
- dna/plasmids/pWCD2425.gb
- __MACOSX/dna/plasmids/._pWCD2425.gb
- dna/plasmids/pWCD2426.gb
- __MACOSX/dna/plasmids/._pWCD2426.gb
- dna/plasmids/pWCD2427.gb
- __MACOSX/dna/plasmids/._pWCD2427.gb
- dna/plasmids/pWCD2428.gb
- __MACOSX/dna/plasmids/._pWCD2428.gb
- dna/plasmids/pWCD2429.gb
- __MACOSX/dna/plasmids/._pWCD2429.gb
- dna/plasmids/pWCD2430.gb
- __MACOSX/dna/plasmids/._pWCD2430.gb
- dna/plasmids/pWCD2431.gb
- __MACOSX/dna/plasmids/._pWCD2431.gb
- dna/plasmids/pWCD2520.gb
- __MACOSX/dna/plasmids/._pWCD2520.gb
- dna/plasmids/pWCD2526.gb
- __MACOSX/dna/plasmids/._pWCD2526.gb
- dna/plasmids/pWCD2527.gb
- __MACOSX/dna/plasmids/._pWCD2527.gb
- dna/plasmids/pWCD2528.gb
- __MACOSX/dna/plasmids/._pWCD2528.gb
- dna/plasmids/pWCD2529.gb
- __MACOSX/dna/plasmids/._pWCD2529.gb
- dna/plasmids/pWCD2530.gb
- __MACOSX/dna/plasmids/._pWCD2530.gb
- dna/plasmids/pWCD2531.gb
- __MACOSX/dna/plasmids/._pWCD2531.gb
- dna/plasmids/pWCD2532.gb
- __MACOSX/dna/plasmids/._pWCD2532.gb
- dna/plasmids/pWCD2533.gb
- __MACOSX/dna/plasmids/._pWCD2533.gb
- dna/plasmids/pWCD2534.gb
- __MACOSX/dna/plasmids/._pWCD2534.gb
- dna/plasmids/pWCD2535.gb
- __MACOSX/dna/plasmids/._pWCD2535.gb
- dna/plasmids/pWCD2536.gb
- __MACOSX/dna/plasmids/._pWCD2536.gb
- dna/plasmids/pWCD2537.gb
- __MACOSX/dna/plasmids/._pWCD2537.gb
- dna/plasmids/pWCD2538.gb
- __MACOSX/dna/plasmids/._pWCD2538.gb
- dna/plasmids/pWCD2539.gb
- __MACOSX/dna/plasmids/._pWCD2539.gb
- dna/plasmids/pWCD2540.gb
- __MACOSX/dna/plasmids/._pWCD2540.gb
- dna/plasmids/pWCD2541.gb
- __MACOSX/dna/plasmids/._pWCD2541.gb
- dna/plasmids/pZNR0727.gb
- __MACOSX/dna/plasmids/._pZNR0727.gb
- dna/plasmids/pZNR0728.gb
- __MACOSX/dna/plasmids/._pZNR0728.gb
- dna/plasmids/pZNR0864.gb
- __MACOSX/dna/plasmids/._pZNR0864.gb
- dna/plasmids/pZNR0868.gb
- __MACOSX/dna/plasmids/._pZNR0868.gb
- dna/plasmids/pZNR0870.gb
- __MACOSX/dna/plasmids/._pZNR0870.gb
- dna/plasmids/pZNR0871.gb
- __MACOSX/dna/plasmids/._pZNR0871.gb
- dna/plasmids/pZNR0872.gb
- __MACOSX/dna/plasmids/._pZNR0872.gb
- dna/plasmids/pZNR0873.gb
- __MACOSX/dna/plasmids/._pZNR0873.gb
- dna/plasmids/pZNR0875.gb
- __MACOSX/dna/plasmids/._pZNR0875.gb
- dna/plasmids/pZNR0876.gb
- __MACOSX/dna/plasmids/._pZNR0876.gb
- dna/plasmids/pZNR0877.gb
- __MACOSX/dna/plasmids/._pZNR0877.gb
- dna/plasmids/pZNR0878.gb
- __MACOSX/dna/plasmids/._pZNR0878.gb
- dna/plasmids/pZNR0915.gb
- __MACOSX/dna/plasmids/._pZNR0915.gb
- dna/plasmids/pZNR1261.gb
- __MACOSX/dna/plasmids/._pZNR1261.gb
- dna/plasmids/pZNR1262.gb
- __MACOSX/dna/plasmids/._pZNR1262.gb
- dna/plasmids/pZNR1263.gb
- __MACOSX/dna/plasmids/._pZNR1263.gb
- dna/plasmids/pZNR1264.gb
- __MACOSX/dna/plasmids/._pZNR1264.gb
- dna/plasmids/pZNR1271.gb
- __MACOSX/dna/plasmids/._pZNR1271.gb
- dna/plasmids/pZNR1326.gb
- __MACOSX/dna/plasmids/._pZNR1326.gb
- dna/plasmids/pZNR1425.gb
- __MACOSX/dna/plasmids/._pZNR1425.gb
- dna/plasmids/pZNR1427.gb
- __MACOSX/dna/plasmids/._pZNR1427.gb
- dna/plasmids/pZNR1429.gb
- __MACOSX/dna/plasmids/._pZNR1429.gb
- dna/plasmids/pZNR1431.gb
- __MACOSX/dna/plasmids/._pZNR1431.gb
- dna/plasmids/pZNR1433.gb
- __MACOSX/dna/plasmids/._pZNR1433.gb
- dna/plasmids/pZNR1435.gb
- __MACOSX/dna/plasmids/._pZNR1435.gb
- dna/plasmids/pZNR1437.gb
- __MACOSX/dna/plasmids/._pZNR1437.gb
- dna/plasmids/pZNR1439.gb
- __MACOSX/dna/plasmids/._pZNR1439.gb
- __MACOSX/dna/._plasmids
- __MACOSX/._dna
