# Supplementary material for: Towards repurposing the yeast peroxisome for compartmentalizing heterologous metabolic pathways
Source: Nat Commun. 2016 Mar 30;7:11152. doi: 10.1038/ncomms11152 (PMC5476825; doi:10.1038/ncomms11152)
Supplement: Supplementary Data 1 — Sequences of all DNA constructs used in this manuscript (in '.GB' file format). [file ncomms11152-s2.zip › dna/CRISPRrepair/R1.gb]

LOCUS       R1                       868 bp ds-DNA     linear       03-JUL-2015
DEFINITION  .
ACCESSION   
VERSION     
SOURCE      .
  ORGANISM  .
COMMENT     >PEX5 mod
COMMENT     
COMMENT     ApEinfo:methylated:1
FEATURES             Location/Qualifiers
     misc_feature    746..841
                     /label=Pex5
                     /ApEinfo_fwdcolor=cyan
                     /ApEinfo_revcolor=green
                     /ApEinfo_graphicformat=arrow_data {{0 1 2 0 0 -1} {} 0}
                     width 5 offset 0
     misc_feature    168..700
                     /label=gal1
                     /ApEinfo_fwdcolor=cyan
                     /ApEinfo_revcolor=green
                     /ApEinfo_graphicformat=arrow_data {{0 1 2 0 0 -1} {} 0}
                     width 5 offset 0
     misc_feature    1..21
                     /label=DK40
                     /ApEinfo_fwdcolor=cyan
                     /ApEinfo_revcolor=green
                     /ApEinfo_graphicformat=arrow_data {{0 1 2 0 0 -1} {} 0}
                     width 5 offset 0
     misc_feature    complement(842..868)
                     /label=DK45
                     /ApEinfo_fwdcolor=cyan
                     /ApEinfo_revcolor=green
                     /ApEinfo_graphicformat=arrow_data {{0 1 2 0 0 -1} {} 0}
                     width 5 offset 0
ORIGIN
        1 TTAACTCCGA ATTCCTCCGA CAAGTCGGTA CCCTCTTCCG GCGGAGAATA TATATGAACA
       61 AAATTAAGCA TAAGAAAGGT TTCTGATTAA TATTGATTCA CCAAACAGTT TTAGTTCCTA
      121 TTTTTGGATA TATATAcatc aataaacaat atatcataac acAAGAGCCC CATTATCTTA
      181 GCCTAAAAAA ACCTTCTCTT TGGAACTTTC AGTAATACGC TTAACTGCTC ATTGCTATAT
      241 TGAAGTACGG ATTAGAAGCC GCCGAGCGGG CGACAGCCCT CCGACGGAAG ACTCTCCTCC
      301 GTGCGTCCTC GTCTTCACCG GTCGCGTTCC TGAAACGCAG ATGTGCCTCG CGCCGCACTG
      361 CTCCGAACAA TAAAGATTCT ACAATACTAG CTTTTATGGT TATGAAGAGG AAAAATTGGC
      421 AGTAACCTGG CCCCACAAAC CTTCAAATTA ACGAATCAAA TTAACAACCA TAGGATGATA
      481 ATGCGATTAG TTTTTTAGCC TTATTTCTGG GGTAATTAAT CAGCGAAGCG ATGATTTTTG
      541 ATCTATTAAC AGATATATAA ATGGAAAAGC TGCATAACCA CTTTAACTAA TACTTTCAAC
      601 ATTTTCAGTT TGTATTACTT CTTATTCAAA TGTCATAAAA GTATCAACAA AAAATTGTTA
      661 ATATACCTCT ATACTTTAAC GTCAAGGAGA AAAAACTATA atggacgtCg gCTCGtgTAG
      721 CgtAggaaat aatccgcttg cgcagTTGCA CAAACATACT CAGCAGAACA AATCGCTTCA
      781 GTTTAATCAG AAGAATAATG GGCGTCTTAA TGAGTCACCT CTACAGGGTA CCAACAAGCC
      841 Aggtattagt gaggctttta tatccaat   
//
