# Supplementary material for: Towards repurposing the yeast peroxisome for compartmentalizing heterologous metabolic pathways
Source: Nat Commun. 2016 Mar 30;7:11152. doi: 10.1038/ncomms11152 (PMC5476825; doi:10.1038/ncomms11152)
Supplement: Supplementary Data 1 — Sequences of all DNA constructs used in this manuscript (in '.GB' file format). [file ncomms11152-s2.zip › dna/CRISPRrepair/R10.gb]

LOCUS       R10                     2000 bp ds-DNA     linear       03-JUL-2015
DEFINITION  .
ACCESSION   
VERSION     
SOURCE      .
  ORGANISM  .
COMMENT     >PEX14 YGL153W SGDID:S000003121, chrVII:216273..217298+/- 1kb
COMMENT     
COMMENT     ApEinfo:methylated:1
FEATURES             Location/Qualifiers
     misc_feature    complement(1001..1071)
                     /label=YGL152C(dubious)
                     /ApEinfo_fwdcolor=cyan
                     /ApEinfo_revcolor=green
                     /ApEinfo_graphicformat=arrow_data {{0 1 2 0 0 -1} {} 0}
                     width 5 offset 0
     misc_feature    complement(6..824)
                     /label=LYS5
                     /ApEinfo_fwdcolor=cyan
                     /ApEinfo_revcolor=green
                     /ApEinfo_graphicformat=arrow_data {{0 1 2 0 0 -1} {} 0}
                     width 5 offset 0
     misc_feature    1226..2000
                     /label=NUT1
                     /ApEinfo_fwdcolor=cyan
                     /ApEinfo_revcolor=green
                     /ApEinfo_graphicformat=arrow_data {{0 1 2 0 0 -1} {} 0}
                     width 5 offset 0
     misc_feature    401..419
                     /label=SeqF
                     /ApEinfo_fwdcolor=#ffe82f
                     /ApEinfo_revcolor=green
                     /ApEinfo_graphicformat=arrow_data {{0 1 2 0 0 -1} {} 0}
                     width 5 offset 0
     misc_feature    complement(1546..1565)
                     /label=SeqR
                     /ApEinfo_fwdcolor=#ffc5d8
                     /ApEinfo_revcolor=#ff76ea
                     /ApEinfo_graphicformat=arrow_data {{0 1 2 0 0 -1} {} 0}
                     width 5 offset 0
     misc_feature    complement(1975..2000)
                     /label=Hom2R
                     /ApEinfo_fwdcolor=cyan
                     /ApEinfo_revcolor=#ff73fa
                     /ApEinfo_graphicformat=arrow_data {{0 1 2 0 0 -1} {} 0}
                     width 5 offset 0
     misc_feature    1..24
                     /label=Hom1F
                     /ApEinfo_fwdcolor=cyan
                     /ApEinfo_revcolor=green
                     /ApEinfo_graphicformat=arrow_data {{0 1 2 0 0 -1} {} 0}
                     width 5 offset 0
     misc_feature    977..1023
                     /label=PEXKO_Repair
                     /ApEinfo_fwdcolor=cyan
                     /ApEinfo_revcolor=green
                     /ApEinfo_graphicformat=arrow_data {{0 1 2 0 0 -1} {} 0}
                     width 5 offset 0
ORIGIN
        1 TGGCATTATA AACCATCATT TTCGATGAAA TAATCAATCA ACGTAGATAA GCTGATATTA
       61 TATAATTTTG GTCTGTTCGT GTTGATTTTA TCACTGATGG ACTTTGGCAT ACAGATAGTG
      121 ACAATTTCGT TATTGAACCA TTGAGAATGG AAAATCAATG GAACTTCATC CAGAGTTATG
      181 CACATAGAAG CTCCCTCAGC CGGAAAAAAG CTGATAGCGC CAAAATCTAT TAGTGACAAG
      241 TCTGTGTTAA GGCCAGTTCC AGTAAATTTT GTATACGACT CCTTCAAGGA CCATAAGTAA
      301 GTAAATATTG TGCATGGATC AGACGCTTTC AGTAAACCGT TAAATTCTCT TTCACTAAAA
      361 ACTTCTTTAA ATAGCTCCAA CTCTTCCCTC CCGCCATAAT TGCACGGAGA AGCGATATCA
      421 ATTCCGACAT CCTGGTATTC ATCTGTACTT ACACATTTTA CGAGGAACAT AGCTACATAT
      481 TGTTCACCGA TGGTCATGCT AAATGGAAGA AAACGATTGT TGTCTAAGAA TGGCTTACCG
      541 AAGCTGCCCT TGTCAAATTT CAGCTCTTGA AAATTTAAGC CCGTTACTAT AGAGCAGCCA
      601 AACAACTGCA GCAGCTGGCT GCATAGATTT GAACATCTAT CGTGAAACGA TTTTTTATTG
      661 AGGATTCTGG CTTGAGACGC CAATGGCAAA GTTCTCATTA ATGCCTCGAA CGTAAACTCA
      721 TCCGCGAGTA TATCCTCTTG AATTTCAACA ACGAATATAC CTGCCCATGG TCTTACACCT
      781 GCCACCTTTG AAACTTCGCT TACTACTTCA GTCGTTTTAA CCATCCACGG TTTTTTTGCT
      841 GAGTGATTCT CTTTCTCCTC ATTCTCATTT TAGTCATAGC GGTTTTAATA AGCGCCCGAA
      901 AGATAATTGT AAAACATATA TTCAATGCTT AAAAATATAA GAAATTGCCC ATCAATTTGA
      961 AAACTCAAGT AAAACAGAGA AGTTGTAAGG TGAATAAGGA CGCAATTCTA TGTAAGTAAT
     1021 TAGTTTTTTA ACGGAAATTG TAATTGTAAC TGTCCTAGAT ACTATGGACA TTCAATCTGA
     1081 TTGTTACCCG GAACATTTGC TTTTGAAAGG CATTTTTAGT AGCACTAATA TATTGGCAGC
     1141 TAATTGAAAC AGTAATCTAC AAATATGAGT AAGCTAAACC ACCTCAACAA AGCTATTCGT
     1201 GGCTAGTATA TGACCTTGAA TTGCCATGGA AAAAGAATCA GTATACAACT TAGCACTAAA
     1261 ATGTGCTGAG CGGCAATTGA CCTCCATGGA ATTTTCGAAC CTTTACAAGG AATTCTTTAA
     1321 TGAAAAGTTC CCGTCTTTGA TTCAAGAGGA AGAAGAAGAT ACAACAACAA CTGCAAATAT
     1381 AAATGAGGTC AAGAAAGCGT CCGATTTGGT GGATACACCC AGCAACAACA CGGCTGCTAC
     1441 TGCAGATACT ACACACTTAC ACGAGGCTCT AGATATTGTT TGCTCCGATT TTGTTAAAAT
     1501 ATTAAACCTG GAGAAGCCTC TTATCTTGGC AGATTATATC GTTGAGGTAT TGCTTGTGAA
     1561 CTACAACTCA GATATGATAA AATGCTTTCT GCCTAAATTG AATTCCGTTA GGAACTCCTT
     1621 GCTATTGGCC CATTTTTTCT CCAAATCTTG TTCATTCTTT GCCAAATTAT CAGATACTTT
     1681 GATAATTGAT CAAGTACGCA AGGATTTGGG CAACGTCATA GTACCGAATA TCTTAAGTCT
     1741 AGACATGAAT AGTATGAATA AAGAATTGAT TGCCATAGTA TCAAAGCTTT TGCAAACAAC
     1801 TTTAAAACTC TCTCCTTCAC CAATTCTTTT AACTTCTGCC GGCTGTAAAA ATGGGTCTTT
     1861 TACGCTACTA AATCAGTTGT CTCAAACCAA CAAGTTACTT TTTAAAAGGG TTTCTCAGAC
     1921 TTTTGAAGCA AAATTACATT TCAAAGATAC CAAGCCATTT TTAAACAAAG ATTCCACTAA
     1981 CGAATTCGTA GGTTCTCCTT    
//
