# Supplementary material for: Towards repurposing the yeast peroxisome for compartmentalizing heterologous metabolic pathways
Source: Nat Commun. 2016 Mar 30;7:11152. doi: 10.1038/ncomms11152 (PMC5476825; doi:10.1038/ncomms11152)
Supplement: Supplementary Data 1 — Sequences of all DNA constructs used in this manuscript (in '.GB' file format). [file ncomms11152-s2.zip › dna/CRISPRrepair/R2.gb]

LOCUS       R2                      1112 bp ds-DNA     linear       03-JUL-2015
DEFINITION  .
ACCESSION   
VERSION     
SOURCE      .
  ORGANISM  .
COMMENT     
COMMENT     
COMMENT     ApEinfo:methylated:1
FEATURES             Location/Qualifiers
     misc_feature    join(382..429,442..461)
                     /label=Hom1
                     /ApEinfo_fwdcolor=cyan
                     /ApEinfo_revcolor=green
                     /ApEinfo_graphicformat=arrow_data {{0 1 2 0 0 -1} {} 0}
                     width 5 offset 0
     primer_bind     join(406..414,418..419,421..422)
                     /label=sgRNA2
                     /ApEinfo_fwdcolor=#eb1eff
                     /ApEinfo_revcolor=green
                     /ApEinfo_graphicformat=arrow_data {{0 1 2 0 0 -1} {} 0}
                     width 5 offset 0
     primer_bind     join(388..396,400..401,403..404,406..407)
                     /label=sgRNA3
                     /ApEinfo_fwdcolor=#fff290
                     /ApEinfo_revcolor=green
                     /ApEinfo_graphicformat=arrow_data {{0 1 2 0 0 -1} {} 0}
                     width 5 offset 0
     primer_bind     complement(475..486)
                     /label=sgRNA1
                     /ApEinfo_fwdcolor=#ff5c66
                     /ApEinfo_revcolor=#1cff25
                     /ApEinfo_graphicformat=arrow_data {{0 1 2 0 0 -1} {} 0}
                     width 5 offset 0
     primer_bind     1..17
                     /label=Hom1 F
                     /ApEinfo_fwdcolor=cyan
                     /ApEinfo_revcolor=green
                     /ApEinfo_graphicformat=arrow_data {{0 1 2 0 0 -1} {} 0}
                     width 5 offset 0
     misc_feature    complement(1093..1112)
                     /label=Hom2 R
                     /ApEinfo_fwdcolor=cyan
                     /ApEinfo_revcolor=green
                     /ApEinfo_graphicformat=arrow_data {{0 1 2 0 0 -1} {} 0}
                     width 5 offset 0
     misc_feature    446..521
                     /label=Hom1/Hom2 R/F
                     /ApEinfo_fwdcolor=#ff5661
                     /ApEinfo_revcolor=green
                     /ApEinfo_graphicformat=arrow_data {{0 1 2 0 0 -1} {} 0}
                     width 5 offset 0
     misc_feature    430..432
                     /label=Hom1/Hom2 R/F(1)
                     /ApEinfo_label=Hom1/Hom2 R/F
                     /ApEinfo_fwdcolor=cyan
                     /ApEinfo_revcolor=green
                     /ApEinfo_graphicformat=arrow_data {{0 1 2 0 0 -1} {} 0}
                     width 5 offset 0
     CDS             join(433..434,436..437,439..440)
                     /label=CDC14
                     /ApEinfo_fwdcolor=cyan
                     /ApEinfo_revcolor=green
                     /ApEinfo_graphicformat=arrow_data {{0 1 2 0 0 -1} {} 0}
                     width 5 offset 0
     primer_bind     complement(join(434..434,436..437,439..440))
                     /label=sgRNA1(1)
                     /ApEinfo_label=sgRNA1
                     /ApEinfo_fwdcolor=#ff5c66
                     /ApEinfo_revcolor=#1cff25
                     /ApEinfo_graphicformat=arrow_data {{0 1 2 0 0 -1} {} 0}
                     width 5 offset 0
     misc_feature    433..441
                     /label=IKKS
                     /ApEinfo_fwdcolor=#ef30ff
                     /ApEinfo_revcolor=green
                     /ApEinfo_graphicformat=arrow_data {{0 1 2 0 0 -1} {} 0}
                     width 5 offset 0
     misc_feature    430..441
                     /label=SIKKS
                     /ApEinfo_fwdcolor=cyan
                     /ApEinfo_revcolor=green
                     /ApEinfo_graphicformat=arrow_data {{0 1 2 0 0 -1} {} 0}
                     width 5 offset 0
ORIGIN
        1 AGAAATTCGA GCCAACCTTC TACGGCGAAT AATGGAAGTA ATTCATTCAA GAGCTCAGCC
       61 GTCCCACAGA CTTCGCCTGG TCAGCCGAGA AAGGGCCAAA ACGGTTCTAA TACTATAGAA
      121 GATATCAACA ATAATCGTAA TCCAACTTCC CATGCGAATA GGAAGGTAGT AATAGAAAGC
      181 AACAACTCAG ATGACGAATC CATGCAGGAT ACCAACGGCA CAAGTAATCA TTATCCCAAA
      241 GTTTCGCGCA AGAAAAATGA TATCTCCTCT GCTTCATCGT CCCGAATGGA AGATAACGAA
      301 CCCAGCGCAA CGAACATCAA TAATGCCGCA GATGATACCA TACTAAGACA ACTATTGCCC
      361 AAGAATAGGA GAGTAACGTC AGGGAGAAGG ACTACAtcaG CTGcTggtgg tataCGGaaG
      421 atctcaGGCT CTatTaaAaa Gggttcattg ggaagaggta gaagatccaa attgtaattt
      481 atttcaTTTT TATATATATA TATATCATAT AATAAAAAAA CTTACTAATA ATAACCTTGA
      541 AAAGTTTTAT GCCATTTTTC CAGTGTCCCT TCTCGCTGTC TTTTCGAAAG AGTCATATGT
      601 ATACCGGCAA TAGTAACTTG CCTGATTTAT GCATAATGCC GTTGTATTTG CTAGCCAGTT
      661 TTCCACCGCT GTCTGTGGGT TGCGACCATG CTACCTGGTA CCTAGGAATA ACTTCACCGT
      721 AAACAATATT TTCTCTTGCA ACGTCAATCA ATTTGGTTGC GATACCCAAC TTCCTTGCTG
      781 TCCTGCACAC CCAAATTCTC GATATGCCAA TCTTAAAATC GGGGTACACA TTCTGTACCA
      841 ATCTTCTAGA ATCATAAACC ATCCAACGTC CACGACTAGA TGTTTTACCA TTGCCCCCAT
      901 AAAGGTTCTC TATAATTATT ATTCCGACCG CCCTGTCATT TCTTATGTAT ACAAACGCTT
      961 TGCCTTTTTC TTCTGTGGTA CTGTTCCAAA TGACATTCTC ATCGTGTGGC GCATTCAGCT
     1021 CGTTATTCAC TAGTGTCATT ATCTCCGTCA TGGCTCGGAC TTCACCATTC GACTTATCTG
     1081 GTCTCACATA TACAATCTTC TCCTCCTGAT GG  
//
