# Supplementary material for: Towards repurposing the yeast peroxisome for compartmentalizing heterologous metabolic pathways
Source: Nat Commun. 2016 Mar 30;7:11152. doi: 10.1038/ncomms11152 (PMC5476825; doi:10.1038/ncomms11152)
Supplement: Supplementary Data 1 — Sequences of all DNA constructs used in this manuscript (in '.GB' file format). [file ncomms11152-s2.zip › dna/CRISPRrepair/R3.gb]

LOCUS       R3                      1088 bp ds-DNA     linear       03-JUL-2015
DEFINITION  .
ACCESSION   
VERSION     
SOURCE      .
  ORGANISM  .
COMMENT     
COMMENT     
COMMENT     ApEinfo:methylated:1
FEATURES             Location/Qualifiers
     CDS             join(433..434,436..437,439..440)
                     /label=CDC14
                     /ApEinfo_fwdcolor=cyan
                     /ApEinfo_revcolor=green
                     /ApEinfo_graphicformat=arrow_data {{0 1 2 0 0 -1} {} 0}
                     width 5 offset 0
     primer_bind     join(406..414,418..419,421..422)
                     /label=sgRNA2
                     /ApEinfo_fwdcolor=#eb1eff
                     /ApEinfo_revcolor=green
                     /ApEinfo_graphicformat=arrow_data {{0 1 2 0 0 -1} {} 0}
                     width 5 offset 0
     primer_bind     complement(join(434..434,436..437,439..440))
                     /label=sgRNA1
                     /ApEinfo_fwdcolor=#ff5c66
                     /ApEinfo_revcolor=#1cff25
                     /ApEinfo_graphicformat=arrow_data {{0 1 2 0 0 -1} {} 0}
                     width 5 offset 0
     primer_bind     join(388..396,400..401,403..404,406..407)
                     /label=sgRNA3
                     /ApEinfo_fwdcolor=#fff290
                     /ApEinfo_revcolor=green
                     /ApEinfo_graphicformat=arrow_data {{0 1 2 0 0 -1} {} 0}
                     width 5 offset 0
     primer_bind     complement(445..447)
                     /label=sgRNA1(1)
                     /ApEinfo_label=sgRNA1
                     /ApEinfo_fwdcolor=#ff5c66
                     /ApEinfo_revcolor=#1cff25
                     /ApEinfo_graphicformat=arrow_data {{0 1 2 0 0 -1} {} 0}
                     width 5 offset 0
     primer_bind     complement(451..462)
                     /label=sgRNA1(2)
                     /ApEinfo_label=sgRNA1
                     /ApEinfo_fwdcolor=#ff5c66
                     /ApEinfo_revcolor=#1cff25
                     /ApEinfo_graphicformat=arrow_data {{0 1 2 0 0 -1} {} 0}
                     width 5 offset 0
     primer_bind     1..17
                     /label=Hom1 F
                     /ApEinfo_fwdcolor=cyan
                     /ApEinfo_revcolor=green
                     /ApEinfo_graphicformat=arrow_data {{0 1 2 0 0 -1} {} 0}
                     width 5 offset 0
     misc_feature    complement(1069..1088)
                     /label=Hom2 R
                     /ApEinfo_fwdcolor=cyan
                     /ApEinfo_revcolor=green
                     /ApEinfo_graphicformat=arrow_data {{0 1 2 0 0 -1} {} 0}
                     width 5 offset 0
     misc_feature    join(430..432,445..497)
                     /label=Hom1/Hom2 R/F
                     /ApEinfo_fwdcolor=cyan
                     /ApEinfo_revcolor=green
                     /ApEinfo_graphicformat=arrow_data {{0 1 2 0 0 -1} {} 0}
                     width 5 offset 0
     misc_feature    382..429
                     /label=Hom1
                     /ApEinfo_fwdcolor=cyan
                     /ApEinfo_revcolor=green
                     /ApEinfo_graphicformat=arrow_data {{0 1 2 0 0 -1} {} 0}
                     width 5 offset 0
     misc_feature    433..444
                     /label=IKKS
                     /ApEinfo_fwdcolor=#ef30ff
                     /ApEinfo_revcolor=green
                     /ApEinfo_graphicformat=arrow_data {{0 1 2 0 0 -1} {} 0}
                     width 5 offset 0
ORIGIN
        1 AGAAATTCGA GCCAACCTTC TACGGCGAAT AATGGAAGTA ATTCATTCAA GAGCTCAGCC
       61 GTCCCACAGA CTTCGCCTGG TCAGCCGAGA AAGGGCCAAA ACGGTTCTAA TACTATAGAA
      121 GATATCAACA ATAATCGTAA TCCAACTTCC CATGCGAATA GGAAGGTAGT AATAGAAAGC
      181 AACAACTCAG ATGACGAATC CATGCAGGAT ACCAACGGCA CAAGTAATCA TTATCCCAAA
      241 GTTTCGCGCA AGAAAAATGA TATCTCCTCT GCTTCATCGT CCCGAATGGA AGATAACGAA
      301 CCCAGCGCAA CGAACATCAA TAATGCCGCA GATGATACCA TACTAAGACA ACTATTGCCC
      361 AAGAATAGGA GAGTAACGTC AGGGAGAAGG ACTACAtcaG CTGcTggtgg tataCGGaaG
      421 atctcaGGCT CTatTaaAaa GtctaagCTC taatttattt caTTTTTATA TATATATATA
      481 TCATATAATA AAAAAACTTA CTAATAATAA CCTTGAAAAG TTTTATGCCA TTTTTCCAGT
      541 GTCCCTTCTC GCTGTCTTTT CGAAAGAGTC ATATGTATAC CGGCAATAGT AACTTGCCTG
      601 ATTTATGCAT AATGCCGTTG TATTTGCTAG CCAGTTTTCC ACCGCTGTCT GTGGGTTGCG
      661 ACCATGCTAC CTGGTACCTA GGAATAACTT CACCGTAAAC AATATTTTCT CTTGCAACGT
      721 CAATCAATTT GGTTGCGATA CCCAACTTCC TTGCTGTCCT GCACACCCAA ATTCTCGATA
      781 TGCCAATCTT AAAATCGGGG TACACATTCT GTACCAATCT TCTAGAATCA TAAACCATCC
      841 AACGTCCACG ACTAGATGTT TTACCATTGC CCCCATAAAG GTTCTCTATA ATTATTATTC
      901 CGACCGCCCT GTCATTTCTT ATGTATACAA ACGCTTTGCC TTTTTCTTCT GTGGTACTGT
      961 TCCAAATGAC ATTCTCATCG TGTGGCGCAT TCAGCTCGTT ATTCACTAGT GTCATTATCT
     1021 CCGTCATGGC TCGGACTTCA CCATTCGACT TATCTGGTCT CACATATACA ATCTTCTCCT
     1081 CCTGATGG     
//
