# Supplementary material for: Towards repurposing the yeast peroxisome for compartmentalizing heterologous metabolic pathways
Source: Nat Commun. 2016 Mar 30;7:11152. doi: 10.1038/ncomms11152 (PMC5476825; doi:10.1038/ncomms11152)
Supplement: Supplementary Data 1 — Sequences of all DNA constructs used in this manuscript (in '.GB' file format). [file ncomms11152-s2.zip › dna/CRISPRrepair/R6.gb]

LOCUS       R6                      1291 bp ds-DNA     linear       03-JUL-2015
DEFINITION  .
ACCESSION   
VERSION     
SOURCE      .
  ORGANISM  .
COMMENT     
COMMENT     ApEinfo:methylated:1
FEATURES             Location/Qualifiers
     misc_feature    join(1..651,653..654,656..657,659..660,662..663,665..667,
                     702..702,704..705,707..708,710..712)
                     /label=TYS1
                     /ApEinfo_fwdcolor=cyan
                     /ApEinfo_revcolor=green
                     /ApEinfo_graphicformat=arrow_data {{0 1 2 0 0 -1} {} 0}
                     width 5 offset 0
     misc_feature    complement(join(705..705,707..708,710..724))
                     /label=sgRNA1
                     /ApEinfo_fwdcolor=cyan
                     /ApEinfo_revcolor=green
                     /ApEinfo_graphicformat=arrow_data {{0 1 2 0 0 -1} {} 0}
                     width 5 offset 0
     misc_feature    join(643..651,653..654,656..657,659..660,662..662)
                     /label=sgRNA2
                     /ApEinfo_fwdcolor=#b47aff
                     /ApEinfo_revcolor=green
                     /ApEinfo_graphicformat=arrow_data {{0 1 2 0 0 -1} {} 0}
                     width 5 offset 0
     misc_feature    1..19
                     /label=Hom1F
                     /ApEinfo_fwdcolor=#ff4b67
                     /ApEinfo_revcolor=green
                     /ApEinfo_graphicformat=arrow_data {{0 1 2 0 0 -1} {} 0}
                     width 5 offset 0
     misc_feature    677..700
                     /label=pZNR1132
                     /ApEinfo_fwdcolor=#a7ff7d
                     /ApEinfo_revcolor=green
                     /ApEinfo_graphicformat=arrow_data {{0 1 2 0 0 -1} {} 0}
                     width 5 offset 0
     misc_feature    633..667
                     /label=Hom1R
                     /ApEinfo_fwdcolor=#ed3bff
                     /ApEinfo_revcolor=green
                     /ApEinfo_graphicformat=arrow_data {{0 1 2 0 0 -1} {} 0}
                     width 5 offset 0
     misc_feature    join(650..667,685..732)
                     /label=Hom2F
                     /ApEinfo_fwdcolor=cyan
                     /ApEinfo_revcolor=green
                     /ApEinfo_graphicformat=arrow_data {{0 1 2 0 0 -1} {} 0}
                     width 5 offset 0
     misc_feature    complement(1268..1291)
                     /label=Hom2R
                     /ApEinfo_fwdcolor=cyan
                     /ApEinfo_revcolor=green
                     /ApEinfo_graphicformat=arrow_data {{0 1 2 0 0 -1} {} 0}
                     width 5 offset 0
     misc_feature    join(668..669,671..672)
                     /label=TYS1(1)
                     /ApEinfo_label=TYS1
                     /ApEinfo_fwdcolor=cyan
                     /ApEinfo_revcolor=green
                     /ApEinfo_graphicformat=arrow_data {{0 1 2 0 0 -1} {} 0}
                     width 5 offset 0
     misc_feature    complement(672..672)
                     /label=sgRNA1(1)
                     /ApEinfo_label=sgRNA1
                     /ApEinfo_fwdcolor=cyan
                     /ApEinfo_revcolor=green
                     /ApEinfo_graphicformat=arrow_data {{0 1 2 0 0 -1} {} 0}
                     width 5 offset 0
     misc_feature    join(668..669,671..672)
                     /label=TKL
                     /ApEinfo_fwdcolor=#fbffb8
                     /ApEinfo_revcolor=green
                     /ApEinfo_graphicformat=arrow_data {{0 1 2 0 0 -1} {} 0}
                     width 5 offset 0
ORIGIN
        1 CTATCCTTTA ATGCAAGCGT TGGACGAACA ATTCTTAGAT GTTGATTGCC AATTTGGTGG
       61 TGTCGACCAG AGAAAAATTT TTGTCTTAGC GGAAGAAAAT TTACCAAGTT TGGGCTACAA
      121 GAAAAGAGCA CATTTAATGA ACCCTATGGT TCCAGGTTTG GCTCAAGGTG GTAAAATGTC
      181 TGCCTCTGAT CCGAATTCAA AAATCGACCT TTTGGAAGAA CCAAAGCAAG TTAAGAAAAA
      241 GATCAATAGT GCATTTTGTA GCCCCGGTAA CGTCGAAGAG AATGGTTTAC TGTCATTTGT
      301 CCAATATGTC ATTGCACCAA TCCAAGAATT GAAGTTTGGT ACAAATCACT TCGAATTCTT
      361 CATTGATAGA CCAGAAAAGT TCGGTGGTCC AATTACCTAC AAATCCTTCG AAGAAATGAA
      421 ATTGGCTTTT AAAGAAGAAA AATTGTCCCC ACCTGATCTA AAAATTGGTG TTGCTGACGC
      481 TATCAACGAG CTATTGGAGC CAATCAGACA AGAATTTGCC AACAACAAGG AATTTCAAGA
      541 GGCCTCCGAA AAGGGTTATC CAGTTGCCAC ACCACAAAAG TCGAAAAAGG CTAAGAAACC
      601 AAAGAATAAG GGTACTAAGT ACCCAGGCGC TACTAAGACC AACGAGATTG CtACtAAcCT
      661 tGAaGAAACa AAgctcggtt cattgggaag aggtagaaga tCtAAgTTaT AAGCATAGCT
      721 TAATCCGTTT TCACGATTCA TAATATAATA AATAAGAAAA GATATATCAT ATAAACGTTA
      781 TAAAATTAAT AACCGGGTAA GTGTAGAAAA GTGATGCGAC GGTTTATTTT CTCTTCCTCT
      841 TGCGATTGAA TTTAACTTGC AGATAGTGAC CATAAGGCAA CTACCCAGTG GCAAACAGTT
      901 TTGATAACGC CCAGTACATC AACGAGCGAG TATAAAGACT TTGGTACATT TTAAAAAGGA
      961 AACATATATT GTTTTCATTG CTAGACCCTT TTAGTCTCAC CTCAATAAAA CTGCTTTATT
     1021 CCTCATTGGG CTTTTTATTC TTTAATTTTG CATACTTATA GCGTGAAACT GGGCATTTAA
     1081 CAAAAGCAAA CTATTTTAAT AGTAGCATCC TGCTTTCTTT GCCCCTCCTT CTTATTGCGA
     1141 TACATTATTA AGTTTTTTTA CCACCTTTCT TCCTTTTTCT TCGCATCTTC GGACAAAGGC
     1201 AGTTGAAGTT TACTGTATCC TATTAGTTGA CTATTTTCTC TCACTGAAGT CCCTAATCTT
     1261 TACAGGTCAC ACAAATTACA TAGAACATTC C  
//
