# Supplementary material for: Towards repurposing the yeast peroxisome for compartmentalizing heterologous metabolic pathways
Source: Nat Commun. 2016 Mar 30;7:11152. doi: 10.1038/ncomms11152 (PMC5476825; doi:10.1038/ncomms11152)
Supplement: Supplementary Data 1 — Sequences of all DNA constructs used in this manuscript (in '.GB' file format). [file ncomms11152-s2.zip › dna/CRISPRrepair/R7.gb]

LOCUS       R7                      1267 bp ds-DNA     linear       03-JUL-2015
DEFINITION  .
ACCESSION   
VERSION     
SOURCE      .
  ORGANISM  .
COMMENT     
COMMENT     ApEinfo:methylated:1
FEATURES             Location/Qualifiers
     misc_feature    join(1..651,653..654,656..657,659..660,662..663,665..667,
                     678..678,680..681,683..684,686..688)
                     /label=TYS1
                     /ApEinfo_fwdcolor=cyan
                     /ApEinfo_revcolor=green
                     /ApEinfo_graphicformat=arrow_data {{0 1 2 0 0 -1} {} 0}
                     width 5 offset 0
     misc_feature    join(668..669,671..672)
                     /label=TYS1(1)
                     /ApEinfo_label=TYS1
                     /ApEinfo_fwdcolor=cyan
                     /ApEinfo_revcolor=green
                     /ApEinfo_graphicformat=arrow_data {{0 1 2 0 0 -1} {} 0}
                     width 5 offset 0
     misc_feature    complement(join(681..681,683..684,686..700))
                     /label=sgRNA1
                     /ApEinfo_fwdcolor=cyan
                     /ApEinfo_revcolor=green
                     /ApEinfo_graphicformat=arrow_data {{0 1 2 0 0 -1} {} 0}
                     width 5 offset 0
     misc_feature    complement(672..672)
                     /label=sgRNA1(1)
                     /ApEinfo_label=sgRNA1
                     /ApEinfo_fwdcolor=cyan
                     /ApEinfo_revcolor=green
                     /ApEinfo_graphicformat=arrow_data {{0 1 2 0 0 -1} {} 0}
                     width 5 offset 0
     misc_feature    join(643..651,653..654,656..657,659..660,662..662)
                     /label=sgRNA2
                     /ApEinfo_fwdcolor=#b47aff
                     /ApEinfo_revcolor=green
                     /ApEinfo_graphicformat=arrow_data {{0 1 2 0 0 -1} {} 0}
                     width 5 offset 0
     misc_feature    1..19
                     /label=Hom1F
                     /ApEinfo_fwdcolor=#ff4b67
                     /ApEinfo_revcolor=green
                     /ApEinfo_graphicformat=arrow_data {{0 1 2 0 0 -1} {} 0}
                     width 5 offset 0
     misc_feature    complement(1244..1267)
                     /label=Hom2R
                     /ApEinfo_fwdcolor=cyan
                     /ApEinfo_revcolor=green
                     /ApEinfo_graphicformat=arrow_data {{0 1 2 0 0 -1} {} 0}
                     width 5 offset 0
     misc_feature    633..667
                     /label=Hom1R
                     /ApEinfo_fwdcolor=#ed3bff
                     /ApEinfo_revcolor=green
                     /ApEinfo_graphicformat=arrow_data {{0 1 2 0 0 -1} {} 0}
                     width 5 offset 0
     misc_feature    join(650..667,677..708)
                     /label=Hom2F
                     /ApEinfo_fwdcolor=cyan
                     /ApEinfo_revcolor=green
                     /ApEinfo_graphicformat=arrow_data {{0 1 2 0 0 -1} {} 0}
                     width 5 offset 0
     misc_feature    join(668..669,671..672)
                     /label=TKL
                     /ApEinfo_fwdcolor=#fbffb8
                     /ApEinfo_revcolor=green
                     /ApEinfo_graphicformat=arrow_data {{0 1 2 0 0 -1} {} 0}
                     width 5 offset 0
ORIGIN
        1 CTATCCTTTA ATGCAAGCGT TGGACGAACA ATTCTTAGAT GTTGATTGCC AATTTGGTGG
       61 TGTCGACCAG AGAAAAATTT TTGTCTTAGC GGAAGAAAAT TTACCAAGTT TGGGCTACAA
      121 GAAAAGAGCA CATTTAATGA ACCCTATGGT TCCAGGTTTG GCTCAAGGTG GTAAAATGTC
      181 TGCCTCTGAT CCGAATTCAA AAATCGACCT TTTGGAAGAA CCAAAGCAAG TTAAGAAAAA
      241 GATCAATAGT GCATTTTGTA GCCCCGGTAA CGTCGAAGAG AATGGTTTAC TGTCATTTGT
      301 CCAATATGTC ATTGCACCAA TCCAAGAATT GAAGTTTGGT ACAAATCACT TCGAATTCTT
      361 CATTGATAGA CCAGAAAAGT TCGGTGGTCC AATTACCTAC AAATCCTTCG AAGAAATGAA
      421 ATTGGCTTTT AAAGAAGAAA AATTGTCCCC ACCTGATCTA AAAATTGGTG TTGCTGACGC
      481 TATCAACGAG CTATTGGAGC CAATCAGACA AGAATTTGCC AACAACAAGG AATTTCAAGA
      541 GGCCTCCGAA AAGGGTTATC CAGTTGCCAC ACCACAAAAG TCGAAAAAGG CTAAGAAACC
      601 AAAGAATAAG GGTACTAAGT ACCCAGGCGC TACTAAGACC AACGAGATTG CtACtAAcCT
      661 tGAaGAAACa AAgctctCtA AgTTaTAAGC ATAGCTTAAT CCGTTTTCAC GATTCATAAT
      721 ATAATAAATA AGAAAAGATA TATCATATAA ACGTTATAAA ATTAATAACC GGGTAAGTGT
      781 AGAAAAGTGA TGCGACGGTT TATTTTCTCT TCCTCTTGCG ATTGAATTTA ACTTGCAGAT
      841 AGTGACCATA AGGCAACTAC CCAGTGGCAA ACAGTTTTGA TAACGCCCAG TACATCAACG
      901 AGCGAGTATA AAGACTTTGG TACATTTTAA AAAGGAAACA TATATTGTTT TCATTGCTAG
      961 ACCCTTTTAG TCTCACCTCA ATAAAACTGC TTTATTCCTC ATTGGGCTTT TTATTCTTTA
     1021 ATTTTGCATA CTTATAGCGT GAAACTGGGC ATTTAACAAA AGCAAACTAT TTTAATAGTA
     1081 GCATCCTGCT TTCTTTGCCC CTCCTTCTTA TTGCGATACA TTATTAAGTT TTTTTACCAC
     1141 CTTTCTTCCT TTTTCTTCGC ATCTTCGGAC AAAGGCAGTT GAAGTTTACT GTATCCTATT
     1201 AGTTGACTAT TTTCTCTCAC TGAAGTCCCT AATCTTTACA GGTCACACAA ATTACATAGA
     1261 ACATTCC     
//
