# Supplementary material for: Towards repurposing the yeast peroxisome for compartmentalizing heterologous metabolic pathways
Source: Nat Commun. 2016 Mar 30;7:11152. doi: 10.1038/ncomms11152 (PMC5476825; doi:10.1038/ncomms11152)
Supplement: Supplementary Data 1 — Sequences of all DNA constructs used in this manuscript (in '.GB' file format). [file ncomms11152-s2.zip › dna/CRISPRrepair/R8.gb]

LOCUS       R8                      1701 bp ds-DNA     linear       03-JUL-2015
DEFINITION  .
ACCESSION   
VERSION     
SOURCE      .
  ORGANISM  .
COMMENT     
COMMENT     
COMMENT     ApEinfo:methylated:1
FEATURES             Location/Qualifiers
     misc_feature    join(1..1071,1073..1074,1076..1077,1079..1080,1083..1083,
                     1118..1120)
                     /label=SPC42
                     /ApEinfo_fwdcolor=cyan
                     /ApEinfo_revcolor=green
                     /ApEinfo_graphicformat=arrow_data {{0 1 2 0 0 -1} {} 0}
                     width 5 offset 0
     misc_feature    1697..1701
                     /label=VPS24
                     /ApEinfo_fwdcolor=cyan
                     /ApEinfo_revcolor=green
                     /ApEinfo_graphicformat=arrow_data {{0 1 2 0 0 -1} {} 0}
                     width 5 offset 0
     misc_feature    1085..1117
                     /label=pZNR1132
                     /ApEinfo_fwdcolor=#fcffb9
                     /ApEinfo_revcolor=green
                     /ApEinfo_graphicformat=arrow_data {{0 1 2 0 0 -1} {} 0}
                     width 5 offset 0
     misc_feature    1109..1143
                     /label=Hom2F
                     /ApEinfo_fwdcolor=cyan
                     /ApEinfo_revcolor=green
                     /ApEinfo_graphicformat=arrow_data {{0 1 2 0 0 -1} {} 0}
                     width 5 offset 0
     misc_feature    complement(1677..1701)
                     /label=Hom2R
                     /ApEinfo_fwdcolor=cyan
                     /ApEinfo_revcolor=green
                     /ApEinfo_graphicformat=arrow_data {{0 1 2 0 0 -1} {} 0}
                     width 5 offset 0
     misc_feature    1..19
                     /label=Hom1F
                     /ApEinfo_fwdcolor=#2b47ff
                     /ApEinfo_revcolor=green
                     /ApEinfo_graphicformat=arrow_data {{0 1 2 0 0 -1} {} 0}
                     width 5 offset 0
     misc_feature    complement(1056..1084)
                     /label=Hom1R
                     /ApEinfo_fwdcolor=cyan
                     /ApEinfo_revcolor=green
                     /ApEinfo_graphicformat=arrow_data {{0 1 2 0 0 -1} {} 0}
                     width 5 offset 0
ORIGIN
        1 CGGATCTCCC ACTCCTAAGC GATATTCATC CAAATCTTCA AGGCTTTACG ACGACTACTA
       61 TAACATCCCG TATCAATATT CCAATCCGAC TCCAATGAAT AGAGACTATA ATGACGTGGG
      121 GTCACGTATC AATGCAGATA AACTGGTACC AGAGGAATAC AAACGGAATA CAGAATTTAT
      181 CAACAAAGCT GTCCAACAAA ATAAAGAACT TAACTTCAAA CTGAGAGAAA AGCAGAACGA
      241 AATATTCGAA CTCAAGAAGA TTGCAGAAAC TCTGCGCTCA AAGCTCGAAA AATATGTTGA
      301 CATTACCAAA AAGCTTGAAG ACCAAAACCT CAACCTACAG ATAAAAATAA GCGACCTAGA
      361 AAAGAAACTT TCTGACGCTA ATTCTACTTT CAAAGAAATG AGATTCCCCA AGGTCAAGGA
      421 CCCCATGGTA GATGACGACC CTGTCTCCGA AAATTATGAT CAGATAAATG TACCAAAACA
      481 CAGAGCACCG GATGCTACAG GTAATCCTCG TACAACTAAC AAAGTCTCCA ATACTTCAGA
      541 CCAAGATAGC AGACTAAAAG CCATTGAAAG AACCCTCTCG GTCCTCACAA ATTATGTTAT
      601 GAGGTCAGAA GACGGTAATA ACGACAGGAT GTCACCCTTA CCTTCTCCTT TAAATACGAT
      661 ATTGCCAATA AATAATCGTC TGAATTTTCA AGAGCCAAAG AGATATAATC CAACCGTTAA
      721 GGTAAATCCG TCTGATGACG ATATCATGAT GTATGAAAGT GCAGAGCTGA AGCGTGTCGA
      781 AGAAGAAATA GAGGAGCTAA AGAGAAAAAT ACTTGTTAGG AAAAAACATG ACTTAAGAAA
      841 ATTGTCTTTA AATAACCAAC TCCAAGAGCT GCAAAGCATG ATGGACGGTG ATGACAATAT
      901 AAAACTTGAC AATGTTTCGA AGCATAATCA TGCTACGCAT CGTCATTCTT CCCAATCCAG
      961 TCGCGATTAC TCACCCTCTT CGGATGCTTG CTTGGAGTGT TCTAATGATT TATACGAGAA
     1021 AAATAGAGTC AAGCCTGAAA ATAATATGTC AGAAACATTC GCAACTCCCA CaCCaAAcAA
     1081 caGgggttca ttgggaagag gtagaagatc caaattgTGA TGATTTAAAA AGCAGTTAAG
     1141 GAGTATGGCG CATTCTTAAA GCGTTCTGTG TAATTACGGC AAAAAATTCC ATCACAAAAT
     1201 AGAAAGTCTT TATTTTACTT TCCATTGTTA TTTTCCAACA GAAGCCGGAA ACGTAAAGGC
     1261 CTTTTATATT AAGTGTTTTC TCATTATAGG ATATATAATA AGAATTTGTA ATTGTTACTT
     1321 TTCTTTCAGT TTTCATTAAC TACTTTAAAC CTTAGAAAAT ACATTCCAAT CCTACGAATA
     1381 GACGTATAAG TAAGGATTAA TGCTATCGGA AAGCAACTTA AATAACTATA AATGGTGGAT
     1441 GGTTAGTGTC ATAATATCTT AATGAATATC GCTTTTGACG ATATAGTACT AGCAATCTGC
     1501 GGTTCCAATG GAATGGCGTA AACGCATAAT AATGAAGTTG GAATAAAAAT ATGCTATACC
     1561 AACAACTTTC ATCTAAGTAG TCTTTATTTG ACATATATAT GTATATACAC CGAACAATAG
     1621 ATTTACCGGT GCATTTCATT ATCAACCTTT AGTAGTTTGG GGGGCAGTTT TCTGGGCAAT
     1681 ACAAAGTTTA CTTTTGATGG A   
//
