# Supplementary material for: Towards repurposing the yeast peroxisome for compartmentalizing heterologous metabolic pathways
Source: Nat Commun. 2016 Mar 30;7:11152. doi: 10.1038/ncomms11152 (PMC5476825; doi:10.1038/ncomms11152)
Supplement: Supplementary Data 1 — Sequences of all DNA constructs used in this manuscript (in '.GB' file format). [file ncomms11152-s2.zip › dna/CRISPRrepair/R9.gb]

LOCUS       R9                      1677 bp ds-DNA     linear       03-JUL-2015
DEFINITION  .
ACCESSION   
VERSION     
SOURCE      .
  ORGANISM  .
COMMENT     
COMMENT     
COMMENT     ApEinfo:methylated:1
FEATURES             Location/Qualifiers
     misc_feature    join(1..1071,1073..1074,1076..1077,1079..1080,1083..1083,
                     1094..1096)
                     /label=SPC42
                     /ApEinfo_fwdcolor=cyan
                     /ApEinfo_revcolor=green
                     /ApEinfo_graphicformat=arrow_data {{0 1 2 0 0 -1} {} 0}
                     width 5 offset 0
     misc_feature    1673..1677
                     /label=VPS24
                     /ApEinfo_fwdcolor=cyan
                     /ApEinfo_revcolor=green
                     /ApEinfo_graphicformat=arrow_data {{0 1 2 0 0 -1} {} 0}
                     width 5 offset 0
     misc_feature    1085..1093
                     /label=pZNR1132
                     /ApEinfo_fwdcolor=#fcffb9
                     /ApEinfo_revcolor=green
                     /ApEinfo_graphicformat=arrow_data {{0 1 2 0 0 -1} {} 0}
                     width 5 offset 0
     misc_feature    1085..1119
                     /label=Hom2F
                     /ApEinfo_fwdcolor=cyan
                     /ApEinfo_revcolor=green
                     /ApEinfo_graphicformat=arrow_data {{0 1 2 0 0 -1} {} 0}
                     width 5 offset 0
     misc_feature    complement(1653..1677)
                     /label=Hom2R
                     /ApEinfo_fwdcolor=cyan
                     /ApEinfo_revcolor=green
                     /ApEinfo_graphicformat=arrow_data {{0 1 2 0 0 -1} {} 0}
                     width 5 offset 0
     misc_feature    1..19
                     /label=Hom1F
                     /ApEinfo_fwdcolor=#2b47ff
                     /ApEinfo_revcolor=green
                     /ApEinfo_graphicformat=arrow_data {{0 1 2 0 0 -1} {} 0}
                     width 5 offset 0
     misc_feature    complement(1056..1084)
                     /label=Hom1R
                     /ApEinfo_fwdcolor=cyan
                     /ApEinfo_revcolor=green
                     /ApEinfo_graphicformat=arrow_data {{0 1 2 0 0 -1} {} 0}
                     width 5 offset 0
ORIGIN
        1 CGGATCTCCC ACTCCTAAGC GATATTCATC CAAATCTTCA AGGCTTTACG ACGACTACTA
       61 TAACATCCCG TATCAATATT CCAATCCGAC TCCAATGAAT AGAGACTATA ATGACGTGGG
      121 GTCACGTATC AATGCAGATA AACTGGTACC AGAGGAATAC AAACGGAATA CAGAATTTAT
      181 CAACAAAGCT GTCCAACAAA ATAAAGAACT TAACTTCAAA CTGAGAGAAA AGCAGAACGA
      241 AATATTCGAA CTCAAGAAGA TTGCAGAAAC TCTGCGCTCA AAGCTCGAAA AATATGTTGA
      301 CATTACCAAA AAGCTTGAAG ACCAAAACCT CAACCTACAG ATAAAAATAA GCGACCTAGA
      361 AAAGAAACTT TCTGACGCTA ATTCTACTTT CAAAGAAATG AGATTCCCCA AGGTCAAGGA
      421 CCCCATGGTA GATGACGACC CTGTCTCCGA AAATTATGAT CAGATAAATG TACCAAAACA
      481 CAGAGCACCG GATGCTACAG GTAATCCTCG TACAACTAAC AAAGTCTCCA ATACTTCAGA
      541 CCAAGATAGC AGACTAAAAG CCATTGAAAG AACCCTCTCG GTCCTCACAA ATTATGTTAT
      601 GAGGTCAGAA GACGGTAATA ACGACAGGAT GTCACCCTTA CCTTCTCCTT TAAATACGAT
      661 ATTGCCAATA AATAATCGTC TGAATTTTCA AGAGCCAAAG AGATATAATC CAACCGTTAA
      721 GGTAAATCCG TCTGATGACG ATATCATGAT GTATGAAAGT GCAGAGCTGA AGCGTGTCGA
      781 AGAAGAAATA GAGGAGCTAA AGAGAAAAAT ACTTGTTAGG AAAAAACATG ACTTAAGAAA
      841 ATTGTCTTTA AATAACCAAC TCCAAGAGCT GCAAAGCATG ATGGACGGTG ATGACAATAT
      901 AAAACTTGAC AATGTTTCGA AGCATAATCA TGCTACGCAT CGTCATTCTT CCCAATCCAG
      961 TCGCGATTAC TCACCCTCTT CGGATGCTTG CTTGGAGTGT TCTAATGATT TATACGAGAA
     1021 AAATAGAGTC AAGCCTGAAA ATAATATGTC AGAAACATTC GCAACTCCCA CaCCaAAcAA
     1081 caGgtccaaa ttgTGATGAT TTAAAAAGCA GTTAAGGAGT ATGGCGCATT CTTAAAGCGT
     1141 TCTGTGTAAT TACGGCAAAA AATTCCATCA CAAAATAGAA AGTCTTTATT TTACTTTCCA
     1201 TTGTTATTTT CCAACAGAAG CCGGAAACGT AAAGGCCTTT TATATTAAGT GTTTTCTCAT
     1261 TATAGGATAT ATAATAAGAA TTTGTAATTG TTACTTTTCT TTCAGTTTTC ATTAACTACT
     1321 TTAAACCTTA GAAAATACAT TCCAATCCTA CGAATAGACG TATAAGTAAG GATTAATGCT
     1381 ATCGGAAAGC AACTTAAATA ACTATAAATG GTGGATGGTT AGTGTCATAA TATCTTAATG
     1441 AATATCGCTT TTGACGATAT AGTACTAGCA ATCTGCGGTT CCAATGGAAT GGCGTAAACG
     1501 CATAATAATG AAGTTGGAAT AAAAATATGC TATACCAACA ACTTTCATCT AAGTAGTCTT
     1561 TATTTGACAT ATATATGTAT ATACACCGAA CAATAGATTT ACCGGTGCAT TTCATTATCA
     1621 ACCTTTAGTA GTTTGGGGGG CAGTTTTCTG GGCAATACAA AGTTTACTTT TGATGGA
//
