# Supplementary material for: Towards repurposing the yeast peroxisome for compartmentalizing heterologous metabolic pathways
Source: Nat Commun. 2016 Mar 30;7:11152. doi: 10.1038/ncomms11152 (PMC5476825; doi:10.1038/ncomms11152)
Supplement: Supplementary Data 1 — Sequences of all DNA constructs used in this manuscript (in '.GB' file format). [file ncomms11152-s2.zip › dna/genome/BY4741_CHR2_CDC28_WT.gb]

LOCUS       BY4741_CHR2_CDC2        2897 bp ds-DNA     linear       03-NOV-2015
DEFINITION  .
ACCESSION   
VERSION     
SOURCE      .
  ORGANISM  .
COMMENT     
COMMENT     
COMMENT     ApEinfo:methylated:1
FEATURES             Location/Qualifiers
     CDS             1001..1897
                     /label=CDC28
                     /ApEinfo_fwdcolor=cyan
                     /ApEinfo_revcolor=green
                     /ApEinfo_graphicformat=arrow_data {{0 1 2 0 0 -1} {} 0}
                     width 5 offset 0
     misc_feature    2557..2897
                     /label=CSH1
                     /ApEinfo_fwdcolor=cyan
                     /ApEinfo_revcolor=green
                     /ApEinfo_graphicformat=arrow_data {{0 1 2 0 0 -1} {} 0}
                     width 5 offset 0
     misc_feature    1..651
                     /label=IFA38
                     /ApEinfo_fwdcolor=cyan
                     /ApEinfo_revcolor=green
                     /ApEinfo_graphicformat=arrow_data {{0 1 2 0 0 -1} {} 0}
                     width 5 offset 0
ORIGIN
        1 ATTAAGGAAT TGTGTGCGCA GTTACCAATC ACCGTTTTGG TCAATAATGT TGGTCAATCA
       61 CACTCCATTC CTGTTCCATT TTTGGAAACA GAAGAGAAGG AGCTTAGAAA TATTATCACT
      121 ATCAATAACA CTGCTACATT ATTAATTACA CAAATCATTG CACCAAAGAT TGTGGAAACT
      181 GTGAAAGCTG AAAACAAGAA GTCGGGTACT CGTGGTTTGA TCTTAACCAT GGGCTCATTT
      241 GGTGGTCTGA TTCCCACCCC ACTTTTGGCT ACATACAGTG GTTCGAAATC ATTCTTACAA
      301 GGTTGGTCTA ACTCTTTGGC TGGGGAATTA TCTAAAGATG CTATCGATGT TGAATTAATC
      361 ATTTCATATT TGGTCACTAG CTCGATGTCT AAAATCAGAA GATCATCTTT AATGATCCCA
      421 AATCCACAAC AGTTTGTAAA ATCCACTTTA AGAAGCGTTG GCAGACGCTG CGGCTCTCAA
      481 GAAAGATACG CTACTATGAC CCCTTACTGG GCGCACGCAG TGTATCAATT TGTAATTACA
      541 GAGACCTTTG GCGTTTACTC TAAGATTGTT AACTCCATTA ATTATTCCTT CCATAAATCT
      601 ATCAGAATTA GAGCCTTAAA AAAAGCCGCA AGACAGGTTA AAAAGGAATA GAATTATCGT
      661 TCTCGAGATA GTTTTTATAC AATACATATA TATATATATA TATATATATT TACAAGAAAA
      721 GCATGGCTTA TGTATTATAC TTGCTTATGT ACCAATATAT ACATATATGG CCTTATTAGG
      781 GCAACAAACG CCAAAAATAA AAACGAACCT AAATGAGAAA AAAAGAGAAA AATTTGGAAA
      841 ACAACAAGAA CTCAAAAAAA AAAATTGGTG GAAGGACCAA GTCCTCTTGA AAGAAAATTT
      901 AATACTGCTT TTCCAGAATA TCATATTGGA AAAAATATTC AAGCCAGCAC ATCAGCTACA
      961 GTGGAAAATA GCCCAGATCA AATAGAACTA TCCTTCGAAC ATGAGCGGTG AATTAGCAAA
     1021 TTACAAAAGA CTTGAGAAAG TCGGTGAAGG TACATACGGT GTTGTTTATA AAGCGTTAGA
     1081 CTTAAGACCT GGCCAAGGTC AAAGAGTAGT CGCATTGAAG AAAATAAGAC TAGAGAGTGA
     1141 AGACGAGGGT GTTCCCAGTA CAGCCATCAG AGAAATCTCA TTATTGAAGG AATTAAAAGA
     1201 CGATAATATT GTCAGATTAT ACGATATTGT TCACTCTGAT GCACACAAGC TATATCTTGT
     1261 TTTTGAGTTC CTCGATTTGG ACCTGAAAAG ATATATGGAG GGTATTCCAA AGGACCAACC
     1321 GTTAGGAGCT GATATTGTTA AGAAGTTTAT GATGCAACTT TGTAAGGGTA TTGCATACTG
     1381 CCACTCACAC CGTATTCTGC ATCGTGATTT AAAACCGCAG AACTTATTGA TTAACAAAGA
     1441 TGGGAATCTA AAACTAGGTG ATTTTGGCTT AGCGCGTGCT TTTGGTGTTC CGTTGAGAGC
     1501 TTACACACAT GAAATTGTTA CTCTATGGTA TAGAGCTCCG GAGGTATTAC TGGGTGGAAA
     1561 ACAATATAGT ACAGGTGTCG ATACATGGTC CATCGGCTGT ATATTTGCCG AAATGTGTAA
     1621 CAGGAAACCA ATCTTCAGTG GCGATAGTGA GATCGATCAG ATTTTCAAGA TATTCAGAGT
     1681 ATTGGGAACG CCGAATGAAG CTATATGGCC AGATATTGTC TACTTGCCTG ATTTCAAGCC
     1741 AAGCTTTCCT CAATGGCGCA GAAAAGACCT ATCACAAGTG GTACCAAGTC TAGATCCACG
     1801 CGGTATTGAT TTGTTGGACA AACTCCTCGC GTATGACCCT ATTAACCGGA TTAGCGCCAG
     1861 AAGAGCAGCC ATCCACCCCT ACTTCCAAGA ATCATAAGCA TTATAATCTA TTTCGCTATT
     1921 ATATTACAAA TGCTACTGCA CTGTCATTAT AGCCTAGTAA AGTATATAGT GAATACAATA
     1981 TACTCAGTTT CAACATTATG ATGGGTAACT CCATCAGAAA ATATATTCAT CGTCATATAC
     2041 GGAACATTCA GTTATACGCG AAAGTAAAAG TGAGAGCTTT TCAGGGGTTA AAAGCTGGGC
     2101 GTGTTCCATG ACGTATTTAC CGAGGTCGTA TTATCAAAGA AAATGAAAAA AAAAAAAAAA
     2161 AAAAAAAAAG CGAAGAGGAA AAAGACAAAC GAAAAACAAA ACGAAATAAC GCATTGTATG
     2221 CTGGGGCCTC AATTGAACTT CTTTGACTAT AAGGAGTTCG CTTGTTTAAA GCCGTTTCGC
     2281 ATCTGACTCG CCCTTGGTTT TTTTCTCTGT TCTTGTTTTT GACCTCCGCA AATTCATTGC
     2341 TCTTTGAATT TTGAAGAGTT TCATTGTCAC CGTTGAATAA CCGAGACGGG TATTGTTTTT
     2401 ATTTCCTTCA TTATTTACAT CGCAACACGA TTTTTATTAG CTTCCTCAAG GAGCGCTGAC
     2461 CGTATATAAT ATAATTTCAA CAACCGAACA AGGCAGTGCG AAGCGGTGCA CCTTACAACA
     2521 GTGCTAAAGT AGTTACAGTA AACCAATTAA TACGTGATGA AGAAGGAGTT GAAAATTCTT
     2581 ATAATAGCGA ACATTGCATT ACTTATCTCT ATAATACATT ACACATTTGA TTTGTTGACG
     2641 TTATGTATAG ATGATACTTC CAAAGATGCG CTAACAGATG AACAGCTGAA CCCCCCCAAT
     2701 GGCTTCAATT CAACATTCTA TGAGTCTCCT CCTCAACTCA TACCGAAAAT CATTCATCAA
     2761 ACCTACAAAA CAAACGATAT CCCAGAACAG TGGGTAAAAG GGAGGCAGAA GTGCATTGAT
     2821 TTACATCCGG ATTACACTTA CATTTTATGG ACGGATGAAA TGTCTGATAC TTTCATTAAA
     2881 CAGGAATACC CGTGGTT    
//
