# Supplementary material for: Towards repurposing the yeast peroxisome for compartmentalizing heterologous metabolic pathways
Source: Nat Commun. 2016 Mar 30;7:11152. doi: 10.1038/ncomms11152 (PMC5476825; doi:10.1038/ncomms11152)
Supplement: Supplementary Data 1 — Sequences of all DNA constructs used in this manuscript (in '.GB' file format). [file ncomms11152-s2.zip › dna/genome/BY4741_CHR4_PEX5_WT.gb]

LOCUS       BY4741_CHR4_PEX5        3839 bp ds-DNA     linear       03-NOV-2015
DEFINITION  .
ACCESSION   
VERSION     
SOURCE      .
  ORGANISM  .
COMMENT     >PEX5  Chromosome IV flanking
COMMENT     
COMMENT     ApEinfo:methylated:1
FEATURES             Location/Qualifiers
     misc_feature    1001..2839
                     /label=Pex5
                     /ApEinfo_fwdcolor=cyan
                     /ApEinfo_revcolor=green
                     /ApEinfo_graphicformat=arrow_data {{0 1 2 0 0 -1} {} 0}
                     width 5 offset 0
     misc_feature    989..1008
                     /label=sgRNA2
                     /ApEinfo_fwdcolor=#ff7b89
                     /ApEinfo_revcolor=green
                     /ApEinfo_graphicformat=arrow_data {{0 1 2 0 0 -1} {} 0}
                     width 5 offset 0
     misc_feature    1003..1022
                     /label=sgRNA1
                     /ApEinfo_fwdcolor=#ff749c
                     /ApEinfo_revcolor=green
                     /ApEinfo_graphicformat=arrow_data {{0 1 2 0 0 -1} {} 0}
                     width 5 offset 0
     misc_feature    839..859
                     /label=DK40
                     /ApEinfo_fwdcolor=cyan
                     /ApEinfo_revcolor=green
                     /ApEinfo_graphicformat=arrow_data {{0 1 2 0 0 -1} {} 0}
                     width 5 offset 0
     misc_feature    complement(975..1000)
                     /label=DK41
                     /ApEinfo_fwdcolor=cyan
                     /ApEinfo_revcolor=green
                     /ApEinfo_graphicformat=arrow_data {{0 1 2 0 0 -1} {} 0}
                     width 5 offset 0
     misc_feature    1025..1045
                     /label=DK44
                     /ApEinfo_fwdcolor=cyan
                     /ApEinfo_revcolor=green
                     /ApEinfo_graphicformat=arrow_data {{0 1 2 0 0 -1} {} 0}
                     width 5 offset 0
ORIGIN
        1 CTACTCATCT TGATTAGTAT CGGTATTACA AAGGCCAAAG TCTTACCCGA ACCTGTAGAG
       61 GCAACACCAA GAAAATCTCT ATATTGTTTC ATATTGCAAA CGTTTGGAAT AGTAATCCTT
      121 TGAATAGGAG TTGGTGAAGG AAATCGCAGC TCCTGTATAA TAACACGTAA CAAGTCCCTT
      181 GGTATTATAT TGAGCTCTTC CCAATTTCTC AATGGATTTT CTACTGTCCC ACCTTTTGTA
      241 ACAATAGCGT AGTCTTCTTT TAGTATCCTC CAATCTCTCT CATTCATTTC GTGCAAGGAC
      301 TTCTCAGTCC AATGCTTCCC CATATATGAA GATTCTGCAG CATTTTTAGG AGTCTTTCCC
      361 TTCCATAGCA AATCTATAGC TCTAGTTGAA ACGATAGGAT CATATCCGCT CAGAGTATCT
      421 TCGCTTTCAT TCCAAGAAAA GTGAAATTTA GAGCCATTTT GCTTTGATGG ATTTCTCTTC
      481 TTATCATTTG TTTCATTGAA AAAACTGTCA TCTCTAGAGT TTACCTTTTT AATCTCCACC
      541 TTAGCGCTAT CACTTTGCGT AGGCGTCAAA CTCTCTTCGT TCTCCTTCAA ACGTTCTTGC
      601 TTAGATCTTT CTTGTTTATT CAAAAACCTA GGCTTGCTGA TTTTACCTGA TGTATTTTCA
      661 TCTAGTCCTT TTTTCTTGTT TATACCAGCA ATCAGCTGAC TAACATCGAT TGGTCTTGCC
      721 ATCCGTCCTG TATGTTAATT CTTCGGCTCC TATTGACCTT TTCGTTGTCA AAAATTCTAT
      781 TGTCGTTGGT AATTCTCTCG ATTGTAAGCT TCGAATATGT AAAAACGGAT CATCGCGATT
      841 AACTCCGAAT TCCTCCGACA AGTCGGTACC CTCTTCCGGC GGAGAATATA TATGAACAAA
      901 ATTAAGCATA AGAAAGGTTT CTGATTAATA TTGATTCACC AAACAGTTTT AGTTCCTATT
      961 TTTGGATATA TATACATCAA TAAACAATAT ATCATAACAC ATGGACGTAG GAAGTTGCTC
     1021 AGTGGGAAAT AATCCGCTTG CGCAGTTGCA CAAACATACT CAGCAGAACA AATCGCTTCA
     1081 GTTTAATCAG AAGAATAATG GGCGTCTTAA TGAGTCACCT CTACAGGGTA CCAACAAGCC
     1141 AGGTATTAGT GAGGCTTTTA TATCCAATGT TAATGCTATT TCACAAGAAA ACATGGCGAA
     1201 TATGCAAAGG TTCATAAACG GAGAACCACT GATCGATGAT AAAAGAAGAA TGGAAATAGG
     1261 GCCATCCTCA GGCAGGCTTC CACCTTTTTC AAACGTACAT TCTCTACAGA CTTCAGCAAA
     1321 CCCAACCCAA ATTAAGGGAG TGAACGATAT ATCTCATTGG TCACAGGAAT TTCAAGGTAG
     1381 TAATAGTATT CAAAATAGAA ACGCGGATAC AGGAAATTCA GAAAAGGCAT GGCAGCGTGG
     1441 CTCAACAACC GCATCAAGCC GGTTTCAGTA CCCTAATACC ATGATGAATA ACTATGCTTA
     1501 TGCTTCTATG AACAGTCTTA GTGGATCAAG GCTCCAATCG CCTGCTTTCA TGAATCAACA
     1561 ACAGTCTGGT CGTTCTAAAG AAGGAGTCAA TGAGCAAGAA CAACAACCCT GGACAGATCA
     1621 GTTTGAAAAG CTGGAAAAAG AAGTCTCAGA AAACTTGGAC ATAAATGATG AAATAGAGAA
     1681 GGAGGAAAAT GTGAGTGAAG TAGAACAAAA CAAACCAGAA ACTGTTGAGA AGGAAGAAGG
     1741 AGTATATGGA GATCAGTATC AATCTGATTT CCAAGAAGTG TGGGATAGCA TACACAAGGA
     1801 CGCTGAAGAA GTCTTGCCAT CCGAATTAGT TAATGATGAC CTCAATCTAG GAGAAGACTA
     1861 CTTGAAATAT CTCGGCGGTA GAGTAAATGG GAACATCGAG TATGCTTTTC AATCTAACAA
     1921 CGAATATTTT AATAATCCTA ATGCTTATAA AATTGGCTGC CTACTGATGG AAAACGGAGC
     1981 CAAATTGAGC GAGGCAGCGC TAGCATTTGA AGCTGCTGTT AAAGAAAAAC CGGACCATGT
     2041 GGATGCATGG CTAAGATTGG GTCTAGTACA AACCCAGAAT GAAAAAGAGT TGAACGGCAT
     2101 AAGCGCCCTC GAAGAATGTT TAAAGTTAGA CCCAAAGAAT CTGGAGGCAA TGAAAACTTT
     2161 AGCGATAAGT TATATAAACG AAGGTTATGA TATGAGCGCC TTCACAATGC TGGATAAATG
     2221 GGCAGAAACT AAGTACCCGG AAATTTGGTC AAGGATCAAG CAACAAGATG ACAAATTTCA
     2281 AAAAGAGAAA GGGTTTACCC ATATTGATAT GAACGCTCAT ATCACAAAGC AATTTTTGCA
     2341 ACTAGCAAAC AATTTAAGCA CAATAGATCC TGAAATACAA CTATGCTTGG GTCTCTTATT
     2401 TTACACGAAA GATGATTTTG ACAAAACCAT AGATTGCTTT GAAAGTGCGT TGAGGGTGAA
     2461 TCCTAATGAC GAACTCATGT GGAATAGATT AGGGGCTTCA TTGGCCAATT CCAATAGATC
     2521 AGAGGAAGCA ATCCAAGCCT ATCATAGGGC ACTACAACTA AAACCTTCTT TTGTTAGAGC
     2581 TCGCTATAAT CTGGCGGTAT CATCCATGAA TATAGGCTGT TTCAAAGAAG CAGCAGGCTA
     2641 CTTATTAAGT GTTCTAAGTA TGCATGAAGT GAACACTAAT AATAAAAAAG GAGACGTTGG
     2701 ATCTCTCTTG AATACGTACA ATGATACTGT TATAGAGACT TTGAAGAGAG TTTTTATAGC
     2761 GATGAATAGA GATGATTTAC TTCAAGAAGT GAAGCCAGGC ATGGACCTGA AAAGATTTAA
     2821 AGGAGAATTT TCGTTTTGAT ATGGTTCTCC GCAATTTTAT GTTCTCGCAT CACTGCCCAA
     2881 ATTCATTAGC ATTAGCAGTA CAAGCTATCC TATATATAAG GCAATAAAAA ATCTTATAAA
     2941 TACTATCAGC AAGATTTCAA CCTTGGAAAA CATGCATTCA AAGGTCATAA TTGCTGCTCT
     3001 ATTTACAGTC GTCCATAATG ACATTTCTCT TTGATTATTT TCTTGTTTTT TCGCTCTTCT
     3061 CAAGTGGATG TTACATAACA AACAAAACAG AAAAAATTGT TTAAATATAA AGTTTAAAAG
     3121 TTATCTTTGA TTCCGCACCT GAATTTTTGG ATTGAAGGCC AAAGGAGGTT TATCAGGGAG
     3181 AGAAAAGCTC TCTATTTATT TTTATAAGGA ATAATTGTGC ATGTACAACT ATACAATATG
     3241 TCTAGTGTAC CTTATAATTC CCAACTTCCT ATATCCAACC ATCTAGAGTA CGATGAAGAT
     3301 GAAAAGAAGA GCAGAGGCTC AAAACTAGGC CTGAAATATA AAATGATATA CTGGAGGAAA
     3361 ACTTTATGCA GTTCGCTAGC GAGATGGAGA AAGCTAATAC TATTAATATC TTTAGCTTTG
     3421 TTTTTATTCA TATGGATAAG CGATTCCACC ATAAGCAGAA ATCCATCTAC CACAAGTTTT
     3481 CAAGGCCAAA ATAGTAACGA TAATAAGTTG AGTAATACTG GTTCTAGCAT CAACTCCAAA
     3541 AGATATGTAC CACCATATTC TAAGAGATCA AGATGGTCGT TTTGGAATCA AGATCCTAGG
     3601 ATTGTCATTA TATTAGCGGC AAACGAAGGT GGTGGTGTAT TGAGGTGGAA AAATGAGCAA
     3661 GAATGGGCTA TCGAAGGCAT ATCAATAGAA AATAAGAAGG CCTATGCGAA GAGACATGGA
     3721 TATGCGTTGA CTATCAAGGA TTTGACAACG TCCAAAAGAT ACTCTCACGA ATACAGAGAG
     3781 GGTTGGCAAA AAGTAGATAT ATTGAGACAG ACGTTCAGGG AGTTTCCTAA TGCAGAATG
//
