# Supplementary material for: Towards repurposing the yeast peroxisome for compartmentalizing heterologous metabolic pathways
Source: Nat Commun. 2016 Mar 30;7:11152. doi: 10.1038/ncomms11152 (PMC5476825; doi:10.1038/ncomms11152)
Supplement: Supplementary Data 1 — Sequences of all DNA constructs used in this manuscript (in '.GB' file format). [file ncomms11152-s2.zip › dna/genome/BY4741_CHR7_PEX14_WT.gb]

LOCUS       BY4741_CHR7_PEX1        3026 bp ds-DNA     linear       03-NOV-2015
DEFINITION  .
ACCESSION   
VERSION     
SOURCE      .
  ORGANISM  .
COMMENT     >PEX14 YGL153W SGDID:S000003121, chrVII:216273..217298+/- 1kb
COMMENT     
COMMENT     ApEinfo:methylated:1
FEATURES             Location/Qualifiers
     misc_feature    complement(1420..2097)
                     /label=YGL152C(dubious)
                     /ApEinfo_fwdcolor=cyan
                     /ApEinfo_revcolor=green
                     /ApEinfo_graphicformat=arrow_data {{0 1 2 0 0 -1} {} 0}
                     width 5 offset 0
     misc_feature    1001..2026
                     /label=Pex14
                     /ApEinfo_fwdcolor=cyan
                     /ApEinfo_revcolor=green
                     /ApEinfo_graphicformat=arrow_data {{0 1 2 0 0 -1} {} 0}
                     width 5 offset 0
     misc_feature    complement(6..824)
                     /label=LYS5
                     /ApEinfo_fwdcolor=cyan
                     /ApEinfo_revcolor=green
                     /ApEinfo_graphicformat=arrow_data {{0 1 2 0 0 -1} {} 0}
                     width 5 offset 0
     misc_feature    2252..3026
                     /label=NUT1
                     /ApEinfo_fwdcolor=cyan
                     /ApEinfo_revcolor=green
                     /ApEinfo_graphicformat=arrow_data {{0 1 2 0 0 -1} {} 0}
                     width 5 offset 0
     misc_feature    1210..1229
                     /label=sgRNA1
                     /ApEinfo_fwdcolor=#ff3b3e
                     /ApEinfo_revcolor=green
                     /ApEinfo_graphicformat=arrow_data {{0 1 2 0 0 -1} {} 0}
                     width 5 offset 0
     misc_feature    1465..1484
                     /label=sgRNA2
                     /ApEinfo_fwdcolor=#ff1f18
                     /ApEinfo_revcolor=green
                     /ApEinfo_graphicformat=arrow_data {{0 1 2 0 0 -1} {} 0}
                     width 5 offset 0
     misc_feature    complement(1766..1785)
                     /label=sgRNA3
                     /ApEinfo_fwdcolor=cyan
                     /ApEinfo_revcolor=#fb31ff
                     /ApEinfo_graphicformat=arrow_data {{0 1 2 0 0 -1} {} 0}
                     width 5 offset 0
     misc_feature    401..419
                     /label=SeqF
                     /ApEinfo_fwdcolor=#ffe82f
                     /ApEinfo_revcolor=green
                     /ApEinfo_graphicformat=arrow_data {{0 1 2 0 0 -1} {} 0}
                     width 5 offset 0
     misc_feature    complement(2572..2591)
                     /label=SeqR
                     /ApEinfo_fwdcolor=#ffc5d8
                     /ApEinfo_revcolor=#ff76ea
                     /ApEinfo_graphicformat=arrow_data {{0 1 2 0 0 -1} {} 0}
                     width 5 offset 0
     misc_feature    complement(3001..3026)
                     /label=Hom2R
                     /ApEinfo_fwdcolor=cyan
                     /ApEinfo_revcolor=#ff73fa
                     /ApEinfo_graphicformat=arrow_data {{0 1 2 0 0 -1} {} 0}
                     width 5 offset 0
     misc_feature    1..24
                     /label=Hom1F
                     /ApEinfo_fwdcolor=cyan
                     /ApEinfo_revcolor=green
                     /ApEinfo_graphicformat=arrow_data {{0 1 2 0 0 -1} {} 0}
                     width 5 offset 0
ORIGIN
        1 TGGCATTATA AACCATCATT TTCGATGAAA TAATCAATCA ACGTAGATAA GCTGATATTA
       61 TATAATTTTG GTCTGTTCGT GTTGATTTTA TCACTGATGG ACTTTGGCAT ACAGATAGTG
      121 ACAATTTCGT TATTGAACCA TTGAGAATGG AAAATCAATG GAACTTCATC CAGAGTTATG
      181 CACATAGAAG CTCCCTCAGC CGGAAAAAAG CTGATAGCGC CAAAATCTAT TAGTGACAAG
      241 TCTGTGTTAA GGCCAGTTCC AGTAAATTTT GTATACGACT CCTTCAAGGA CCATAAGTAA
      301 GTAAATATTG TGCATGGATC AGACGCTTTC AGTAAACCGT TAAATTCTCT TTCACTAAAA
      361 ACTTCTTTAA ATAGCTCCAA CTCTTCCCTC CCGCCATAAT TGCACGGAGA AGCGATATCA
      421 ATTCCGACAT CCTGGTATTC ATCTGTACTT ACACATTTTA CGAGGAACAT AGCTACATAT
      481 TGTTCACCGA TGGTCATGCT AAATGGAAGA AAACGATTGT TGTCTAAGAA TGGCTTACCG
      541 AAGCTGCCCT TGTCAAATTT CAGCTCTTGA AAATTTAAGC CCGTTACTAT AGAGCAGCCA
      601 AACAACTGCA GCAGCTGGCT GCATAGATTT GAACATCTAT CGTGAAACGA TTTTTTATTG
      661 AGGATTCTGG CTTGAGACGC CAATGGCAAA GTTCTCATTA ATGCCTCGAA CGTAAACTCA
      721 TCCGCGAGTA TATCCTCTTG AATTTCAACA ACGAATATAC CTGCCCATGG TCTTACACCT
      781 GCCACCTTTG AAACTTCGCT TACTACTTCA GTCGTTTTAA CCATCCACGG TTTTTTTGCT
      841 GAGTGATTCT CTTTCTCCTC ATTCTCATTT TAGTCATAGC GGTTTTAATA AGCGCCCGAA
      901 AGATAATTGT AAAACATATA TTCAATGCTT AAAAATATAA GAAATTGCCC ATCAATTTGA
      961 AAACTCAAGT AAAACAGAGA AGTTGTAAGG TGAATAAGGA ATGAGTGACG TGGTCAGTAA
     1021 AGATCGTAAG GCATTGTTCG ACTCAGCAGT ATCCTTTTTA AAGGATGAGT CCATTAAAGA
     1081 TGCTCCACTT TTAAAGAAAA TCGAATTTTT AAAATCCAAA GGGTTAACAG AAAAGGAGAT
     1141 TGAAATAGCC ATGAAAGAGC CCAAGAAAGA CGGTATCGTA GGCGATGAAG TATCGAAAAA
     1201 AATTGGTAGT ACTGAGAATA GAGCCTCACA GGATATGTAT CTCTATGAAG CGATGCCACC
     1261 AACGCTGCCC CACAGGGATT GGAAGGACTA TTTTGTGATG GCTACTGCCA CAGCTGGGCT
     1321 GTTGTATGGT GCATATGAAG TAACTAGAAG GTATGTGATA CCAAATATTT TACCAGAAGC
     1381 AAAAAGCAAG TTGGAAGGGG ACAAAAAAGA AATTGATGAT CAGTTCTCCA AAATCGATAC
     1441 AGTCCTCAAT GCCATCGAAG CGGAGCAAGC TGAGTTTAGG AAAAAGGAAA GCGAAACATT
     1501 AAAGGAACTT AGTGACACGA TTGCTGAACT GAAACAGGCG CTTGTGCAGA CAACAAGAAG
     1561 CAGGGAAAAG ATCGAAGACG AGTTTAGAAT AGTTAAACTC GAGGTGGTCA ATATGCAAAA
     1621 TACGATCGAC AAATTTGTTT CAGATAATGA CGGCATGCAA GAGTTAAATA ATATCCAAAA
     1681 AGAAATGGAA TCTCTGAAAA GCTTAATGAA TAACCGTATG GAATCCGGTA ATGCGCAGGA
     1741 CAACAGATTA TTTTCCATAT CTCCTAATGG TATACCTGGC ATAGATACGA TTCCATCTGC
     1801 GTCTGAGATT CTTGCCAAAA TGGGCATGCA AGAAGAAAGT GATAAAGAAA AGGAAAACGG
     1861 CAGCGATGCT AATAAAGATG ACAATGCTGT TCCAGCGTGG AAAAAAGCAA GAGAACAAAC
     1921 TATTGATAGC AACGCCTCCA TTCCAGAATG GCAAAAAAAT ACCGCCGCCA ATGAGATCAG
     1981 TGTCCCTGAC TGGCAAAATG GACAGGTCGA AGACTCCATC CCATAGCGCA ATTCTATGTA
     2041 AGTAATTAGT TTTTTAACGG AAATTGTAAT TGTAACTGTC CTAGATACTA TGGACATTCA
     2101 ATCTGATTGT TACCCGGAAC ATTTGCTTTT GAAAGGCATT TTTAGTAGCA CTAATATATT
     2161 GGCAGCTAAT TGAAACAGTA ATCTACAAAT ATGAGTAAGC TAAACCACCT CAACAAAGCT
     2221 ATTCGTGGCT AGTATATGAC CTTGAATTGC CATGGAAAAA GAATCAGTAT ACAACTTAGC
     2281 ACTAAAATGT GCTGAGCGGC AATTGACCTC CATGGAATTT TCGAACCTTT ACAAGGAATT
     2341 CTTTAATGAA AAGTTCCCGT CTTTGATTCA AGAGGAAGAA GAAGATACAA CAACAACTGC
     2401 AAATATAAAT GAGGTCAAGA AAGCGTCCGA TTTGGTGGAT ACACCCAGCA ACAACACGGC
     2461 TGCTACTGCA GATACTACAC ACTTACACGA GGCTCTAGAT ATTGTTTGCT CCGATTTTGT
     2521 TAAAATATTA AACCTGGAGA AGCCTCTTAT CTTGGCAGAT TATATCGTTG AGGTATTGCT
     2581 TGTGAACTAC AACTCAGATA TGATAAAATG CTTTCTGCCT AAATTGAATT CCGTTAGGAA
     2641 CTCCTTGCTA TTGGCCCATT TTTTCTCCAA ATCTTGTTCA TTCTTTGCCA AATTATCAGA
     2701 TACTTTGATA ATTGATCAAG TACGCAAGGA TTTGGGCAAC GTCATAGTAC CGAATATCTT
     2761 AAGTCTAGAC ATGAATAGTA TGAATAAAGA ATTGATTGCC ATAGTATCAA AGCTTTTGCA
     2821 AACAACTTTA AAACTCTCTC CTTCACCAAT TCTTTTAACT TCTGCCGGCT GTAAAAATGG
     2881 GTCTTTTACG CTACTAAATC AGTTGTCTCA AACCAACAAG TTACTTTTTA AAAGGGTTTC
     2941 TCAGACTTTT GAAGCAAAAT TACATTTCAA AGATACCAAG CCATTTTTAA ACAAAGATTC
     3001 CACTAACGAA TTCGTAGGTT CTCCTT   
//
