# Supplementary material for: Towards repurposing the yeast peroxisome for compartmentalizing heterologous metabolic pathways
Source: Nat Commun. 2016 Mar 30;7:11152. doi: 10.1038/ncomms11152 (PMC5476825; doi:10.1038/ncomms11152)
Supplement: Supplementary Data 1 — Sequences of all DNA constructs used in this manuscript (in '.GB' file format). [file ncomms11152-s2.zip › dna/genome/yZNR142_CHR4_PEX5_pGAL1.gb]

LOCUS       yZNR142_CHR4_PEX        4377 bp ds-DNA     linear       03-NOV-2015
DEFINITION  .
ACCESSION   
VERSION     
SOURCE      .
  ORGANISM  .
COMMENT     >PEX5 mod
COMMENT     
COMMENT     ApEinfo:methylated:1
FEATURES             Location/Qualifiers
     misc_feature    1707..3377
                     /label=Pex5
                     /ApEinfo_fwdcolor=cyan
                     /ApEinfo_revcolor=green
                     /ApEinfo_graphicformat=arrow_data {{0 1 2 0 0 -1} {} 0}
                     width 5 offset 0
     misc_feature    1584..1679
                     /label=Pex5(1)
                     /ApEinfo_label=Pex5
                     /ApEinfo_fwdcolor=cyan
                     /ApEinfo_revcolor=green
                     /ApEinfo_graphicformat=arrow_data {{0 1 2 0 0 -1} {} 0}
                     width 5 offset 0
     misc_feature    1006..1538
                     /label=gal1
                     /ApEinfo_fwdcolor=cyan
                     /ApEinfo_revcolor=green
                     /ApEinfo_graphicformat=arrow_data {{0 1 2 0 0 -1} {} 0}
                     width 5 offset 0
     misc_feature    839..859
                     /label=DK40
                     /ApEinfo_fwdcolor=cyan
                     /ApEinfo_revcolor=green
                     /ApEinfo_graphicformat=arrow_data {{0 1 2 0 0 -1} {} 0}
                     width 5 offset 0
     primer_bind     complement(2445..2459)
                     /label=AG50(49bp)
                     /ApEinfo_fwdcolor=#afffa3
                     /ApEinfo_revcolor=#ff4551
                     /ApEinfo_graphicformat=arrow_data {{0 1 2 0 0 -1} {} 0}
                     width 5 offset 0
     primer_bind     1958..1972
                     /label=AG51(22bp)
                     /ApEinfo_fwdcolor=#afffa3
                     /ApEinfo_revcolor=#ff4551
                     /ApEinfo_graphicformat=arrow_data {{0 1 2 0 0 -1} {} 0}
                     width 5 offset 0
     primer_bind     3390..3404
                     /label=AG55(27bp)
                     /ApEinfo_fwdcolor=#afffa3
                     /ApEinfo_revcolor=#ff4551
                     /ApEinfo_graphicformat=arrow_data {{0 1 2 0 0 -1} {} 0}
                     width 5 offset 0
     primer_bind     complement(3814..3828)
                     /label=AG56(26bp)
                     /ApEinfo_fwdcolor=#afffa3
                     /ApEinfo_revcolor=#ff4551
                     /ApEinfo_graphicformat=arrow_data {{0 1 2 0 0 -1} {} 0}
                     width 5 offset 0
     primer_bind     3274..3288
                     /label=AG57(32bp)
                     /ApEinfo_fwdcolor=#afffa3
                     /ApEinfo_revcolor=#ff4551
                     /ApEinfo_graphicformat=arrow_data {{0 1 2 0 0 -1} {} 0}
                     width 5 offset 0
     primer_bind     2463..2477
                     /label=AG58(35bp)
                     /ApEinfo_fwdcolor=#afffa3
                     /ApEinfo_revcolor=#ff4551
                     /ApEinfo_graphicformat=arrow_data {{0 1 2 0 0 -1} {} 0}
                     width 5 offset 0
     primer_bind     complement(1452..1466)
                     /label=AL47(24bp)
                     /ApEinfo_fwdcolor=#afffa3
                     /ApEinfo_revcolor=#ff4551
                     /ApEinfo_graphicformat=arrow_data {{0 1 2 0 0 -1} {} 0}
                     width 5 offset 0
     primer_bind     1011..1025
                     /label=AM50(30bp)
                     /ApEinfo_fwdcolor=#afffa3
                     /ApEinfo_revcolor=#ff4551
                     /ApEinfo_graphicformat=arrow_data {{0 1 2 0 0 -1} {} 0}
                     width 5 offset 0
     primer_bind     complement(1513..1527)
                     /label=AM51(35bp)
                     /ApEinfo_fwdcolor=#afffa3
                     /ApEinfo_revcolor=#ff4551
                     /ApEinfo_graphicformat=arrow_data {{0 1 2 0 0 -1} {} 0}
                     width 5 offset 0
     primer_bind     511..525
                     /label=AS70(25bp)
                     /ApEinfo_fwdcolor=#afffa3
                     /ApEinfo_revcolor=#ff4551
                     /ApEinfo_graphicformat=arrow_data {{0 1 2 0 0 -1} {} 0}
                     width 5 offset 0
     primer_bind     complement(3854..3868)
                     /label=AS71(24bp)
                     /ApEinfo_fwdcolor=#afffa3
                     /ApEinfo_revcolor=#ff4551
                     /ApEinfo_graphicformat=arrow_data {{0 1 2 0 0 -1} {} 0}
                     width 5 offset 0
     primer_bind     440..454
                     /label=AS74(23bp)
                     /ApEinfo_fwdcolor=#afffa3
                     /ApEinfo_revcolor=#ff4551
                     /ApEinfo_graphicformat=arrow_data {{0 1 2 0 0 -1} {} 0}
                     width 5 offset 0
     primer_bind     complement(975..989)
                     /label=AS76(26bp)
                     /ApEinfo_fwdcolor=#afffa3
                     /ApEinfo_revcolor=#ff4551
                     /ApEinfo_graphicformat=arrow_data {{0 1 2 0 0 -1} {} 0}
                     width 5 offset 0
     primer_bind     3388..3402
                     /label=AS77(25bp)
                     /ApEinfo_fwdcolor=#afffa3
                     /ApEinfo_revcolor=#ff4551
                     /ApEinfo_graphicformat=arrow_data {{0 1 2 0 0 -1} {} 0}
                     width 5 offset 0
     primer_bind     complement(3351..3365)
                     /label=AT64(43bp)
                     /ApEinfo_fwdcolor=#afffa3
                     /ApEinfo_revcolor=#ff4551
                     /ApEinfo_graphicformat=arrow_data {{0 1 2 0 0 -1} {} 0}
                     width 5 offset 0
     primer_bind     512..526
                     /label=AV28(26bp)
                     /ApEinfo_fwdcolor=#afffa3
                     /ApEinfo_revcolor=#ff4551
                     /ApEinfo_graphicformat=arrow_data {{0 1 2 0 0 -1} {} 0}
                     width 5 offset 0
     primer_bind     complement(974..988)
                     /label=AV29(48bp)
                     /ApEinfo_fwdcolor=#afffa3
                     /ApEinfo_revcolor=#ff4551
                     /ApEinfo_graphicformat=arrow_data {{0 1 2 0 0 -1} {} 0}
                     width 5 offset 0
     primer_bind     3391..3405
                     /label=AV32(41bp)
                     /ApEinfo_fwdcolor=#afffa3
                     /ApEinfo_revcolor=#ff4551
                     /ApEinfo_graphicformat=arrow_data {{0 1 2 0 0 -1} {} 0}
                     width 5 offset 0
     primer_bind     complement(3854..3868)
                     /label=AV33(24bp)
                     /ApEinfo_fwdcolor=#afffa3
                     /ApEinfo_revcolor=#ff4551
                     /ApEinfo_graphicformat=arrow_data {{0 1 2 0 0 -1} {} 0}
                     width 5 offset 0
     primer_bind     1009..1023
                     /label=AX80(44bp)
                     /ApEinfo_fwdcolor=#afffa3
                     /ApEinfo_revcolor=#ff4551
                     /ApEinfo_graphicformat=arrow_data {{0 1 2 0 0 -1} {} 0}
                     width 5 offset 0
     primer_bind     complement(1521..1535)
                     /label=AX81(45bp)
                     /ApEinfo_fwdcolor=#afffa3
                     /ApEinfo_revcolor=#ff4551
                     /ApEinfo_graphicformat=arrow_data {{0 1 2 0 0 -1} {} 0}
                     width 5 offset 0
     primer_bind     1009..1023
                     /label=AZ66(44bp)
                     /ApEinfo_fwdcolor=#afffa3
                     /ApEinfo_revcolor=#ff4551
                     /ApEinfo_graphicformat=arrow_data {{0 1 2 0 0 -1} {} 0}
                     width 5 offset 0
     primer_bind     complement(1521..1535)
                     /label=AZ67(18bp)
                     /ApEinfo_fwdcolor=#afffa3
                     /ApEinfo_revcolor=#ff4551
                     /ApEinfo_graphicformat=arrow_data {{0 1 2 0 0 -1} {} 0}
                     width 5 offset 0
     primer_bind     complement(1448..1462)
                     /label=PL03_D10(45bp)
                     /ApEinfo_fwdcolor=#afffa3
                     /ApEinfo_revcolor=#ff4551
                     /ApEinfo_graphicformat=arrow_data {{0 1 2 0 0 -1} {} 0}
                     width 5 offset 0
     primer_bind     complement(2912..2926)
                     /label=BJ39(34bp)
                     /ApEinfo_fwdcolor=#afffa3
                     /ApEinfo_revcolor=#ff4551
                     /ApEinfo_graphicformat=arrow_data {{0 1 2 0 0 -1} {} 0}
                     width 5 offset 0
     primer_bind     2938..2952
                     /label=BJ40(33bp)
                     /ApEinfo_fwdcolor=#afffa3
                     /ApEinfo_revcolor=#ff4551
                     /ApEinfo_graphicformat=arrow_data {{0 1 2 0 0 -1} {} 0}
                     width 5 offset 0
     primer_bind     complement(3215..3229)
                     /label=BJ41(34bp)
                     /ApEinfo_fwdcolor=#afffa3
                     /ApEinfo_revcolor=#ff4551
                     /ApEinfo_graphicformat=arrow_data {{0 1 2 0 0 -1} {} 0}
                     width 5 offset 0
     primer_bind     3241..3255
                     /label=BJ42(33bp)
                     /ApEinfo_fwdcolor=#afffa3
                     /ApEinfo_revcolor=#ff4551
                     /ApEinfo_graphicformat=arrow_data {{0 1 2 0 0 -1} {} 0}
                     width 5 offset 0
     primer_bind     complement(3360..3374)
                     /label=BJ43(42bp)
                     /ApEinfo_fwdcolor=#afffa3
                     /ApEinfo_revcolor=#ff4551
                     /ApEinfo_graphicformat=arrow_data {{0 1 2 0 0 -1} {} 0}
                     width 5 offset 0
     primer_bind     1006..1020
                     /label=BN37(20bp)
                     /ApEinfo_fwdcolor=#afffa3
                     /ApEinfo_revcolor=#ff4551
                     /ApEinfo_graphicformat=arrow_data {{0 1 2 0 0 -1} {} 0}
                     width 5 offset 0
     primer_bind     510..524
                     /label=CM18(39bp)
                     /ApEinfo_fwdcolor=#afffa3
                     /ApEinfo_revcolor=#ff4551
                     /ApEinfo_graphicformat=arrow_data {{0 1 2 0 0 -1} {} 0}
                     width 5 offset 0
     primer_bind     complement(972..986)
                     /label=CM19(44bp)
                     /ApEinfo_fwdcolor=#afffa3
                     /ApEinfo_revcolor=#ff4551
                     /ApEinfo_graphicformat=arrow_data {{0 1 2 0 0 -1} {} 0}
                     width 5 offset 0
     primer_bind     3386..3400
                     /label=CM20(38bp)
                     /ApEinfo_fwdcolor=#afffa3
                     /ApEinfo_revcolor=#ff4551
                     /ApEinfo_graphicformat=arrow_data {{0 1 2 0 0 -1} {} 0}
                     width 5 offset 0
     primer_bind     complement(3855..3869)
                     /label=CM21(38bp)
                     /ApEinfo_fwdcolor=#afffa3
                     /ApEinfo_revcolor=#ff4551
                     /ApEinfo_graphicformat=arrow_data {{0 1 2 0 0 -1} {} 0}
                     width 5 offset 0
     primer_bind     845..859
                     /label=DK40(21bp)
                     /ApEinfo_fwdcolor=#afffa3
                     /ApEinfo_revcolor=#ff4551
                     /ApEinfo_graphicformat=arrow_data {{0 1 2 0 0 -1} {} 0}
                     width 5 offset 0
     primer_bind     complement(975..989)
                     /label=DK41(31bp)
                     /ApEinfo_fwdcolor=#afffa3
                     /ApEinfo_revcolor=#ff4551
                     /ApEinfo_graphicformat=arrow_data {{0 1 2 0 0 -1} {} 0}
                     width 5 offset 0
     primer_bind     1020..1034
                     /label=DK42(60bp)
                     /ApEinfo_fwdcolor=#afffa3
                     /ApEinfo_revcolor=#ff4551
                     /ApEinfo_graphicformat=arrow_data {{0 1 2 0 0 -1} {} 0}
                     width 5 offset 0
     primer_bind     complement(1511..1525)
                     /label=DK43(49bp)
                     /ApEinfo_fwdcolor=#afffa3
                     /ApEinfo_revcolor=#ff4551
                     /ApEinfo_graphicformat=arrow_data {{0 1 2 0 0 -1} {} 0}
                     width 5 offset 0
     primer_bind     1569..1583
                     /label=DK44(45bp)
                     /ApEinfo_fwdcolor=#afffa3
                     /ApEinfo_revcolor=#ff4551
                     /ApEinfo_graphicformat=arrow_data {{0 1 2 0 0 -1} {} 0}
                     width 5 offset 0
     primer_bind     complement(1680..1694)
                     /label=DK45(27bp)
                     /ApEinfo_fwdcolor=#afffa3
                     /ApEinfo_revcolor=#ff4551
                     /ApEinfo_graphicformat=arrow_data {{0 1 2 0 0 -1} {} 0}
                     width 5 offset 0
     primer_bind     9..23
                     /label=DK48(23bp)
                     /ApEinfo_fwdcolor=#afffa3
                     /ApEinfo_revcolor=#ff4551
                     /ApEinfo_graphicformat=arrow_data {{0 1 2 0 0 -1} {} 0}
                     width 5 offset 0
ORIGIN
        1 CTACTCATCT TGATTAGTAT CGGTATTACA AAGGCCAAAG TCTTACCCGA ACCTGTAGAG
       61 GCAACACCAA GAAAATCTCT ATATTGTTTC ATATTGCAAA CGTTTGGAAT AGTAATCCTT
      121 TGAATAGGAG TTGGTGAAGG AAATCGCAGC TCCTGTATAA TAACACGTAA CAAGTCCCTT
      181 GGTATTATAT TGAGCTCTTC CCAATTTCTC AATGGATTTT CTACTGTCCC ACCTTTTGTA
      241 ACAATAGCGT AGTCTTCTTT TAGTATCCTC CAATCTCTCT CATTCATTTC GTGCAAGGAC
      301 TTCTCAGTCC AATGCTTCCC CATATATGAA GATTCTGCAG CATTTTTAGG AGTCTTTCCC
      361 TTCCATAGCA AATCTATAGC TCTAGTTGAA ACGATAGGAT CATATCCGCT CAGAGTATCT
      421 TCGCTTTCAT TCCAAGAAAA GTGAAATTTA GAGCCATTTT GCTTTGATGG ATTTCTCTTC
      481 TTATCATTTG TTTCATTGAA AAAACTGTCA TCTCTAGAGT TTACCTTTTT AATCTCCACC
      541 TTAGCGCTAT CACTTTGCGT AGGCGTCAAA CTCTCTTCGT TCTCCTTCAA ACGTTCTTGC
      601 TTAGATCTTT CTTGTTTATT CAAAAACCTA GGCTTGCTGA TTTTACCTGA TGTATTTTCA
      661 TCTAGTCCTT TTTTCTTGTT TATACCAGCA ATCAGCTGAC TAACATCGAT TGGTCTTGCC
      721 ATCCGTCCTG TATGTTAATT CTTCGGCTCC TATTGACCTT TTCGTTGTCA AAAATTCTAT
      781 TGTCGTTGGT AATTCTCTCG ATTGTAAGCT TCGAATATGT AAAAACGGAT CATCGCGATT
      841 AACTCCGAAT TCCTCCGACA AGTCGGTACC CTCTTCCGGC GGAGAATATA TATGAACAAA
      901 ATTAAGCATA AGAAAGGTTT CTGATTAATA TTGATTCACC AAACAGTTTT AGTTCCTATT
      961 TTTGGATATA TATAcatcaa taaacaatat atcataacac AAGAGCCCCA TTATCTTAGC
     1021 CTAAAAAAAC CTTCTCTTTG GAACTTTCAG TAATACGCTT AACTGCTCAT TGCTATATTG
     1081 AAGTACGGAT TAGAAGCCGC CGAGCGGGCG ACAGCCCTCC GACGGAAGAC TCTCCTCCGT
     1141 GCGTCCTCGT CTTCACCGGT CGCGTTCCTG AAACGCAGAT GTGCCTCGCG CCGCACTGCT
     1201 CCGAACAATA AAGATTCTAC AATACTAGCT TTTATGGTTA TGAAGAGGAA AAATTGGCAG
     1261 TAACCTGGCC CCACAAACCT TCAAATTAAC GAATCAAATT AACAACCATA GGATGATAAT
     1321 GCGATTAGTT TTTTAGCCTT ATTTCTGGGG TAATTAATCA GCGAAGCGAT GATTTTTGAT
     1381 CTATTAACAG ATATATAAAT GGAAAAGCTG CATAACCACT TTAACTAATA CTTTCAACAT
     1441 TTTCAGTTTG TATTACTTCT TATTCAAATG TCATAAAAGT ATCAACAAAA AATTGTTAAT
     1501 ATACCTCTAT ACTTTAACGT CAAGGAGAAA AAACTATAat ggacgtCggC TCGtgTAGCg
     1561 tAggaaataa tccgcttgcg cagTTGCACA AACATACTCA GCAGAACAAA TCGCTTCAGT
     1621 TTAATCAGAA GAATAATGGG CGTCTTAATG AGTCACCTCT ACAGGGTACC AACAAGCCAg
     1681 gtattagtga ggcttttata tccaatGTTA ATGCTATTTC ACAAGAAAAC ATGGCGAATA
     1741 TGCAAAGGTT CATAAACGGA GAACCACTGA TCGATGATAA AAGAAGAATG GAAATAGGGC
     1801 CATCCTCAGG CAGGCTTCCA CCTTTTTCAA ACGTACATTC TCTACAGACT TCAGCAAACC
     1861 CAACCCAAAT TAAGGGAGTG AACGATATAT CTCATTGGTC ACAGGAATTT CAAGGTAGTA
     1921 ATAGTATTCA AAATAGAAAC GCGGATACAG GAAATTCAGA AAAGGCATGG CAGCGTGGCT
     1981 CAACAACCGC ATCAAGCCGG TTTCAGTACC CTAATACCAT GATGAATAAC TATGCTTATG
     2041 CTTCTATGAA CAGTCTTAGT GGATCAAGGC TCCAATCGCC TGCTTTCATG AATCAACAAC
     2101 AGTCTGGTCG TTCTAAAGAA GGAGTCAATG AGCAAGAACA ACAACCCTGG ACAGATCAGT
     2161 TTGAAAAGCT GGAAAAAGAA GTCTCAGAAA ACTTGGACAT AAATGATGAA ATAGAGAAGG
     2221 AGGAAAATGT GAGTGAAGTA GAACAAAACA AACCAGAAAC TGTTGAGAAG GAAGAAGGAG
     2281 TATATGGAGA TCAGTATCAA TCTGATTTCC AAGAAGTGTG GGATAGCATA CACAAGGACG
     2341 CTGAAGAAGT CTTGCCATCC GAATTAGTTA ATGATGACCT CAATCTAGGA GAAGACTACT
     2401 TGAAATATCT CGGCGGTAGA GTAAATGGGA ACATCGAGTA TGCTTTTCAA TCTAACAACG
     2461 AATATTTTAA TAATCCTAAT GCTTATAAAA TTGGCTGCCT ACTGATGGAA AACGGAGCCA
     2521 AATTGAGCGA GGCAGCGCTA GCATTTGAAG CTGCTGTTAA AGAAAAACCG GACCATGTGG
     2581 ATGCATGGCT AAGATTGGGT CTAGTACAAA CCCAGAATGA AAAAGAGTTG AACGGCATAA
     2641 GCGCCCTCGA AGAATGTTTA AAGTTAGACC CAAAGAATCT GGAGGCAATG AAAACTTTAG
     2701 CGATAAGTTA TATAAACGAA GGTTATGATA TGAGCGCCTT CACAATGCTG GATAAATGGG
     2761 CAGAAACTAA GTACCCGGAA ATTTGGTCAA GGATCAAGCA ACAAGATGAC AAATTTCAAA
     2821 AAGAGAAAGG GTTTACCCAT ATTGATATGA ACGCTCATAT CACAAAGCAA TTTTTGCAAC
     2881 TAGCAAACAA TTTAAGCACA ATAGATCCTG AAATACAACT ATGCTTGGGT CTCTTATTTT
     2941 ACACGAAAGA TGATTTTGAC AAAACCATAG ATTGCTTTGA AAGTGCGTTG AGGGTGAATC
     3001 CTAATGACGA ACTCATGTGG AATAGATTAG GGGCTTCATT GGCCAATTCC AATAGATCAG
     3061 AGGAAGCAAT CCAAGCCTAT CATAGGGCAC TACAACTAAA ACCTTCTTTT GTTAGAGCTC
     3121 GCTATAATCT GGCGGTATCA TCCATGAATA TAGGCTGTTT CAAAGAAGCA GCAGGCTACT
     3181 TATTAAGTGT TCTAAGTATG CATGAAGTGA ACACTAATAA TAAAAAAGGA GACGTTGGAT
     3241 CTCTCTTGAA TACGTACAAT GATACTGTTA TAGAGACTTT GAAGAGAGTT TTTATAGCGA
     3301 TGAATAGAGA TGATTTACTT CAAGAAGTGA AGCCAGGCAT GGACCTGAAA AGATTTAAAG
     3361 GAGAATTTTC GTTTTGATAT GGTTCTCCGC AATTTTATGT TCTCGCATCA CTGCCCAAAT
     3421 TCATTAGCAT TAGCAGTACA AGCTATCCTA TATATAAGGC AATAAAAAAT CTTATAAATA
     3481 CTATCAGCAA GATTTCAACC TTGGAAAACA TGCATTCAAA GGTCATAATT GCTGCTCTAT
     3541 TTACAGTCGT CCATAATGAC ATTTCTCTTT GATTATTTTC TTGTTTTTTC GCTCTTCTCA
     3601 AGTGGATGTT ACATAACAAA CAAAACAGAA AAAATTGTTT AAATATAAAG TTTAAAAGTT
     3661 ATCTTTGATT CCGCACCTGA ATTTTTGGAT TGAAGGCCAA AGGAGGTTTA TCAGGGAGAG
     3721 AAAAGCTCTC TATTTATTTT TATAAGGAAT AATTGTGCAT GTACAACTAT ACAATATGTC
     3781 TAGTGTACCT TATAATTCCC AACTTCCTAT ATCCAACCAT CTAGAGTACG ATGAAGATGA
     3841 AAAGAAGAGC AGAGGCTCAA AACTAGGCCT GAAATATAAA ATGATATACT GGAGGAAAAC
     3901 TTTATGCAGT TCGCTAGCGA GATGGAGAAA GCTAATACTA TTAATATCTT TAGCTTTGTT
     3961 TTTATTCATA TGGATAAGCG ATTCCACCAT AAGCAGAAAT CCATCTACCA CAAGTTTTCA
     4021 AGGCCAAAAT AGTAACGATA ATAAGTTGAG TAATACTGGT TCTAGCATCA ACTCCAAAAG
     4081 ATATGTACCA CCATATTCTA AGAGATCAAG ATGGTCGTTT TGGAATCAAG ATCCTAGGAT
     4141 TGTCATTATA TTAGCGGCAA ACGAAGGTGG TGGTGTATTG AGGTGGAAAA ATGAGCAAGA
     4201 ATGGGCTATC GAAGGCATAT CAATAGAAAA TAAGAAGGCC TATGCGAAGA GACATGGATA
     4261 TGCGTTGACT ATCAAGGATT TGACAACGTC CAAAAGATAC TCTCACGAAT ACAGAGAGGG
     4321 TTGGCAAAAA GTAGATATAT TGAGACAGAC GTTCAGGGAG TTTCCTAATG CAGAATG
//
