# Supplementary material for: Towards repurposing the yeast peroxisome for compartmentalizing heterologous metabolic pathways
Source: Nat Commun. 2016 Mar 30;7:11152. doi: 10.1038/ncomms11152 (PMC5476825; doi:10.1038/ncomms11152)
Supplement: Supplementary Data 1 — Sequences of all DNA constructs used in this manuscript (in '.GB' file format). [file ncomms11152-s2.zip › dna/genome/yZNR147_CHR2_CDC28_ePTS1.gb]

LOCUS       yZNR147_CHR2_CDC         900 bp ds-DNA     linear       03-NOV-2015
DEFINITION  .
ACCESSION   
VERSION     
SOURCE      .
  ORGANISM  .
COMMENT     
COMMENT     
COMMENT     ApEinfo:methylated:1
FEATURES             Location/Qualifiers
     CDS             join(1..600,602..603,605..606,608..609,611..612,614..616,
                     650..652)
                     /label=CDC28
                     /ApEinfo_fwdcolor=cyan
                     /ApEinfo_revcolor=green
                     /ApEinfo_graphicformat=arrow_data {{0 1 2 0 0 -1} {} 0}
                     width 5 offset 0
     misc_feature    1..22
                     /label=Hom1f
                     /ApEinfo_fwdcolor=cyan
                     /ApEinfo_revcolor=green
                     /ApEinfo_graphicformat=arrow_data {{0 1 2 0 0 -1} {} 0}
                     width 5 offset 0
     misc_feature    complement(879..900)
                     /label=Hom2r
                     /ApEinfo_fwdcolor=cyan
                     /ApEinfo_revcolor=green
                     /ApEinfo_graphicformat=arrow_data {{0 1 2 0 0 -1} {} 0}
                     width 5 offset 0
     misc_feature    complement(585..663)
                     /label=hom1r
                     /ApEinfo_fwdcolor=cyan
                     /ApEinfo_revcolor=green
                     /ApEinfo_graphicformat=arrow_data {{0 1 2 0 0 -1} {} 0}
                     width 5 offset 0
     misc_feature    641..671
                     /label=hom2f
                     /ApEinfo_fwdcolor=cyan
                     /ApEinfo_revcolor=green
                     /ApEinfo_graphicformat=arrow_data {{0 1 2 0 0 -1} {} 0}
                     width 5 offset 0
ORIGIN
        1 GGACCTGAAA AGATATATGG AGGGTATTCC AAAGGACCAA CCGTTAGGAG CTGATATTGT
       61 TAAGAAGTTT ATGATGCAAC TTTGTAAGGG TATTGCATAC TGCCACTCAC ACCGTATTCT
      121 GCATCGTGAT TTAAAACCGC AGAACTTATT GATTAACAAA GATGGGAATC TAAAACTAGG
      181 TGATTTTGGC TTAGCGCGTG CTTTTGGTGT TCCGTTGAGA GCTTACACAC ATGAAATTGT
      241 TACTCTATGG TATAGAGCTC CGGAGGTATT ACTGGGTGGA AAACAATATA GTACAGGTGT
      301 CGATACATGG TCCATCGGCT GTATATTTGC CGAAATGTGT AACAGGAAAC CAATCTTCAG
      361 TGGCGATAGT GAGATCGATC AGATTTTCAA GATATTCAGA GTATTGGGAA CGCCGAATGA
      421 AGCTATATGG CCAGATATTG TCTACTTGCC TGATTTCAAG CCAAGCTTTC CTCAATGGCG
      481 CAGAAAAGAC CTATCACAAG TGGTACCAAG TCTAGATCCA CGCGGTATTG ATTTGTTGGA
      541 CAAACTCCTC GCGTATGACC CTATTAACCG GATTAGCGCC AGAAGAGCAG CCATCCACCC
      601 gTatttTcag gaGtcaggtt cattgggaag aggtagaaga tccaaattgt aagcattata
      661 atCTATTTCG CTATTATATT ACAAATGCTA CTGCACTGTC ATTATAGCCT AGTAAAGTAT
      721 ATAGTGAATA CAATATACTC AGTTTCAACA TTATGATGGG TAACTCCATC AGAAAATATA
      781 TTCATCGTCA TATACGGAAC ATTCAGTTAT ACGCGAAAGT AAAAGTGAGA GCTTTTCAGG
      841 GGTTAAAAGC TGGGCGTGTT CCATGACGTA TTTACCGAGG TCGTATTATC AAAGAAAATG
//
