# Supplementary material for: Towards repurposing the yeast peroxisome for compartmentalizing heterologous metabolic pathways
Source: Nat Commun. 2016 Mar 30;7:11152. doi: 10.1038/ncomms11152 (PMC5476825; doi:10.1038/ncomms11152)
Supplement: Supplementary Data 1 — Sequences of all DNA constructs used in this manuscript (in '.GB' file format). [file ncomms11152-s2.zip › dna/genome/yZNR153_CHR11_SPC42_ePTS1.gb]

LOCUS       yZNR153_CHR11_SP        3125 bp ds-DNA     linear       03-NOV-2015
DEFINITION  .
ACCESSION   
VERSION     
SOURCE      .
  ORGANISM  .
COMMENT     
COMMENT     
COMMENT     ApEinfo:methylated:1
FEATURES             Location/Qualifiers
     misc_feature    join(1001..2076,2078..2079,2081..2082,2084..2085,
                     2088..2088,2123..2125)
                     /label=SPC42
                     /ApEinfo_fwdcolor=cyan
                     /ApEinfo_revcolor=green
                     /ApEinfo_graphicformat=arrow_data {{0 1 2 0 0 -1} {} 0}
                     width 5 offset 0
     misc_feature    1..374
                     /label=PHD1
                     /ApEinfo_fwdcolor=cyan
                     /ApEinfo_revcolor=green
                     /ApEinfo_graphicformat=arrow_data {{0 1 2 0 0 -1} {} 0}
                     width 5 offset 0
     misc_feature    2702..3125
                     /label=VPS24
                     /ApEinfo_fwdcolor=cyan
                     /ApEinfo_revcolor=green
                     /ApEinfo_graphicformat=arrow_data {{0 1 2 0 0 -1} {} 0}
                     width 5 offset 0
     misc_feature    2090..2122
                     /label=pZNR1132
                     /ApEinfo_fwdcolor=#fcffb9
                     /ApEinfo_revcolor=green
                     /ApEinfo_graphicformat=arrow_data {{0 1 2 0 0 -1} {} 0}
                     width 5 offset 0
     misc_feature    2114..2148
                     /label=Hom2F
                     /ApEinfo_fwdcolor=cyan
                     /ApEinfo_revcolor=green
                     /ApEinfo_graphicformat=arrow_data {{0 1 2 0 0 -1} {} 0}
                     width 5 offset 0
     misc_feature    complement(2682..2706)
                     /label=Hom2R
                     /ApEinfo_fwdcolor=cyan
                     /ApEinfo_revcolor=green
                     /ApEinfo_graphicformat=arrow_data {{0 1 2 0 0 -1} {} 0}
                     width 5 offset 0
     misc_feature    1006..1024
                     /label=Hom1F
                     /ApEinfo_fwdcolor=#2b47ff
                     /ApEinfo_revcolor=green
                     /ApEinfo_graphicformat=arrow_data {{0 1 2 0 0 -1} {} 0}
                     width 5 offset 0
     misc_feature    complement(2061..2089)
                     /label=Hom1R
                     /ApEinfo_fwdcolor=cyan
                     /ApEinfo_revcolor=green
                     /ApEinfo_graphicformat=arrow_data {{0 1 2 0 0 -1} {} 0}
                     width 5 offset 0
ORIGIN
        1 TTAGGGAAGT CGTGAAGATT GGCTCCATGC ACCTCAAGGG TGTTTGGATT CCTTTCGAAA
       61 GGGCTTATAT CCTGGCTCAA CGTGAACAGA TTCTAGATCA TCTGTACCCG CTCTTCGTCA
      121 AAGATATAGA ATCCATTGTT GATGCCAGAA AGCCCAGCAA CAAGGCATCT TTGACCCCCA
      181 AATCTAGCCC TGCCCCCATC AAGCAAGAAC CATCTGATAA TAAACACGAA ATTGCTACTG
      241 AAATTAAGCC GAAGAGTATT GATGCTTTAT CGAATGGAGC ATCTACTCAG GGTGCTGGCG
      301 AACTGCCCCA CTTAAAAATC AACCATATCG ATACTGAGGC CCAAACAAGT AGAGCAAAAA
      361 ATGAATTATC ATAAGCACAT AACATAATCC GTTAACTCTT TGCTCTATGA ACAAGAACCG
      421 AAGTTCTAGA AAGGCTGATA GGATTCGTAC AATCATTTTT ACGGTCGAAC TTCTGTAGTT
      481 ACTCGATATA TAAATATAAA TAACGGACAT AAAAAAAAAA ATTGTAACAT TATAAATCAT
      541 AAAATCATAA TCATATCTAT TTCTAACTTC TGACTATTGC GCAATTCGTT AGAGTCTTTC
      601 CACCACGTCG ATTGGACAAA TCTTTATCTG TCTACTTCTA ATATACTGTA CATCATACCT
      661 GTCTTTTTAT GCTGCTATTG TGGAGGAACC GTCATCTTTT CGCGCGAAAA AACAATATGA
      721 TGCCTTTTTG AAACATGTTA TTATTTGATT TTTTAATGGC TTCTATTACG CGTCGTGGTT
      781 GGTGAACCTG GTACAAAATA AATAAAAAAA CACCTGCTAA AAAATATCAA ATAAAGTAAG
      841 GAAGGTAATA CAAAAAGAGA GCGTTGGCTC GTGTTACACA AAAGCGGTTT CGAACACAAT
      901 CAGAAGAAAA CAACAAGGAC TTTTTTGCAG CGCCAAAAAA AAGAAAAAAA AAACCAAGAG
      961 AACGAAAGCT TTATAATAGC CTTTTTTTTT TTTAGAAAAC ATGAACGGAT CTCCCACTCC
     1021 TAAGCGATAT TCATCCAAAT CTTCAAGGCT TTACGACGAC TACTATAACA TCCCGTATCA
     1081 ATATTCCAAT CCGACTCCAA TGAATAGAGA CTATAATGAC GTGGGGTCAC GTATCAATGC
     1141 AGATAAACTG GTACCAGAGG AATACAAACG GAATACAGAA TTTATCAACA AAGCTGTCCA
     1201 ACAAAATAAA GAACTTAACT TCAAACTGAG AGAAAAGCAG AACGAAATAT TCGAACTCAA
     1261 GAAGATTGCA GAAACTCTGC GCTCAAAGCT CGAAAAATAT GTTGACATTA CCAAAAAGCT
     1321 TGAAGACCAA AACCTCAACC TACAGATAAA AATAAGCGAC CTAGAAAAGA AACTTTCTGA
     1381 CGCTAATTCT ACTTTCAAAG AAATGAGATT CCCCAAGGTC AAGGACCCCA TGGTAGATGA
     1441 CGACCCTGTC TCCGAAAATT ATGATCAGAT AAATGTACCA AAACACAGAG CACCGGATGC
     1501 TACAGGTAAT CCTCGTACAA CTAACAAAGT CTCCAATACT TCAGACCAAG ATAGCAGACT
     1561 AAAAGCCATT GAAAGAACCC TCTCGGTCCT CACAAATTAT GTTATGAGGT CAGAAGACGG
     1621 TAATAACGAC AGGATGTCAC CCTTACCTTC TCCTTTAAAT ACGATATTGC CAATAAATAA
     1681 TCGTCTGAAT TTTCAAGAGC CAAAGAGATA TAATCCAACC GTTAAGGTAA ATCCGTCTGA
     1741 TGACGATATC ATGATGTATG AAAGTGCAGA GCTGAAGCGT GTCGAAGAAG AAATAGAGGA
     1801 GCTAAAGAGA AAAATACTTG TTAGGAAAAA ACATGACTTA AGAAAATTGT CTTTAAATAA
     1861 CCAACTCCAA GAGCTGCAAA GCATGATGGA CGGTGATGAC AATATAAAAC TTGACAATGT
     1921 TTCGAAGCAT AATCATGCTA CGCATCGTCA TTCTTCCCAA TCCAGTCGCG ATTACTCACC
     1981 CTCTTCGGAT GCTTGCTTGG AGTGTTCTAA TGATTTATAC GAGAAAAATA GAGTCAAGCC
     2041 TGAAAATAAT ATGTCAGAAA CATTCGCAAC TCCCACaCCa AAcAAcaGgg gttcattggg
     2101 aagaggtaga agatccaaat tgTGATGATT TAAAAAGCAG TTAAGGAGTA TGGCGCATTC
     2161 TTAAAGCGTT CTGTGTAATT ACGGCAAAAA ATTCCATCAC AAAATAGAAA GTCTTTATTT
     2221 TACTTTCCAT TGTTATTTTC CAACAGAAGC CGGAAACGTA AAGGCCTTTT ATATTAAGTG
     2281 TTTTCTCATT ATAGGATATA TAATAAGAAT TTGTAATTGT TACTTTTCTT TCAGTTTTCA
     2341 TTAACTACTT TAAACCTTAG AAAATACATT CCAATCCTAC GAATAGACGT ATAAGTAAGG
     2401 ATTAATGCTA TCGGAAAGCA ACTTAAATAA CTATAAATGG TGGATGGTTA GTGTCATAAT
     2461 ATCTTAATGA ATATCGCTTT TGACGATATA GTACTAGCAA TCTGCGGTTC CAATGGAATG
     2521 GCGTAAACGC ATAATAATGA AGTTGGAATA AAAATATGCT ATACCAACAA CTTTCATCTA
     2581 AGTAGTCTTT ATTTGACATA TATATGTATA TACACCGAAC AATAGATTTA CCGGTGCATT
     2641 TCATTATCAA CCTTTAGTAG TTTGGGGGGC AGTTTTCTGG GCAATACAAA GTTTACTTTT
     2701 GATGGATTAT ATAAAAAAAG CCATATGGGG GCCAGACCCT AAGGAGCAAC AGAGGAGAAT
     2761 CAGATCGGTC CTGAGGAAAA ATGGTCGAAA TATAGAGAAA TCGTTGCGGG AACTCACAGT
     2821 TTTGCAAAAT AAAACCCAGC AGCTTATCAA GAAATCTGCA AAGAAGAACG ATGTTAGGAC
     2881 AGTTCGACTA TATGCAAAAG AACTGTACCA AATCAATAAA CAATATGATA GAATGTACAC
     2941 TTCCAGAGCG CAGTTGGATT CTGTTCGAAT GAAGATAGAT GAAGCAATCA GAATGAACAC
     3001 TTTGTCAAAT CAAATGGCTG ACAGTGCGGG CTTAATGAGG GAGGTAAATT CATTGGTTAG
     3061 ACTACCTCAA TTGAGAAATA CGATGATTGA ATTAGAAAAG GAACTTATGA AATCTGGGAT
     3121 TATAA     
//
