# Supplementary material for: Towards repurposing the yeast peroxisome for compartmentalizing heterologous metabolic pathways
Source: Nat Commun. 2016 Mar 30;7:11152. doi: 10.1038/ncomms11152 (PMC5476825; doi:10.1038/ncomms11152)
Supplement: Supplementary Data 1 — Sequences of all DNA constructs used in this manuscript (in '.GB' file format). [file ncomms11152-s2.zip › dna/genome/yZNR157_CHR6_CDC14_ePTS1.gb]

LOCUS       yZNR157_CHR6_CDC        3689 bp ds-DNA     linear       03-NOV-2015
DEFINITION  .
ACCESSION   
VERSION     
SOURCE      .
  ORGANISM  .
COMMENT     
COMMENT     
COMMENT     ApEinfo:methylated:1
FEATURES             Location/Qualifiers
     CDS             1001..2212
                     /label=CDC14
                     /ApEinfo_fwdcolor=cyan
                     /ApEinfo_revcolor=green
                     /ApEinfo_graphicformat=arrow_data {{0 1 2 0 0 -1} {} 0}
                     width 5 offset 0
     CDS             complement(3325..3650)
                     /label=ECO1
                     /ApEinfo_fwdcolor=cyan
                     /ApEinfo_revcolor=green
                     /ApEinfo_graphicformat=arrow_data {{0 1 2 0 0 -1} {} 0}
                     width 5 offset 0
     misc_feature    362..450
                     /label=SUP6
                     /ApEinfo_fwdcolor=cyan
                     /ApEinfo_revcolor=green
                     /ApEinfo_graphicformat=arrow_data {{0 1 2 0 0 -1} {} 0}
                     width 5 offset 0
     misc_feature    join(2594..2641,2654..2673)
                     /label=Hom1
                     /ApEinfo_fwdcolor=cyan
                     /ApEinfo_revcolor=green
                     /ApEinfo_graphicformat=arrow_data {{0 1 2 0 0 -1} {} 0}
                     width 5 offset 0
     primer_bind     join(2618..2626,2630..2631,2633..2634)
                     /label=sgRNA2
                     /ApEinfo_fwdcolor=#eb1eff
                     /ApEinfo_revcolor=green
                     /ApEinfo_graphicformat=arrow_data {{0 1 2 0 0 -1} {} 0}
                     width 5 offset 0
     primer_bind     join(2600..2608,2612..2613,2615..2616,2618..2619)
                     /label=sgRNA3
                     /ApEinfo_fwdcolor=#fff290
                     /ApEinfo_revcolor=green
                     /ApEinfo_graphicformat=arrow_data {{0 1 2 0 0 -1} {} 0}
                     width 5 offset 0
     primer_bind     complement(2687..2698)
                     /label=sgRNA1
                     /ApEinfo_fwdcolor=#ff5c66
                     /ApEinfo_revcolor=#1cff25
                     /ApEinfo_graphicformat=arrow_data {{0 1 2 0 0 -1} {} 0}
                     width 5 offset 0
     primer_bind     2213..2229
                     /label=Hom1 F
                     /ApEinfo_fwdcolor=cyan
                     /ApEinfo_revcolor=green
                     /ApEinfo_graphicformat=arrow_data {{0 1 2 0 0 -1} {} 0}
                     width 5 offset 0
     misc_feature    complement(3305..3324)
                     /label=Hom2 R
                     /ApEinfo_fwdcolor=cyan
                     /ApEinfo_revcolor=green
                     /ApEinfo_graphicformat=arrow_data {{0 1 2 0 0 -1} {} 0}
                     width 5 offset 0
     misc_feature    2658..2733
                     /label=Hom1/Hom2 R/F
                     /ApEinfo_fwdcolor=#ff5661
                     /ApEinfo_revcolor=green
                     /ApEinfo_graphicformat=arrow_data {{0 1 2 0 0 -1} {} 0}
                     width 5 offset 0
     misc_feature    2642..2644
                     /label=Hom1/Hom2 R/F(1)
                     /ApEinfo_label=Hom1/Hom2 R/F
                     /ApEinfo_fwdcolor=cyan
                     /ApEinfo_revcolor=green
                     /ApEinfo_graphicformat=arrow_data {{0 1 2 0 0 -1} {} 0}
                     width 5 offset 0
     CDS             join(2645..2646,2648..2649,2651..2652)
                     /label=CDC14(1)
                     /ApEinfo_label=CDC14
                     /ApEinfo_fwdcolor=cyan
                     /ApEinfo_revcolor=green
                     /ApEinfo_graphicformat=arrow_data {{0 1 2 0 0 -1} {} 0}
                     width 5 offset 0
     primer_bind     complement(join(2646..2646,2648..2649,2651..2652))
                     /label=sgRNA1(1)
                     /ApEinfo_label=sgRNA1
                     /ApEinfo_fwdcolor=#ff5c66
                     /ApEinfo_revcolor=#1cff25
                     /ApEinfo_graphicformat=arrow_data {{0 1 2 0 0 -1} {} 0}
                     width 5 offset 0
     misc_feature    2645..2653
                     /label=IKKS
                     /ApEinfo_fwdcolor=#ef30ff
                     /ApEinfo_revcolor=green
                     /ApEinfo_graphicformat=arrow_data {{0 1 2 0 0 -1} {} 0}
                     width 5 offset 0
     misc_feature    2642..2653
                     /label=SIKKS
                     /ApEinfo_fwdcolor=cyan
                     /ApEinfo_revcolor=green
                     /ApEinfo_graphicformat=arrow_data {{0 1 2 0 0 -1} {} 0}
                     width 5 offset 0
ORIGIN
        1 CACATGTGAT TCGTCAGTAC CAGTTGCACC ATCGAGTGAT AGCCGTTGCG GTAGATAGAG
       61 GTCGTGTTCT ATATCGTCGA GCACCCTCGC TATATCCGTC TGGCGGCCCC ACTTTTGTCT
      121 ATGAGAGTGC ATGAACGCCT ATCAGTTGTG TATTTCGTAC CTATGTATGT GTGAGTGTGC
      181 GTGTGCTAAA TTTTACGGGT ATCTTTTCAG TGCTGATAAG GTAATCATTG ATGACTACTG
      241 TAATGGTAAT GTTAATAAGA CGAATAACTC CTCCGCTTGA AAAAGGTGTG AAAATCAAAA
      301 GTGCGCCTCA TGAAATAATG ATAAAGGAAT CTTTATATAG CAAAGTAATC AACAAAAACG
      361 ACTCTCGGTA GCCAAGTTGG TTTAAGGCGC AAGACTGTAA TTTACCACTA CGAAATCTTG
      421 AGATCGGGCG TTCGACTCGC CCCCGGGAGA TATTTTTTTC TGAAATTTTT TTGGCTTTAT
      481 TTTTTCATTA ATACACCTGT GTTAGTTATG ATTGCCACTA GCTTATATAC GTGACTTCTG
      541 TGACTTCTGT GACTACTGAT GTGTTTTTAG TAGAATACAA CTGTTTTTTT CTGTAATGCG
      601 TTTTCACATA TTGGCACCAG AAAGTGTCGT TACTTTATAA AGCAAGCGAC TAGAACAACA
      661 ATCACACACA CACACACACA CACACACACA CACACACACA CACACACACA CACACACACA
      721 CACAAGCTAT GAGCCTGATA ACGTGAGTCA TTCGTTTTTT AGCCGATAGT AGAGATATGC
      781 ATTTGAAGGC CATTGCTATT GTGTCAATCA AGAAAGCTGT ATCACTTTCA ACGGGGAATG
      841 TACTTTTAGC ACCATAAGTT TTTCTTCACT TGGTTCAAAG GTAAACAAAT TGAAATTGAA
      901 ACAATAATGT ACCAAATATT TCCGATTCGT TCGAGGTATA ATACGAAACA ATTGCACAGA
      961 GGCTGGGACT ACAAAGTACG CTTATAAAAA AAAAAAAAAA ATGCGTAGGA GTGTATACCT
     1021 CGACAACACG ATCGAGTTCC TGCGAGGCAG AGTATATCTC GGTGCATATG ATTACACGCC
     1081 GGAAGATACT GATGAGCTGG TGTTTTTTAC CGTGGAGGAC GCAATCTTTT ACAACAGTTT
     1141 CCATTTGGAT TTCGGTCCCA TGAACATTGG ACATCTATAT CGTTTTGCCG TTATTTTCCA
     1201 TGAAATCTTG AATGACCCAG AAAATGCCAA TAAAGCCGTT GTTTTCTATT CATCTGCATC
     1261 GACCAGACAA CGTGCTAACG CCGCATGTAT GCTTTGCTGT TATATGATCC TCGTTCAGGC
     1321 ATGGACTCCG CATCAAGTGC TTCAGCCGTT GGCGCAAGTA GACCCTCCCT TCATGCCATT
     1381 TAGAGATGCC GGTTATTCTA ATGCGGATTT CGAAATCACA ATTCAAGATG TGGTTTATGG
     1441 CGTTTGGAGG GCTAAGGAAA AAGGCCTTAT TGATTTGCAT TCCTTCAATT TGGAGAGTTA
     1501 CGAGAAATAC GAACACGTGG AGTTTGGAGA CTTCAATGTA CTCACCCCAG ATTTTATTGC
     1561 ATTTGCGTCA CCACAAGAGG ACCATCCAAA GGGCTATCTC GCTACCAAAT CTTCACATTT
     1621 GAACCAGCCG TTTAAGTCAG TTCTGAATTT TTTCGCCAAC AATAACGTCC AATTAGTGGT
     1681 AAGGTTGAAT TCTCATTTAT ATAATAAAAA GCATTTTGAA GACATTGGCA TTCAACATTT
     1741 GGATCTAATT TTCGAAGATG GTACATGTCC TGATCTTTCC ATTGTAAAAA ACTTTGTTGG
     1801 TGCTGCTGAA ACGATAATTA AAAGGGGAGG TAAAATTGCT GTGCACTGTA AGGCTGGGCT
     1861 AGGTAGAACT GGTTGTTTAA TTGGTGCTCA CTTAATATAC ACGTATGGAT TTACCGCTAA
     1921 CGAGTGTATT GGCTTCTTAA GGTTTATAAG GCCGGGAATG GTCGTTGGCC CTCAACAGCA
     1981 TTGGTTATAT TTACACCAGA ATGATTTTAG AGAATGGAAG TACACAACCA GAATTTCTTT
     2041 GAAGCCTAGT GAGGCCATTG GCGGCTTATA TCCCTTAATA AGTTTAGAAG AATACCGCTT
     2101 ACAAAAAAAG AAACTTAAAG ACGACAAGAG GGTTGCGCAA AATAACATTG AAGGTGAATT
     2161 AAGAGATTTA ACCATGACGC CGCCATCCAA CGGTCATGGG GCGCTTAGTG CCAGAAATTC
     2221 GAGCCAACCT TCTACGGCGA ATAATGGAAG TAATTCATTC AAGAGCTCAG CCGTCCCACA
     2281 GACTTCGCCT GGTCAGCCGA GAAAGGGCCA AAACGGTTCT AATACTATAG AAGATATCAA
     2341 CAATAATCGT AATCCAACTT CCCATGCGAA TAGGAAGGTA GTAATAGAAA GCAACAACTC
     2401 AGATGACGAA TCCATGCAGG ATACCAACGG CACAAGTAAT CATTATCCCA AAGTTTCGCG
     2461 CAAGAAAAAT GATATCTCCT CTGCTTCATC GTCCCGAATG GAAGATAACG AACCCAGCGC
     2521 AACGAACATC AATAATGCCG CAGATGATAC CATACTAAGA CAACTATTGC CCAAGAATAG
     2581 GAGAGTAACG TCAGGGAGAA GGACTACAtc aGCTGcTggt ggtataCGGa aGatctcaGG
     2641 CTCTatTaaA aaGggttcat tgggaagagg tagaagatcc aaattgtaat ttatttcaTT
     2701 TTTATATATA TATATATCAT ATAATAAAAA AACTTACTAA TAATAACCTT GAAAAGTTTT
     2761 ATGCCATTTT TCCAGTGTCC CTTCTCGCTG TCTTTTCGAA AGAGTCATAT GTATACCGGC
     2821 AATAGTAACT TGCCTGATTT ATGCATAATG CCGTTGTATT TGCTAGCCAG TTTTCCACCG
     2881 CTGTCTGTGG GTTGCGACCA TGCTACCTGG TACCTAGGAA TAACTTCACC GTAAACAATA
     2941 TTTTCTCTTG CAACGTCAAT CAATTTGGTT GCGATACCCA ACTTCCTTGC TGTCCTGCAC
     3001 ACCCAAATTC TCGATATGCC AATCTTAAAA TCGGGGTACA CATTCTGTAC CAATCTTCTA
     3061 GAATCATAAA CCATCCAACG TCCACGACTA GATGTTTTAC CATTGCCCCC ATAAAGGTTC
     3121 TCTATAATTA TTATTCCGAC CGCCCTGTCA TTTCTTATGT ATACAAACGC TTTGCCTTTT
     3181 TCTTCTGTGG TACTGTTCCA AATGACATTC TCATCGTGTG GCGCATTCAG CTCGTTATTC
     3241 ACTAGTGTCA TTATCTCCGT CATGGCTCGG ACTTCACCAT TCGACTTATC TGGTCTCACA
     3301 TATACAATCT TCTCCTCCTG ATGGGTAATA GACGGACTAC TTTTTTTCAA AGGTGAGGAG
     3361 TTCAATGGCG TTATTGTCCC TGTCGATCTT GATAGATGCA CCGTCCTTGA ATGGTTTCGC
     3421 TCTGTGTATA CTATAGAACC CCAATTCGGC GACCATTTAC GTCCATGCAG CTGTAAAGTG
     3481 TGGTATTTCT CGTGGATGGC GCGATCTTCT ATTGATGTCG AGGAATATGA CATCTCACAT
     3541 TTATCACACT TGACTATTTT ATTCGATTTC GAACCATTAT TAACTTGCAA TTTAGACTGG
     3601 ATAAGATTTG GTTTACTGCC CGCTTTTCTC TGCGATTTCC TAGCTTTCAT TTTGTGCAAC
     3661 GATTTATATT CTGTTGAACC CTAATATGT   
//
