# Supplementary material for: Towards repurposing the yeast peroxisome for compartmentalizing heterologous metabolic pathways
Source: Nat Commun. 2016 Mar 30;7:11152. doi: 10.1038/ncomms11152 (PMC5476825; doi:10.1038/ncomms11152)
Supplement: Supplementary Data 1 — Sequences of all DNA constructs used in this manuscript (in '.GB' file format). [file ncomms11152-s2.zip › dna/genome/yZNR160_CHR7_TYS1_PTS1.gb]

LOCUS       yZNR160_CHR7_TYS        3194 bp ds-DNA     linear       03-NOV-2015
DEFINITION  .
ACCESSION   
VERSION     
SOURCE      .
  ORGANISM  .
COMMENT     
COMMENT     ApEinfo:methylated:1
FEATURES             Location/Qualifiers
     misc_feature    join(1001..2157,2159..2160,2162..2163,2165..2166,
                     2168..2169,2171..2173,2184..2184,2186..2187,2189..2190,
                     2192..2194)
                     /label=TYS1
                     /ApEinfo_fwdcolor=cyan
                     /ApEinfo_revcolor=green
                     /ApEinfo_graphicformat=arrow_data {{0 1 2 0 0 -1} {} 0}
                     width 5 offset 0
     misc_feature    join(2174..2175,2177..2178)
                     /label=TYS1(1)
                     /ApEinfo_label=TYS1
                     /ApEinfo_fwdcolor=cyan
                     /ApEinfo_revcolor=green
                     /ApEinfo_graphicformat=arrow_data {{0 1 2 0 0 -1} {} 0}
                     width 5 offset 0
     misc_feature    complement(1..747)
                     /label=TFG1
                     /ApEinfo_fwdcolor=cyan
                     /ApEinfo_revcolor=green
                     /ApEinfo_graphicformat=arrow_data {{0 1 2 0 0 -1} {} 0}
                     width 5 offset 0
     misc_feature    2777..3194
                     /label=UBR1
                     /ApEinfo_fwdcolor=cyan
                     /ApEinfo_revcolor=green
                     /ApEinfo_graphicformat=arrow_data {{0 1 2 0 0 -1} {} 0}
                     width 5 offset 0
     misc_feature    complement(join(2187..2187,2189..2190,2192..2206))
                     /label=sgRNA1
                     /ApEinfo_fwdcolor=cyan
                     /ApEinfo_revcolor=green
                     /ApEinfo_graphicformat=arrow_data {{0 1 2 0 0 -1} {} 0}
                     width 5 offset 0
     misc_feature    complement(2178..2178)
                     /label=sgRNA1(1)
                     /ApEinfo_label=sgRNA1
                     /ApEinfo_fwdcolor=cyan
                     /ApEinfo_revcolor=green
                     /ApEinfo_graphicformat=arrow_data {{0 1 2 0 0 -1} {} 0}
                     width 5 offset 0
     misc_feature    join(2149..2157,2159..2160,2162..2163,2165..2166,
                     2168..2168)
                     /label=sgRNA2
                     /ApEinfo_fwdcolor=#b47aff
                     /ApEinfo_revcolor=green
                     /ApEinfo_graphicformat=arrow_data {{0 1 2 0 0 -1} {} 0}
                     width 5 offset 0
     misc_feature    1507..1525
                     /label=Hom1F
                     /ApEinfo_fwdcolor=#ff4b67
                     /ApEinfo_revcolor=green
                     /ApEinfo_graphicformat=arrow_data {{0 1 2 0 0 -1} {} 0}
                     width 5 offset 0
     misc_feature    complement(2750..2773)
                     /label=Hom2R
                     /ApEinfo_fwdcolor=cyan
                     /ApEinfo_revcolor=green
                     /ApEinfo_graphicformat=arrow_data {{0 1 2 0 0 -1} {} 0}
                     width 5 offset 0
     misc_feature    2139..2173
                     /label=Hom1R
                     /ApEinfo_fwdcolor=#ed3bff
                     /ApEinfo_revcolor=green
                     /ApEinfo_graphicformat=arrow_data {{0 1 2 0 0 -1} {} 0}
                     width 5 offset 0
     misc_feature    join(2156..2173,2183..2214)
                     /label=Hom2F
                     /ApEinfo_fwdcolor=cyan
                     /ApEinfo_revcolor=green
                     /ApEinfo_graphicformat=arrow_data {{0 1 2 0 0 -1} {} 0}
                     width 5 offset 0
     misc_feature    join(2174..2175,2177..2178)
                     /label=TKL
                     /ApEinfo_fwdcolor=#fbffb8
                     /ApEinfo_revcolor=green
                     /ApEinfo_graphicformat=arrow_data {{0 1 2 0 0 -1} {} 0}
                     width 5 offset 0
ORIGIN
        1 ACTAGTTGAA CCATTTGACA GTCCATTACT TTCAACGGCG GATACAGTAG TAGGACTAGC
       61 AGGAGGGACA GAAGAGCCAG TTACAGTAGG AATGGAGGAG TTCACACCGT TGGCCGTGTT
      121 GTCTTTAGTA ACTGAATCAA CAGTAGGTGT CTGAGACCCA TCTTTAACAG TATTATTGAG
      181 CGAGACCGTT CCTGATTTAT TCATACCACC CGAGTTAGGA GTACTTCTTT CTTGCTCTGC
      241 TTTTTTTTTA TACTCAGAAA TTTCTTTTTG CCTTTGAACA ATTTCTGCTC TTGTTAGCTG
      301 AAACTGCAAG TTTCTCGTAT CCTTCCTATG CAGTCTTACG GGAAGATGGA AGTCTGTTAC
      361 AGGGTTTATC TTTTTTTTAC TCTGAAACTT CAAAAGATGT GTCCTCATGT TTTCTAAATC
      421 CTCCTTTGGA ATAGCTCTTA AGGGAAATTC ATTATATTCA TTAGGATCTT CGTCCTTTAC
      481 TTTAACATTG CTCCTGCCAG CATCGGCCTC GACACCGATT TGCAAAAGCA TTTTCTCTCT
      541 CTCTTCAGCA TACTCAGGAT CATCCTTTTT GACAAGAGAT CCCCTGCTGT TGTCTCCATT
      601 TGGTACGCCT GGGGAACTAG AATTGCTGCC GTTTTGACCC ATTCTCATCC TCAGGAAATT
      661 TCTTCTCATT CTGTCTCTTT TAATGAAGGG AGAGGCATTC GTCGGACCTC CCCCGTTTCT
      721 ACTGCCTGGT GGATTGCGTC TGGACATCCT TGCGCTTACT CGAATAGGCC TCCCTAGCTA
      781 TTCTTCAACC TTTCGAACCA TCCATACTTC TTACTATCAT AATTTTTATT TTATCATGGA
      841 GGCGAGAAGG TCCTTATTCG AGCATCACTA AGAACGGAAC TCGAACATTT ACAAAGTAGA
      901 AAAATTTTAT GAAAATTAAT TGTTCTTTCT TCAGAATACA AATTAGTCAT TGTCAAAAAG
      961 AGATTAGCAT CCATAACCGC ATACTCTAAT TGACGATAAC ATGTCCTCTG CTGCCACGGT
     1021 TGACCCTAAT GAGGCGTTCG GTCTCATTAC CAAGAACTTG CAAGAAGTCT TGAACCCACA
     1081 AATCATCAAA GATGTTCTCG AAGTACAAAA GAGACATTTG AAATTATACT GGGGTACCGC
     1141 GCCCACTGGA AGACCTCATT GTGGTTATTT TGTTCCTATG ACCAAGCTTG CTGATTTCTT
     1201 GAAAGCAGGT TGTGAAGTGA CTGTTCTTTT AGCAGACTTG CACGCCTTTT TGGACAACAT
     1261 GAAGGCGCCA TTGGAAGTGG TGAACTATAG GGCCAAATAC TATGAATTGA CCATCAAAGC
     1321 TATCTTGAGA AGCATCAATG TTCCAATTGA AAAGCTAAAA TTTGTTGTTG GCTCTTCTTA
     1381 CCAGCTAACT CCAGACTATA CCATGGATAT CTTTAGATTA TCCAACATTG TTTCACAAAA
     1441 CGATGCTAAA AGGGCAGGCG CTGATGTTGT CAAGCAAGTC GCCAATCCAT TATTGAGTGG
     1501 GCTTATCTAT CCTTTAATGC AAGCGTTGGA CGAACAATTC TTAGATGTTG ATTGCCAATT
     1561 TGGTGGTGTC GACCAGAGAA AAATTTTTGT CTTAGCGGAA GAAAATTTAC CAAGTTTGGG
     1621 CTACAAGAAA AGAGCACATT TAATGAACCC TATGGTTCCA GGTTTGGCTC AAGGTGGTAA
     1681 AATGTCTGCC TCTGATCCGA ATTCAAAAAT CGACCTTTTG GAAGAACCAA AGCAAGTTAA
     1741 GAAAAAGATC AATAGTGCAT TTTGTAGCCC CGGTAACGTC GAAGAGAATG GTTTACTGTC
     1801 ATTTGTCCAA TATGTCATTG CACCAATCCA AGAATTGAAG TTTGGTACAA ATCACTTCGA
     1861 ATTCTTCATT GATAGACCAG AAAAGTTCGG TGGTCCAATT ACCTACAAAT CCTTCGAAGA
     1921 AATGAAATTG GCTTTTAAAG AAGAAAAATT GTCCCCACCT GATCTAAAAA TTGGTGTTGC
     1981 TGACGCTATC AACGAGCTAT TGGAGCCAAT CAGACAAGAA TTTGCCAACA ACAAGGAATT
     2041 TCAAGAGGCC TCCGAAAAGG GTTATCCAGT TGCCACACCA CAAAAGTCGA AAAAGGCTAA
     2101 GAAACCAAAG AATAAGGGTA CTAAGTACCC AGGCGCTACT AAGACCAACG AGATTGCtAC
     2161 tAAcCTtGAa GAAACaAAgc tctCtAAgTT aTAAGCATAG CTTAATCCGT TTTCACGATT
     2221 CATAATATAA TAAATAAGAA AAGATATATC ATATAAACGT TATAAAATTA ATAACCGGGT
     2281 AAGTGTAGAA AAGTGATGCG ACGGTTTATT TTCTCTTCCT CTTGCGATTG AATTTAACTT
     2341 GCAGATAGTG ACCATAAGGC AACTACCCAG TGGCAAACAG TTTTGATAAC GCCCAGTACA
     2401 TCAACGAGCG AGTATAAAGA CTTTGGTACA TTTTAAAAAG GAAACATATA TTGTTTTCAT
     2461 TGCTAGACCC TTTTAGTCTC ACCTCAATAA AACTGCTTTA TTCCTCATTG GGCTTTTTAT
     2521 TCTTTAATTT TGCATACTTA TAGCGTGAAA CTGGGCATTT AACAAAAGCA AACTATTTTA
     2581 ATAGTAGCAT CCTGCTTTCT TTGCCCCTCC TTCTTATTGC GATACATTAT TAAGTTTTTT
     2641 TACCACCTTT CTTCCTTTTT CTTCGCATCT TCGGACAAAG GCAGTTGAAG TTTACTGTAT
     2701 CCTATTAGTT GACTATTTTC TCTCACTGAA GTCCCTAATC TTTACAGGTC ACACAAATTA
     2761 CATAGAACAT TCCAATATGT CCGTTGCTGA TGATGATTTA GGATCTTTAC AAGGTCACAT
     2821 TAGGAGAACA CTGAGGTCTA TTCATAACCT CCCCTATTTT AGGTATACGA GAGGTCCTAC
     2881 TGAAAGGGCT GACATGAGCA GAGCCCTTAA AGAGTTCATT TACAGATATC TATACTTTGT
     2941 CATTTCTAAC AGCGGAGAGA ACTTACCTAC TTTATTCAAT GCTCATCCAA AACAAAAATT
     3001 ATCTAACCCA GAGCTTACTG TTTTTCCTGA CAGTTTAGAA GATGCTGTGG ATATTGATAA
     3061 GATAACATCT CAACAAACTA TTCCGTTTTA TAAGATAGAT GAATCCAGAA TAGGAGACGT
     3121 CCATAAACAT ACCGGAAGAA ATTGTGGGAG GAAATTCAAA ATAGGGGAAC CCTTGTATAG
     3181 GTGTCATGAG TGTG    
//
