# Supplementary material for: Towards repurposing the yeast peroxisome for compartmentalizing heterologous metabolic pathways
Source: Nat Commun. 2016 Mar 30;7:11152. doi: 10.1038/ncomms11152 (PMC5476825; doi:10.1038/ncomms11152)
Supplement: Supplementary Data 1 — Sequences of all DNA constructs used in this manuscript (in '.GB' file format). [file ncomms11152-s2.zip › dna/plasmids/pBG400.gb]

LOCUS       pBG400                  5798 bp ds-DNA     circular     11-NOV-2015
DEFINITION  pETDUET-1.
ACCESSION   urn.local...1n1-5d40mim
KEYWORDS    .
SOURCE      
  ORGANISM  
            .
COMMENT     ApEinfo:methylated:1.
FEATURES             Location/Qualifiers
     misc_binding    3..25
                     /ApEinfo_fwdcolor="#6495ed"
                     /ApEinfo_revcolor="#6495ed"
                     /ApEinfo_graphicformat="arrow_data {{0 1 2 0 0 -1} {} 0}
                     width 5 offset 0"
                     /label="LacO"
     CDS             71..1069
                     /created_by="User"
                     /label="His6-Pex5C"
     exon            83..100
                     /created_by="User"
                     /label="His6"
     exon            113..1066
                     /ApEinfo_fwdcolor="cyan"
                     /ApEinfo_revcolor="green"
                     /ApEinfo_graphicformat="arrow_data {{0 1 2 0 0 -1} {} 0}
                     width 5 offset 0"
                     /modified_by="User"
                     /label="Pex5C(295-612)"
     source          1078..1101
                     /organism="pCOLADuet-1"
                     /mol_type="other DNA"
                     /ApEinfo_fwdcolor="pink"
                     /ApEinfo_revcolor="pink"
                     /ApEinfo_graphicformat="arrow_data {{0 1 2 0 0 -1} {} 0}
                     width 5 offset 0"
                     /label="source:pCOLADuet-1"
     terminator      1107..1154
                     /vntifkey=43
                     /ApEinfo_fwdcolor="pink"
                     /ApEinfo_revcolor="pink"
                     /ApEinfo_graphicformat="arrow_data {{0 1 2 0 0 -1} {} 0}
                     width 5 offset 0"
                     /modified_by="User"
                     /label="T7 terminator"
     rep_origin      1192..1639
                     /vntifkey=33
                     /ApEinfo_fwdcolor="pink"
                     /ApEinfo_revcolor="pink"
                     /ApEinfo_graphicformat="arrow_data {{0 1 2 0 0 -1} {} 0}
                     width 5 offset 0"
                     /modified_by="User"
                     /label="F1 origin"
     CDS             complement(1761..2621)
                     /vntifkey=4
                     /note="B-lactamase gene"
                     /ApEinfo_fwdcolor="pink"
                     /ApEinfo_revcolor="pink"
                     /ApEinfo_graphicformat="arrow_data {{0 1 2 0 0 -1} {} 0}
                     width 5 offset 0"
                     /modified_by="User"
                     /label="AmpR"
     rep_origin      2719..3401
                     /ApEinfo_fwdcolor="gray50"
                     /ApEinfo_revcolor="gray50"
                     /ApEinfo_graphicformat="arrow_data {{0 1 2 0 0 -1} {} 0}
                     width 5 offset 0"
                     /label="ColE1 origin"
     CDS             complement(3813..4004)
                     /vntifkey=4
                     /ApEinfo_fwdcolor="pink"
                     /ApEinfo_revcolor="pink"
                     /ApEinfo_graphicformat="arrow_data {{0 1 2 0 0 -1} {} 0}
                     width 5 offset 0"
                     /label="ROP"
     CDS             complement(4579..5535)
                     /ApEinfo_fwdcolor="gray50"
                     /ApEinfo_revcolor="gray50"
                     /ApEinfo_graphicformat="arrow_data {{0 1 2 0 0 -1} {} 0}
                     width 5 offset 0"
                     /label="LacI"
     source          5303..5798
                     /organism="pCOLADuet-1"
                     /mol_type="other DNA"
                     /ApEinfo_label="source:pCOLADuet-1"
                     /ApEinfo_fwdcolor="pink"
                     /ApEinfo_revcolor="pink"
                     /ApEinfo_graphicformat="arrow_data {{0 1 2 0 0 -1} {} 0}
                     width 5 offset 0"
                     /label="source:pCOLADuet-1(1)"
ORIGIN      
        1 ggggaattgt gagcggataa caattcccct gtagaaataa ttttgtttaa ctttaataag
       61 gagatatacc atgggcagca gccatcacca tcatcaccac agccaggatc cggtaaatgg
      121 gaacatcgag tatgcttttc aatctaacaa cgaatatttt aataatccta atgcttataa
      181 aattggctgc ctactgatgg aaaacggagc caaattgagc gaggcagcgc tagcatttga
      241 agctgctgtt aaagaaaaac cggaccatgt ggatgcatgg ctaagattgg gtctagtaca
      301 aacccagaat gaaaaagagt tgaacggcat aagcgccctc gaagaatgtt taaagttaga
      361 cccaaagaat ctggaggcaa tgaaaacttt agcgataagt tatataaacg aaggttatga
      421 tatgagcgcc ttcacaatgc tggataaatg ggcagaaact aagtacccgg aaatttggtc
      481 aaggatcaag caacaagatg acaaatttca aaaagagaaa gggtttaccc atattgatat
      541 gaacgctcat atcacaaagc aatttttgca actagcaaac aatttaagca caatagatcc
      601 tgaaatacaa ctatgcttgg gtctcttatt ttacacgaaa gatgattttg acaaaaccat
      661 agattgcttt gaaagtgcgt tgagggtgaa tcctaatgac gaactcatgt ggaatagatt
      721 aggggcttca ttggccaatt ccaatagatc agaggaagca atccaagcct atcatagggc
      781 actacaacta aaaccttctt ttgttagagc tcgctataat ctggcggtat catccatgaa
      841 tataggctgt ttcaaagaag cagcaggcta cttattaagt gttctaagta tgcatgaagt
      901 gaacactaat aataaaaaag gagacgttgg atctctcttg aatacgtaca atgatactgt
      961 tatagagact ttgaagagag tttttatagc gatgaataga gatgatttac ttcaagaagt
     1021 gaagccaggc atggacctga aaagatttaa aggagaattt tcgttttgat taattaacct
     1081 aggctgctgc caccgctgag caataactag cataacccct tggggcctct aaacgggtct
     1141 tgaggggttt tttgctgaaa ggaggaacta tatccggatt ggcgaatggg acgcgccctg
     1201 tagcggcgca ttaagcgcgg cgggtgtggt ggttacgcgc agcgtgaccg ctacacttgc
     1261 cagcgcccta gcgcccgctc ctttcgcttt cttcccttcc tttctcgcca cgttcgccgg
     1321 ctttccccgt caagctctaa atcgggggct ccctttaggg ttccgattta gtgctttacg
     1381 gcacctcgac cccaaaaaac ttgattaggg tgatggttca cgtagtgggc catcgccctg
     1441 atagacggtt tttcgccctt tgacgttgga gtccacgttc tttaatagtg gactcttgtt
     1501 ccaaactgga acaacactca accctatctc ggtctattct tttgatttat aagggatttt
     1561 gccgatttcg gcctattggt taaaaaatga gctgatttaa caaaaattta acgcgaattt
     1621 taacaaaata ttaacgttta caatttctgg cggcacgatg gcatgagatt atcaaaaagg
     1681 atcttcacct agatcctttt aaattaaaaa tgaagtttta aatcaatcta aagtatatat
     1741 gagtaaactt ggtctgacag ttaccaatgc ttaatcagtg aggcacctat ctcagcgatc
     1801 tgtctatttc gttcatccat agttgcctga ctccccgtcg tgtagataac tacgatacgg
     1861 gagggcttac catctggccc cagtgctgca atgataccgc gagacccacg ctcaccggct
     1921 ccagatttat cagcaataaa ccagccagcc ggaagggccg agcgcagaag tggtcctgca
     1981 actttatccg cctccatcca gtctattaat tgttgccggg aagctagagt aagtagttcg
     2041 ccagttaata gtttgcgcaa cgttgttgcc attgctacag gcatcgtggt gtcacgctcg
     2101 tcgtttggta tggcttcatt cagctccggt tcccaacgat caaggcgagt tacatgatcc
     2161 cccatgttgt gcaaaaaagc ggttagctcc ttcggtcctc cgatcgttgt cagaagtaag
     2221 ttggccgcag tgttatcact catggttatg gcagcactgc ataattctct tactgtcatg
     2281 ccatccgtaa gatgcttttc tgtgactggt gagtactcaa ccaagtcatt ctgagaatag
     2341 tgtatgcggc gaccgagttg ctcttgcccg gcgtcaatac gggataatac cgcgccacat
     2401 agcagaactt taaaagtgct catcattgga aaacgttctt cggggcgaaa actctcaagg
     2461 atcttaccgc tgttgagatc cagttcgatg taacccactc gtgcacccaa ctgatcttca
     2521 gcatctttta ctttcaccag cgtttctggg tgagcaaaaa caggaaggca aaatgccgca
     2581 aaaaagggaa taagggcgac acggaaatgt tgaatactca tactcttcct ttttcaatca
     2641 tgattgaagc atttatcagg gttattgtct catgagcgga tacatatttg aatgtattta
     2701 gaaaaataaa caaataggtc atgaccaaaa tcccttaacg tgagttttcg ttccactgag
     2761 cgtcagaccc cgtagaaaag atcaaaggat cttcttgaga tccttttttt ctgcgcgtaa
     2821 tctgctgctt gcaaacaaaa aaaccaccgc taccagcggt ggtttgtttg ccggatcaag
     2881 agctaccaac tctttttccg aaggtaactg gcttcagcag agcgcagata ccaaatactg
     2941 tccttctagt gtagccgtag ttaggccacc acttcaagaa ctctgtagca ccgcctacat
     3001 acctcgctct gctaatcctg ttaccagtgg ctgctgccag tggcgataag tcgtgtctta
     3061 ccgggttgga ctcaagacga tagttaccgg ataaggcgca gcggtcgggc tgaacggggg
     3121 gttcgtgcac acagcccagc ttggagcgaa cgacctacac cgaactgaga tacctacagc
     3181 gtgagctatg agaaagcgcc acgcttcccg aagggagaaa ggcggacagg tatccggtaa
     3241 gcggcagggt cggaacagga gagcgcacga gggagcttcc agggggaaac gcctggtatc
     3301 tttatagtcc tgtcgggttt cgccacctct gacttgagcg tcgatttttg tgatgctcgt
     3361 caggggggcg gagcctatgg aaaaacgcca gcaacgcggc ctttttacgg ttcctggcct
     3421 tttgctggcc ttttgctcac atgttctttc ctgcgttatc ccctgattct gtggataacc
     3481 gtattaccgc ctttgagtga gctgataccg ctcgccgcag ccgaacgacc gagcgcagcg
     3541 agtcagtgag cgaggaagcg gaagagcgcc tgatgcggta ttttctcctt acgcatctgt
     3601 gcggtatttc acaccgcata tatggtgcac tctcagtaca atctgctctg atgccgcata
     3661 gttaagccag tatacactcc gctatcgcta cgtgactggg tcatggctgc gccccgacac
     3721 ccgccaacac ccgctgacgc gccctgacgg gcttgtctgc tcccggcatc cgcttacaga
     3781 caagctgtga ccgtctccgg gagctgcatg tgtcagaggt tttcaccgtc atcaccgaaa
     3841 cgcgcgaggc agctgcggta aagctcatca gcgtggtcgt gaagcgattc acagatgtct
     3901 gcctgttcat ccgcgtccag ctcgttgagt ttctccagaa gcgttaatgt ctggcttctg
     3961 ataaagcggg ccatgttaag ggcggttttt tcctgtttgg tcactgatgc ctccgtgtaa
     4021 gggggatttc tgttcatggg ggtaatgata ccgatgaaac gagagaggat gctcacgata
     4081 cgggttactg atgatgaaca tgcccggtta ctggaacgtt gtgagggtaa acaactggcg
     4141 gtatggatgc ggcgggacca gagaaaaatc actcagggtc aatgccagcg cttcgttaat
     4201 acagatgtag gtgttccaca gggtagccag cagcatcctg cgatgcagat ccggaacata
     4261 atggtgcagg gcgctgactt ccgcgtttcc agactttacg aaacacggaa accgaagacc
     4321 attcatgttg ttgctcaggt cgcagacgtt ttgcagcagc agtcgcttca cgttcgctcg
     4381 cgtatcggtg attcattctg ctaaccagta aggcaacccc gccagcctag ccgggtcctc
     4441 aacgacagga gcacgatcat gctagtcatg ccccgcgccc accggaagga gctgactggg
     4501 ttgaaggctc tcaagggcat cggtcgagat cccggtgcct aatgagtgag ctaacttaca
     4561 ttaattgcgt tgcgctcact gcccgctttc cagtcgggaa acctgtcgtg ccagctgcat
     4621 taatgaatcg gccaacgcgc ggggagaggc ggtttgcgta ttgggcgcca gggtggtttt
     4681 tcttttcacc agtgagacgg gcaacagctg attgcccttc accgcctggc cctgagagag
     4741 ttgcagcaag cggtccacgc tggtttgccc cagcaggcga aaatcctgtt tgatggtggt
     4801 taacggcggg atataacatg agctgtcttc ggtatcgtcg tatcccacta ccgagatgtc
     4861 cgcaccaacg cgcagcccgg actcggtaat ggcgcgcatt gcgcccagcg ccatctgatc
     4921 gttggcaacc agcatcgcag tgggaacgat gccctcattc agcatttgca tggtttgttg
     4981 aaaaccggac atggcactcc agtcgccttc ccgttccgct atcggctgaa tttgattgcg
     5041 agtgagatat ttatgccagc cagccagacg cagacgcgcc gagacagaac ttaatgggcc
     5101 cgctaacagc gcgatttgct ggtgacccaa tgcgaccaga tgctccacgc ccagtcgcgt
     5161 accgtcttca tgggagaaaa taatactgtt gatgggtgtc tggtcagaga catcaagaaa
     5221 taacgccgga acattagtgc aggcagcttc cacagcaatg gcatcctggt catccagcgg
     5281 atagttaatg atcagcccac tgacgcgttg cgcgagaaga ttgtgcaccg ccgctttaca
     5341 ggcttcgacg ccgcttcgtt ctaccatcga caccaccacg ctggcaccca gttgatcggc
     5401 gcgagattta atcgccgcga caatttgcga cggcgcgtgc agggccagac tggaggtggc
     5461 aacgccaatc agcaacgact gtttgcccgc cagttgttgt gccacgcggt tgggaatgta
     5521 attcagctcc gccatcgccg cttccacttt ttcccgcgtt ttcgcagaaa cgtggctggc
     5581 ctggttcacc acgcgggaaa cggtctgata agagacaccg gcatactctg cgacatcgta
     5641 taacgttact ggtttcacat tcaccaccct gaattgactc tcttccgggc gctatcatgc
     5701 cataccgcga aaggttttgc gccattcgat ggtgtccggg atctcgacgc tctcccttat
     5761 gcgactcctg cattaggaaa ttaatacgac tcactata
//
