# Supplementary material for: Towards repurposing the yeast peroxisome for compartmentalizing heterologous metabolic pathways
Source: Nat Commun. 2016 Mar 30;7:11152. doi: 10.1038/ncomms11152 (PMC5476825; doi:10.1038/ncomms11152)
Supplement: Supplementary Data 1 — Sequences of all DNA constructs used in this manuscript (in '.GB' file format). [file ncomms11152-s2.zip › dna/plasmids/pJAG011.gb]

LOCUS       pJAG011                 6381 bp    DNA     circular UNK 11-NOV-2015
DEFINITION  .
ACCESSION   <unknown (modified)
KEYWORDS    .
SOURCE      
  ORGANISM  Synthetic
            .
FEATURES             Location/Qualifiers
     misc_feature    13..537
                     /ApEinfo_revcolor="#7999d4"
                     /ApEinfo_label="URA3 5' Homology"
                     /ApEinfo_fwdcolor="#7999d4"
                     /ApEinfo_graphicformat="arrow_data {{0 1 2 0 0 -1} {} 0}"
                     /label="URA3 5' Homology"
     terminator      complement(538..615)
                     /label="URA3 Terminator"
     CDS             complement(616..1419)
                     /codon_start=1
                     /gene="URA3"
                     /product="URA3p uracil auxotrophy marker"
                     /label="URA3"
     promoter        complement(1420..1596)
                     /label="URA3 Promoter"
     promoter        1603..2302
                     /label="pRPL18B"
     CDS             2309..3763
                     /created_by="User"
                     /label="mKate2-TEV-Venus-PTS1"
     exon            2312..3004
                     /ApEinfo_revcolor="#ff454e"
                     /ApEinfo_label="mKate"
                     /ApEinfo_fwdcolor="#ff454e"
                     /ApEinfo_graphicformat="arrow_data {{0 1 2 0 0 -1} {} 0}"
                     /label="mKate"
     exon            3038..3748
                     /ApEinfo_revcolor="#74ff7b"
                     /ApEinfo_label="Venus"
                     /ApEinfo_fwdcolor="#74ff7b"
                     /ApEinfo_graphicformat="arrow_data {{0 1 2 0 0 -1} {} 0}"
                     /label="Venus"
     exon            3752..3760
                     /ApEinfo_revcolor="#00ffff"
                     /ApEinfo_label="PTS1"
                     /ApEinfo_fwdcolor="#00ffff"
                     /ApEinfo_graphicformat="arrow_data {{0 1 2 0 0 -1} {} 0}"
                     /label="PTS1"
     terminator      3770..3994
                     /label="ADH1 Terminator"
     misc_feature    4003..4482
                     /ApEinfo_revcolor="#7999d4"
                     /ApEinfo_label="URA3 3' Homology"
                     /ApEinfo_fwdcolor="#7999d4"
                     /ApEinfo_graphicformat="arrow_data {{0 1 2 0 0 -1} {} 0}"
                     /label="URA3 3' Homology"
     misc_feature    4506..4513
                     /note="NotI restriction site"
                     /label="NotI"
     rep_origin      4514..5277
                     /label="ColE1"
     terminator      5278..5374
                     /label="AmpR Terminator"
     CDS             5375..6034
                     /gene="bla"
                     /product="beta-lactamase for ampicillin resistance"
                     /codon_start=1
                     /label="AmpR"
     promoter        6035..6363
                     /label="AmpR Promoter"
     misc_feature    6364..6371
                     /note="NotI restriction site"
                     /label="NotI"
ORIGIN      
        1 acgtctccgt tctaattgag ggcggattac taccgttgct aaattcgagt gaaacacagg
       61 aagaccagaa aatcctcatt tcatccatat taacaataat ttcaaatgtt tatttgcatt
      121 atttgaaact agggaagaca agcaacgaaa cgtttttgaa aattttgagt attttcaata
      181 aatttgtaga ggactcagat attgaaaaaa agctacagca attaatactt gataagaaga
      241 gtattgagaa gggcaacggt tcatcatctc atggatctgc acatgaacaa acaccagagt
      301 caaacgacgt tgaaattgag gctactgcgc caattgatga caatacagac gatgataaca
      361 aaccgaagtt atctgatgta gaaaaggatt aaagatgcta agagatagtg atgatatttc
      421 ataaataatg taattctata tatgttaatt accttttttg cgaggcatat ttatggtgaa
      481 ggataagttt tgaccatcaa agaaggttaa tgtggctgtg gtttcagggt ccataaaggg
      541 taataactga tataattaaa ttgaagctct aatttgtgag tttagtatac atgcatttac
      601 ttataataca gttttttagt tttgctggcc gcatcttctc aaatatgctt cccagcctgc
      661 ttttctgtaa cgttcaccct ctaccttagc atcccttccc tttgcaaata gtcctcttcc
      721 aacaataata atgtcagatc ctgtagaaac cacatcatcc acggttctat actgttgacc
      781 caatgcatct cccttgtcat ctaaacccac accgggtgtc ataatcaacc aatcgtaacc
      841 ttcatctctt ccacccatgt ctctttgagc aataaagccg ataacaaaat ctttgtcgct
      901 cttcgcaatg tcaacagtac ccttagtata ttctccagta gatagggagc ccttgcatga
      961 caattctgct aacatcaaaa ggcctctagg ttcctttgtt acttcttctg ccgcctgctt
     1021 caaaccgcta acaatacctg ggcccaccac accgtgtgca ttcgtaatgt ctgcccattc
     1081 tgctattctg tatacacccg cagagtactg caatttgact gtattaccaa tgtcagcaaa
     1141 ttttctgtct tcgaagagta aaaaattgta cttggcggat aatgccttta gcggcttaac
     1201 tgtgccctcc atggaaaaat cagtcaagat atccacatgt gtttttagta aacaaatttt
     1261 gggacctaat gcttcaacta actccagtaa ttccttggtg gtacgaacat ccaatgaagc
     1321 acacaagttt gtttgctttt cgtgcatgat attaaatagc ttggcagcaa caggactagg
     1381 atgagtagca gcacgttcct tatatgtagc tttcgacatg atttatcttc gtttcctgca
     1441 cgtttttgtt ctgtgcagtt gggttaagaa tactgggcaa tttcatgttt cttcaacact
     1501 acatatgcgt atatatacca atctaagtct gtgctccttc cttcgttctt ccttctgttc
     1561 ggagattacc gaatcaaaaa aatttcaagg aaaccgtcta gaaagaggat gtccaatatt
     1621 ttttttaagg aataaggata cttcaagact agattccccc ctgcattccc atcagaaccg
     1681 taaaccttgg cgctttcctt gggaagtatt caagaagtgc cttgtccggt ttctgtggct
     1741 cacaaaccag cgcgcccgat atggctttct tttcacttat gaatgtacca gtacgggaca
     1801 attagaacgc tcctgtaaca atctctttgc aaatgtgggg ttacattcta accatgtcac
     1861 actgctgacg aaattcaaag taaaaaaaaa tgggaccacg tcttgagaac gatagatttt
     1921 ctttatttta cattgaacag tcgttgtctc agcgcgcttt atgttttcat tcatacttca
     1981 tattataaaa taacaaaaga agaatttcat attcacgccc aagaaatcag gctgctttcc
     2041 aaatgcaatt gacacttcat tagccatcac acaaaactct ttcttgctgg agcttctttt
     2101 aaaaaagacc tcagtacacc aaacacgtta cccgacctcg ttattttacg acaactatga
     2161 taaaattctg aagaaaaaat aaaaaaattt tcatacttct tgcttttatt taaaccattg
     2221 aatgatttct tttgaacaaa actacctgtt tcaccaaagg aaatagaaag aaaaaatcaa
     2281 ttagaagaaa acaaaaaaca aaagatctat ggtgagcgag ctgattaagg agaacatgca
     2341 catgaagctg tacatggagg gcaccgtgaa caaccaccac ttcaagtgca catccgaggg
     2401 cgaaggcaag ccctacgagg gcacccagac catgagaatc aaggcggtcg agggcggccc
     2461 tctccccttc gccttcgaca tcctggctac cagcttcatg tacggcagca aaaccttcat
     2521 caaccacacc cagggcatcc ccgacttctt taagcagtcc ttccccgagg gcttcacatg
     2581 ggagagagtc accacatacg aagacggggg cgtgctgacc gctacccagg acaccagcct
     2641 ccaggacggc tgcctcatct acaacgtcaa gatcagaggg gtgaacttcc catccaacgg
     2701 ccctgtgatg cagaagaaaa cactcggctg ggaggcctcc accgaaaccc tgtaccccgc
     2761 tgacggcggc ctggaaggca gagccgacat ggccctgaag ctcgttggcg ggggccacct
     2821 gatctgcaac ttgaagacca catacagatc caagaaaccc gctaagaacc tcaagatgcc
     2881 cggcgtctac tatgtggaca gaagactgga aagaatcaag gaggccgaca aagaaaccta
     2941 cgtcgagcag cacgaggtgg ctgtggccag atactgcgac ctccctagca aactggggca
     3001 cagaggatcc gagaatttgt actttcaatc tggtagctct aaaggtgaag aattattcac
     3061 tggtgttgtc ccaattttgg ttgaattaga tggtgatgtt aatggtcaca aattttctgt
     3121 ctccggtgaa ggtgaaggtg atgctactta cggtaaattg accttaaaat tgatttgtac
     3181 tactggtaaa ttgccagttc catggccaac cttagtcact actttaggtt atggtttgca
     3241 atgttttgct agatacccag atcatatgaa acaacatgac tttttcaagt ctgccatgcc
     3301 agaaggttat gttcaagaaa gaactatttt tttcaaagat gacggtaact acaagaccag
     3361 agctgaagtc aagtttgaag gtgatacctt agttaataga atcgaattaa aaggtattga
     3421 ttttaaagaa ggtggtaaca ttttaggtca caaattggaa tacaactata actctcacaa
     3481 tgtttacatc actgctgaca aacaaaagaa tggtatcaaa gctaacttca aaattagaca
     3541 caacattgaa gatggtggtg ttcaattagc tgaccattat caacaaaata ctccaattgg
     3601 tgatggtcca gtcttgttac cagacaacca ttacttatcc tatcaatctg ccttatccaa
     3661 agatccaaac gaaaagagag atcacatggt cttgttagaa tttgttactg ctgctggtat
     3721 tacccatggt atggatgaat tgtacaaagg atccaaattg taactcgagg cgaatttctt
     3781 atgatttatg atttttatta ttaaataagt tataaaaaaa ataagtgtat acaaatttta
     3841 aagtgactct taggttttaa aacgaaaatt cttattcttg agtaactctt tcctgtaggt
     3901 caggttgctt tctcaggtat agcatgaggt cgctcttatt gaccacacct ctaccggcat
     3961 gccgagcaaa tgcctgcaaa tcgctcccca tttcactagt gccccgggaa tctcggtcgt
     4021 aatgatttct ataatgacga aaaaaaaaaa attggaaaga aaaagcttca tggcctttat
     4081 aaaaaggaac tatccaatac ctcgccagaa ccaagtaaca gtattttacg gggcacaaat
     4141 caagaacaat aagacaggac tgtaaagatg gacgcattga actccaaaga acaacaagag
     4201 ttccaaaaag tagtggaaca aaagcaaatg aaggatttca tgcgtttgta ctctaatctg
     4261 gtagaaagat gtttcacaga ctgtgtcaat gacttcacaa catcaaagct aaccaataag
     4321 gaacaaacat gcatcatgaa gtgctcagaa aagttcttga agcatagcga acgtgtaggg
     4381 cagcgtttcc aagaacaaaa cgctgccttg ggacaaggct tgggccgata aggtgtactg
     4441 gcgtatatat atctaattat gtatctctgg tgtagcccat ttcacagaga gacgcacagc
     4501 tgcaggcggc cgcacggtta tccacagaat caggggataa cgcaggaaag aacatgtgag
     4561 caaaaggcca gcaaaaggcc aggaaccgta aaaaggccgc gttgctggcg tttttccata
     4621 ggctccgccc ccctgacgag catcacaaaa atcgacgctc aagtcagagg tggcgaaacc
     4681 cgacaggact ataaagatac caggcgtttc cccctggaag ctccctcgtg cgctctcctg
     4741 ttccgaccct gccgcttacc ggatacctgt ccgcctttct cccttcggga agcgtggcgc
     4801 tttctcatag ctcacgctgt aggtatctca gttcggtgta ggtcgttcgc tccaagctgg
     4861 gctgtgtgca cgaacccccc gttcagcccg accgctgcgc cttatccggt aactatcgtc
     4921 ttgagtccaa cccggtaaga cacgacttat cgccactggc agcagccact ggtaacagga
     4981 ttagcagagc gaggtatgta ggcggtgcta cagagttctt gaagtggtgg cctaactacg
     5041 gctacactag aagaacagta tttggtatct gcgctctgct gaagccagtt accttcggaa
     5101 aaagagttgg tagctcttga tccggcaaac aaaccaccgc tggtagcggt ggtttttttg
     5161 tttgcaagca gcagattacg cgcagaaaaa aaggatctca agaagatcct ttgatctttt
     5221 ctacggggtc tgacgctcag tggaacgaaa actcacgtta agggattttg gtcatgagat
     5281 tatcaaaaag gatcttcacc tagatccttt taaattaaaa atgaagtttt aaatcaatct
     5341 aaagtatata tgagtaaact tggtctgaca gttaccaatg cttaatcagt gaggcaccta
     5401 tctcagcgat ctgtctattt cgttcatcca tagttgcctg actccccgtc gtgtagataa
     5461 ctacgatacg ggagggctta ccatctggcc ccagtgctgc aatgataccg cgggacccac
     5521 gctcaccggc tccagattta tcagcaataa accagccagc cggaagggcc gagcgcagaa
     5581 gtggtcctgc aactttatcc gcctccatcc agtctattaa ttgttgccgg gaagctagag
     5641 taagtagttc gccagttaat agtttgcgca acgttgttgc cattgctaca ggcatcgtgg
     5701 tgtcacgctc gtcgtttggt atggcttcat tcagctccgg ttcccaacga tcaaggcgag
     5761 ttacatgatc ccccatgttg tgcaaaaaag cggttagctc cttcggtcct ccgatcgttg
     5821 tcagaagtaa gttggccgca gtgttatcac tcatggttat ggcagcactg cataattctc
     5881 ttactgtcat gccatccgta agatgctttt ctgtgactgg tgagtactca accaagtcat
     5941 tctgagaata gtgtatgcgg cgaccgagtt gctcttgccc ggcgtcaata cgggataata
     6001 ccgcgccaca tagcagaact ttaaaagtgc tcatcattgg aaaacgttct tcggggcgaa
     6061 aactctcaag gatcttaccg ctgttgagat ccagttcgat gtaacccact cgtgcaccca
     6121 actgatcttc agcatctttt actttcacca gcgtttctgg gtgagcaaaa acaggaaggc
     6181 aaaatgccgc aaaaaaggga ataagggcga cacggaaatg ttgaatactc atactcttcc
     6241 tttttcaata ttattgaagc atttatcagg gttattgtct catgagcgga tacatatttg
     6301 aatgtattta gaaaaataaa caaatagggg ttccgcgcac atttccccga aaagtgccac
     6361 ctggcggccg cgaattcgtt c
//
