# Supplementary material for: Towards repurposing the yeast peroxisome for compartmentalizing heterologous metabolic pathways
Source: Nat Commun. 2016 Mar 30;7:11152. doi: 10.1038/ncomms11152 (PMC5476825; doi:10.1038/ncomms11152)
Supplement: Supplementary Data 1 — Sequences of all DNA constructs used in this manuscript (in '.GB' file format). [file ncomms11152-s2.zip › dna/plasmids/pWCD1134.gb]

LOCUS       pWCD1134                4020 bp    DNA     circular UNK 11-NOV-2015
DEFINITION  .
ACCESSION   <unknown (modified)
KEYWORDS    .
SOURCE      
  ORGANISM  Synthetic
            .
FEATURES             Location/Qualifiers
     misc_feature    13..537
                     /ApEinfo_revcolor="#7999d4"
                     /ApEinfo_label="URA3 5' Homology"
                     /ApEinfo_fwdcolor="#7999d4"
                     /ApEinfo_graphicformat="arrow_data {{0 1 2 0 0 -1} {} 0}"
                     /label="URA3 5' Homology"
     terminator      complement(538..615)
                     /label="URA3 Terminator"
     CDS             complement(616..1419)
                     /codon_start=1
                     /gene="URA3"
                     /product="URA3p uracil auxotrophy marker"
                     /label="URA3"
     promoter        complement(1420..1596)
                     /label="URA3 Promoter"
     misc_feature    1642..2121
                     /ApEinfo_revcolor="#7999d4"
                     /ApEinfo_label="URA3 3' Homology"
                     /ApEinfo_fwdcolor="#7999d4"
                     /ApEinfo_graphicformat="arrow_data {{0 1 2 0 0 -1} {} 0}"
                     /label="URA3 3' Homology"
     misc_feature    2145..2152
                     /note="NotI restriction site"
                     /label="NotI"
     rep_origin      2153..2916
                     /label="ColE1"
     terminator      2917..3013
                     /label="AmpR Terminator"
     CDS             3014..3673
                     /gene="bla"
                     /product="beta-lactamase for ampicillin resistance"
                     /codon_start=1
                     /label="AmpR"
     promoter        3674..4002
                     /label="AmpR Promoter"
     misc_feature    4003..4010
                     /note="NotI restriction site"
                     /label="NotI"
ORIGIN      
        1 acgtctccgt tctaattgag ggcggattac taccgttgct aaattcgagt gaaacacagg
       61 aagaccagaa aatcctcatt tcatccatat taacaataat ttcaaatgtt tatttgcatt
      121 atttgaaact agggaagaca agcaacgaaa cgtttttgaa aattttgagt attttcaata
      181 aatttgtaga ggactcagat attgaaaaaa agctacagca attaatactt gataagaaga
      241 gtattgagaa gggcaacggt tcatcatctc atggatctgc acatgaacaa acaccagagt
      301 caaacgacgt tgaaattgag gctactgcgc caattgatga caatacagac gatgataaca
      361 aaccgaagtt atctgatgta gaaaaggatt aaagatgcta agagatagtg atgatatttc
      421 ataaataatg taattctata tatgttaatt accttttttg cgaggcatat ttatggtgaa
      481 ggataagttt tgaccatcaa agaaggttaa tgtggctgtg gtttcagggt ccataaaggg
      541 taataactga tataattaaa ttgaagctct aatttgtgag tttagtatac atgcatttac
      601 ttataataca gttttttagt tttgctggcc gcatcttctc aaatatgctt cccagcctgc
      661 ttttctgtaa cgttcaccct ctaccttagc atcccttccc tttgcaaata gtcctcttcc
      721 aacaataata atgtcagatc ctgtagaaac cacatcatcc acggttctat actgttgacc
      781 caatgcatct cccttgtcat ctaaacccac accgggtgtc ataatcaacc aatcgtaacc
      841 ttcatctctt ccacccatgt ctctttgagc aataaagccg ataacaaaat ctttgtcgct
      901 cttcgcaatg tcaacagtac ccttagtata ttctccagta gatagggagc ccttgcatga
      961 caattctgct aacatcaaaa ggcctctagg ttcctttgtt acttcttctg ccgcctgctt
     1021 caaaccgcta acaatacctg ggcccaccac accgtgtgca ttcgtaatgt ctgcccattc
     1081 tgctattctg tatacacccg cagagtactg caatttgact gtattaccaa tgtcagcaaa
     1141 ttttctgtct tcgaagagta aaaaattgta cttggcggat aatgccttta gcggcttaac
     1201 tgtgccctcc atggaaaaat cagtcaagat atccacatgt gtttttagta aacaaatttt
     1261 gggacctaat gcttcaacta actccagtaa ttccttggtg gtacgaacat ccaatgaagc
     1321 acacaagttt gtttgctttt cgtgcatgat attaaatagc ttggcagcaa caggactagg
     1381 atgagtagca gcacgttcct tatatgtagc tttcgacatg atttatcttc gtttcctgca
     1441 cgtttttgtt ctgtgcagtt gggttaagaa tactgggcaa tttcatgttt cttcaacact
     1501 acatatgcgt atatatacca atctaagtct gtgctccttc cttcgttctt ccttctgttc
     1561 ggagattacc gaatcaaaaa aatttcaagg aaaccgtcta gatgtcggaa cccactgtca
     1621 tggctgtatc atcactagtg ccccgggaat ctcggtcgta atgatttcta taatgacgaa
     1681 aaaaaaaaaa ttggaaagaa aaagcttcat ggcctttata aaaaggaact atccaatacc
     1741 tcgccagaac caagtaacag tattttacgg ggcacaaatc aagaacaata agacaggact
     1801 gtaaagatgg acgcattgaa ctccaaagaa caacaagagt tccaaaaagt agtggaacaa
     1861 aagcaaatga aggatttcat gcgtttgtac tctaatctgg tagaaagatg tttcacagac
     1921 tgtgtcaatg acttcacaac atcaaagcta accaataagg aacaaacatg catcatgaag
     1981 tgctcagaaa agttcttgaa gcatagcgaa cgtgtagggc agcgtttcca agaacaaaac
     2041 gctgccttgg gacaaggctt gggccgataa ggtgtactgg cgtatatata tctaattatg
     2101 tatctctggt gtagcccatt tcacagagag acgcacagct gcaggcggcc gcacggttat
     2161 ccacagaatc aggggataac gcaggaaaga acatgtgagc aaaaggccag caaaaggcca
     2221 ggaaccgtaa aaaggccgcg ttgctggcgt ttttccatag gctccgcccc cctgacgagc
     2281 atcacaaaaa tcgacgctca agtcagaggt ggcgaaaccc gacaggacta taaagatacc
     2341 aggcgtttcc ccctggaagc tccctcgtgc gctctcctgt tccgaccctg ccgcttaccg
     2401 gatacctgtc cgcctttctc ccttcgggaa gcgtggcgct ttctcatagc tcacgctgta
     2461 ggtatctcag ttcggtgtag gtcgttcgct ccaagctggg ctgtgtgcac gaaccccccg
     2521 ttcagcccga ccgctgcgcc ttatccggta actatcgtct tgagtccaac ccggtaagac
     2581 acgacttatc gccactggca gcagccactg gtaacaggat tagcagagcg aggtatgtag
     2641 gcggtgctac agagttcttg aagtggtggc ctaactacgg ctacactaga agaacagtat
     2701 ttggtatctg cgctctgctg aagccagtta ccttcggaaa aagagttggt agctcttgat
     2761 ccggcaaaca aaccaccgct ggtagcggtg gtttttttgt ttgcaagcag cagattacgc
     2821 gcagaaaaaa aggatctcaa gaagatcctt tgatcttttc tacggggtct gacgctcagt
     2881 ggaacgaaaa ctcacgttaa gggattttgg tcatgagatt atcaaaaagg atcttcacct
     2941 agatcctttt aaattaaaaa tgaagtttta aatcaatcta aagtatatat gagtaaactt
     3001 ggtctgacag ttaccaatgc ttaatcagtg aggcacctat ctcagcgatc tgtctatttc
     3061 gttcatccat agttgcctga ctccccgtcg tgtagataac tacgatacgg gagggcttac
     3121 catctggccc cagtgctgca atgataccgc gggacccacg ctcaccggct ccagatttat
     3181 cagcaataaa ccagccagcc ggaagggccg agcgcagaag tggtcctgca actttatccg
     3241 cctccatcca gtctattaat tgttgccggg aagctagagt aagtagttcg ccagttaata
     3301 gtttgcgcaa cgttgttgcc attgctacag gcatcgtggt gtcacgctcg tcgtttggta
     3361 tggcttcatt cagctccggt tcccaacgat caaggcgagt tacatgatcc cccatgttgt
     3421 gcaaaaaagc ggttagctcc ttcggtcctc cgatcgttgt cagaagtaag ttggccgcag
     3481 tgttatcact catggttatg gcagcactgc ataattctct tactgtcatg ccatccgtaa
     3541 gatgcttttc tgtgactggt gagtactcaa ccaagtcatt ctgagaatag tgtatgcggc
     3601 gaccgagttg ctcttgcccg gcgtcaatac gggataatac cgcgccacat agcagaactt
     3661 taaaagtgct catcattgga aaacgttctt cggggcgaaa actctcaagg atcttaccgc
     3721 tgttgagatc cagttcgatg taacccactc gtgcacccaa ctgatcttca gcatctttta
     3781 ctttcaccag cgtttctggg tgagcaaaaa caggaaggca aaatgccgca aaaaagggaa
     3841 taagggcgac acggaaatgt tgaatactca tactcttcct ttttcaatat tattgaagca
     3901 tttatcaggg ttattgtctc atgagcggat acatatttga atgtatttag aaaaataaac
     3961 aaataggggt tccgcgcaca tttccccgaa aagtgccacc tggcggccgc gaattcgttc
//
