# Supplementary material for: Towards repurposing the yeast peroxisome for compartmentalizing heterologous metabolic pathways
Source: Nat Commun. 2016 Mar 30;7:11152. doi: 10.1038/ncomms11152 (PMC5476825; doi:10.1038/ncomms11152)
Supplement: Supplementary Data 1 — Sequences of all DNA constructs used in this manuscript (in '.GB' file format). [file ncomms11152-s2.zip › dna/plasmids/pWCD1441.gb]

LOCUS       pWCD1441               10533 bp    DNA     circular UNK 11-NOV-2015
DEFINITION  .
ACCESSION   <unknown (modified)
KEYWORDS    .
SOURCE      
  ORGANISM  Synthetic
            .
FEATURES             Location/Qualifiers
     misc_feature    1..60
                     /ApEinfo_revcolor="#7999d4"
                     /ApEinfo_label="LEU2 5' Homology"
                     /ApEinfo_fwdcolor="#7999d4"
                     /ApEinfo_graphicformat="arrow_data {{0 1 2 0 0 -1} {} 0}"
                     /label="LEU2 5' Homology"
     terminator      61..537
                     /label="LEU2 Terminator"
     CDS             538..1632
                     /codon_start=1
                     /gene="LEU2"
                     /product="LEU2p leucine auxotrophy marker"
                     /label="LEU2"
     promoter        1633..2286
                     /label="LEU2 Promoter"
     promoter        2502..3181
                     /label="pTDH3"
     CDS             3188..6190
                     /modified_by="User"
                     /label="VioB"
     terminator      6191..6465
                     /label="CYC1 Terminator"
     promoter        6644..7343
                     /label="pHHF2"
     CDS             7350..7931
                     /modified_by="User"
                     /label="VioE"
     terminator      7932..8243
                     /label="Pp_AOX1 Terminator"
     misc_feature    8252..8741
                     /ApEinfo_revcolor="#7999d4"
                     /ApEinfo_label="LEU2 3' Homology"
                     /ApEinfo_fwdcolor="#7999d4"
                     /ApEinfo_graphicformat="arrow_data {{0 1 2 0 0 -1} {} 0}"
                     /label="LEU2 3' Homology"
     misc_feature    8753..8760
                     /note="NotI restriction site"
                     /label="NotI"
     rep_origin      8761..9524
                     /label="ColE1"
     promoter        9525..9672
                     /label="KanR Promoter"
     CDS             9673..10488
                     /codon_start=1
                     /gene="KanR"
                     /product="kanamycin resistance"
                     /label="KanR"
     terminator      10489..10515
                     /label="KanR Terminator"
     misc_feature    10516..10523
                     /note="NotI restriction site"
                     /label="NotI"
ORIGIN      
        1 cctggaggag aatttataat atagtctgta tacataatat tatagcttct aacgacaatg
       61 tcgactacgt cgttaaggcc gtttctgaca gagtaaaatt cttgagggaa ctttcaccat
      121 tatgggaaat ggttcaagaa ggtattgact taaactccat caaatggtca ggtcattgag
      181 tgttttttat ttgttgtatt tttttttttt tagagaaaat cctccaatat ataaattagg
      241 aatcatagtt tcatgatttt ctgttacacc taactttttg tgtggtgccc tcctccttgt
      301 caatattaat gttaaagtgc aattcttttt ccttatcacg ttgagccatt agtatcaatt
      361 tgcttacctg tattccttta catcctcctt tttctccttc ttgataaatg tatgtagatt
      421 gcgtatatag tttcgtctac cctatgaaca tattccattt tgtaatttcg tgtcgtttct
      481 attatgaatt tcatttataa agtttatgta caaatatcat aaaaaaagag aatcttttta
      541 agcaaggatt ttcttaactt cttcggcgac agcatcaccg acttcggtgg tactgttgga
      601 accacctaaa tcaccagttc tgatacctgc atccaaaacc tttttaactg catcttcaat
      661 ggccttacct tcttcaggca agttcaatga caatttcaac atcattgcag cagacaagat
      721 agtggcgata gggttgacct tattctttgg caaatctgga gcagaaccgt ggcatggttc
      781 gtacaaacca aatgcggtgt tcttgtctgg caaagaggcc aaggacgcag atggcaacaa
      841 acccaaggaa cctgggataa cggaggcttc atcggagatg atatcaccaa acatgttgct
      901 ggtgattata ataccattta ggtgggttgg gttcttaact aggatcatgg cggcagaatc
      961 aatcaattga tgttgaacct tcaatgtagg aaattcgttc ttgatggttt cctccacagt
     1021 ttttctccat aatcttgaag aggccaaaac attagcttta tccaaggacc aaataggcaa
     1081 tggtggctca tgttgtaggg ccatgaaagc ggccattctt gtgattcttt gcacttctgg
     1141 aacggtgtat tgttcactat cccaagcgac accatcacca tcgtcttcct ttctcttacc
     1201 aaagtaaata cctcccacta attctctgac aacaacgaag tcagtacctt tagcaaattg
     1261 tggcttgatt ggagataagt ctaaaagaga gtcggatgca aagttacatg gtcttaagtt
     1321 ggcgtacaat tgaagttctt tacggatttt tagtaaacct tgttcaggtc taacactacc
     1381 ggttccccat ttaggaccac ccacagcacc taacaaaacg gcatcagcct tcttggaggc
     1441 ttccagcgcc tcatctggaa gtggaacacc tgtagcatcg atagcagcac caccaattaa
     1501 atgattttcg aaatcgaact tgacattgga acgaacatca gaaatagctt taagaacctt
     1561 aatggcttcg gctgtgattt cttgaccaac gtggtcacct ggcaaaacga cgatcttctt
     1621 aggggcagac attagaatgg tatatccttg aaatatatat atatatattg ctgaaatgta
     1681 aaaggtaaga aaagttagaa agtaagacga ttgctaacca cctattggaa aaaacaatag
     1741 gtccttaaat aatattgtca acttcaagta ttgtgatgca agcatttagt catgaacgct
     1801 tctctattct atatgaaaag ccggttccgg cgctctcacc tttccttttt ctcccaattt
     1861 ttcagttgaa aaaggtatat gcgtcaggcg acctctgaaa ttaacaaaaa atttccagtc
     1921 atcgaatttg attctgtgcg atagcgcccc tgtgtgttct cgttatgttg aggaaaaaaa
     1981 taatggttgc taagagattc gaactcttgc atcttacgat acctgagtat tcccacagtt
     2041 aactgcggtc aagatatttc ttgaatcagg cgccttagac cgctcggcca aacaaccaat
     2101 tacttgttga gaaatagagt ataattatcc tataaatata acgtttttga acacacatga
     2161 acaaggaagt acaggacaat tgattttgaa gagaatgtgg attttgatgt aattgttggg
     2221 attccatttt taataaggca ataatattag gtatgtagat atactagaag ttctcctcga
     2281 cggtcgtcta gatgtcggaa cccactgtca tggctgtatc atcactagtg cacctgggtc
     2341 atcacggctc atcatgccag atgtcaacac agctaccgcc aaacaaatgt gtgcaataca
     2401 cgctcggaag actgcatgat gaccgcactg actggggaca gcagatccac ctaagcctgt
     2461 gagagaagca gacacccgac agatcaaggc agttatctag acagttcgag tttatcatta
     2521 tcaatactgc catttcaaag aatacgtaaa taattaatag tagtgatttt cctaacttta
     2581 tttagtcaaa aaattagcct tttaattctg ctgtaacccg tacatgccca aaataggggg
     2641 cgggttacac agaatatata acatcgtagg tgtctgggtg aacagtttat tcctggcatc
     2701 cactaaatat aatggagccc gctttttaag ctggcatcca gaaaaaaaaa gaatcccagc
     2761 accaaaatat tgttttcttc accaaccatc agttcatagg tccattctct tagcgcaact
     2821 acagagaaca ggggcacaaa caggcaaaaa acgggcacaa cctcaatgga gtgatgcaac
     2881 ctgcctggag taaatgatga cacaaggcaa ttgacccacg catgtatcta tctcattttc
     2941 ttacaccttc tattaccttc tgctctctct gatttggaaa aagctgaaaa aaaaggttga
     3001 aaccagttcc ctgaaattat tcccctactt gactaataag tatataaaga cggtaggtat
     3061 tgattgtaat tctgtaaatc tatttcttaa acttcttaaa ttctactttt atagttagtc
     3121 ttttttttag ttttaaaaca ccaagaactt agtttcgaat aaacacacat aaacaaacaa
     3181 aagatctatg agcattctgg atttcccgcg tatccacttc cgtggctggg cccgtgtcaa
     3241 tgcgccgacc gcgaaccgcg atccgcacgg ccacatcgat atggccagca ataccgtggc
     3301 gatggcgggt gagccgttcg acctggcacg ccatcctacg gagttccacc gtcacctgcg
     3361 ctccctgggt ccgcgcttcg gcttggatgg tcgtgctgac ccggaaggcc cgttcagcct
     3421 ggccgagggc tacaacgctg ccggtaacaa ccacttttcg tgggagagcg caaccgttag
     3481 ccacgtgcaa tgggatggcg gtgaggcgga tcgtggtgac ggtctggtcg gtgctcgttt
     3541 ggcactgtgg ggtcactaca atgattatct gcgtaccacc ttcaatcgtg ctcgttgggt
     3601 cgacagcgac ccgacgcgcc gtgacgctgc acaaatctat gcgggccaat tcaccattag
     3661 cccggctggt gccggtccgg gtacgccgtg gctgtttacg gcagacattg atgatagcca
     3721 tggtgcacgt tggacgcgtg gcggccacat tgcagagcgt ggcggccact tcttggatga
     3781 agagtttggt ctggcacgcc tgtttcagtt ctctgtgccg aaagatcacc cacattttct
     3841 gtttcacccg ggtccgtttg attccgaggc ctggcgtcgt ctgcaattgg ctctggagga
     3901 tgacgacgtt ctgggtctga ccgtgcaata tgcgttgttc aatatgagca ccccgcctca
     3961 gccgaacagc ccggtttttc acgatatggt cggtgttgtc ggtctgtggc gtcgtggtga
     4021 actggcgagc tacccggctg gtcgtctgct gcgtccgcgt caaccgggtc tgggtgacct
     4081 gaccctgcgc gtcaacggtg gtcgcgttgc gctgaatttg gcgtgtgcca ttccgttcag
     4141 cactcgtgcc gcgcagccaa gcgcaccgga ccgcctgacc ccggacctgg gtgccaaact
     4201 gccgctgggc gatctgctgc tgcgtgatga ggacggcgca ctgttggcac gtgtgccgca
     4261 ggctctgtac caagactatt ggacgaatca cggtattgtg gacctgccgc tgctgcgcga
     4321 accgcgtggt agcttgaccc tgagcagcga actggcggag tggcgtgagc aagactgggt
     4381 cacccaaagc gacgcgtcta acctgtacct ggaggcaccg gatcgccgtc acggtcgctt
     4441 tttccctgag agcatcgcgc tgcgcagcta ctttcgcggt gaagcgcgtg cgcgtccgga
     4501 tatcccgcat cgtatcgagg gcatgggcct ggtcggcgtc gaatctcgtc aggatggcga
     4561 cgctgcggaa tggcgtctga cgggtctgcg tccgggtccg gcacgcattg ttctggacga
     4621 tggtgccgag gcgatccctc tgcgtgttct gcctgacgat tgggcgctgg atgacgcgac
     4681 cgtcgaagaa gtggattacg cctttttgta ccgccacgtt atggcgtatt acgagctggt
     4741 gtatccattc atgagcgaca aggtgttttc cctggctgat cgttgcaaat gtgaaacgta
     4801 cgcacgtctg atgtggcaga tgtgtgatcc gcagaaccgc aacaagtcct attacatgcc
     4861 gagcacccgc gaactgtcgg caccgaaagc tcgtttgttc ttgaagtatc tggcccacgt
     4921 ggaaggccag gcacgcctgc aagcacctcc gccagcgggt ccggcacgca ttgaatctaa
     4981 agcccagttg gcggcagagc tgcgtaaagc cgtcgacctg gagctgtctg tgatgctgca
     5041 atacctgtac gcggcgtata gcattccgaa ctatgcacag ggccaacaac gtgttcgtga
     5101 cggtgcgtgg accgccgagc agctgcaact ggcgtgcggt agcggtgacc gtcgccgtga
     5161 tggcggtatt cgtgcagcac tgctggaaat tgctcatgaa gaaatgattc attacctggt
     5221 cgttaacaac ctgctgatgg ccctgggcga gccgttctac gcgggtgtcc cgctgatggg
     5281 cgaagcggca cgtcaggcgt ttggcctgga caccgagttc gctctggaac cgtttagcga
     5341 aagcacgctg gcacgttttg ttcgtctgga atggccgcac tttatcccag caccgggcaa
     5401 atccatcgcg gactgctatg ccgccattcg tcaggcgttt ttggatctgc cggacttgtt
     5461 tggtggcgag gcaggtaagc gtggcggtga acaccacctg ttcctgaatg agctgaccaa
     5521 ccgtgcgcat ccgggttatc aactggaagt tttcgatcgc gactcggcgc tgtttggtat
     5581 tgcatttgtg accgatcagg gcgaaggtgg cgctctggac agcccgcact acgaacatag
     5641 ccattttcaa cgtctgcgtg aaatgagcgc gcgtatcatg gctcaaagcg caccgttcga
     5701 accggcgctg ccggcgttgc gtaatccggt tctggatgag agcccgggtt gccaacgtgt
     5761 cgcagacggt cgtgcgcgtg cgctgatggc attgtaccaa ggcgtttatg agctgatgtt
     5821 tgcgatgatg gcgcagcact tcgccgtgaa accgctgggt agcttgcgtc gcagccgcct
     5881 gatgaacgca gcaatcgatc tgatgaccgg tctgttgcgt ccgctgagct gcgcgctgat
     5941 gaacctgcca agcggcatcg ccggtcgcac ggccggtccg ccgctgccgg gtccggttga
     6001 cacccgtagc tatgacgact acgcgctggg ctgtcgcatg ctggcacgcc gttgcgagcg
     6061 tctgctggag caggcgagca tgctggaacc gggttggctg ccggatgcgc agatggagct
     6121 gctggatttc tatcgtcgcc aaatgctgga cttggcgtgc ggcaaactga gccgcgaggc
     6181 cggatcctaa ccccttttcc tttgtcgata tcatgtaatt agttatgtca cgcttacatt
     6241 cacgccctcc tcccacatcc gctctaaccg aaaaggaagg agttagacaa cctgaagtct
     6301 aggtccctat ttattttttt taatagttat gttagtatta agaacgttat ttatatttca
     6361 aatttttctt ttttttctgt acaaacgcgt gtacgcatgt aacattatac tgaaaacctt
     6421 gcttgagaag gttttgggac gctcgaaggc tttaatttgc aagctactag tgcatgcaat
     6481 cgcagccaag tgagtgaata gatgacgcac cacggtcaga cacgacacac tggcttaaga
     6541 agacgccaca tcgtatctca caggagcaag cgcgatagga gcactcacac atagtacggt
     6601 gatccgctga ctcctttgcc caaataagac gtgagcctct agaagctgtt tgtttagttc
     6661 tggccattgt ggagtgtttg cttggatcct ttagtaaaag gggaagaaca gttggaaggg
     6721 ccaaagtgga agtcacaaaa cagtggtcct atataaaaga acaagaaaaa gattatttat
     6781 atacaactgc ggtcacaaga agcaacgcga gagagcacaa cacgctgtta tcacgcaaac
     6841 tatgttttga caccgagcca tagccgtgat tgtgcgtcac attgggcgat aatgaacgct
     6901 aaatgaccaa ctcccatccg taggagcccc ttagggcgtg ccaatagttt cacgcgctta
     6961 atgcgaagtg ctcggaacgg acaactgtgg tcgtttggca ccgggaaagt ggtactagac
     7021 cgagagtttc gcatttgtat ggcaggacgt tctgggagct tcgcgtctaa agctttttcg
     7081 ggcgcgaaat gcagaccaga ccagaacaaa acaactgaca agaaggcgtt taatttaata
     7141 tgttgttcac tcgcgcctgg gctgttgtta ttcggctaga tacatacgtg tttgtgcgta
     7201 tgtagttata tcatatataa gtatattagg atgaggcggt gaaagagatt tttttttttt
     7261 cgcttaattt attcttttct ctatcttttt tcctacatct tgttcaaaag agtagcaaaa
     7321 acaacaatca atacaataaa ataagatcta tggagaaccg tgagccacca ctgttgccag
     7381 cccgttggag cagcgcctat gtctcttatt ggagcccgat gctgccggat gaccagctga
     7441 ccagcggcta ttgctggttc gactatgaac gtgacatctg tcgtattgac ggcctgttca
     7501 atccgtggag cgagcgtgat actggttatc gcctgtggat gtcggaggtt ggtaatgcgg
     7561 ccagcggccg tacctggaaa caaaaagtcg cctatggtcg tgagcgtacc gccctgggtg
     7621 aacagctgtg tgagcgtccg ctggatgatg agactggccc ttttgccgaa ttgttcctgc
     7681 cacgcgatgt cctgcgccgt ctgggtgccc gtcacattgg ccgtcgcgtg gttctgggtc
     7741 gcgaagcgga cggttggcgt taccagcgcc caggtaaagg tccgagcacc ctgtacctgg
     7801 atgcggcgag cggcactcca ctgcgcatgg tcaccggcga tgaagcgtcg cgtgcaagcc
     7861 tgcgtgattt tccgaatgtg agcgaggcgg agatcccgga cgcggttttc gcggccaagc
     7921 gcggatccta agccttagac atgactgttc ctcagttcaa gttgggcact tacgagaaga
     7981 ccggtcttgc tagattctaa tcaagaggat gtcagaatgc catttgcctg agagatgcag
     8041 gcttcatttt tgatactttt ttatttgtaa cctatatagt ataggatttt ttttgtcatt
     8101 ttgtttcttc tcgtacgagc ttgctcctga tcagcctatc tcgcagctga tgaatatctt
     8161 gtggtagggg tttgggaaaa tcattcgagt ttgatgtttt tcttggtatt tcccactcct
     8221 cttcagagta cagaagatta agtactagtg ccgacacgaa attacaaaat ggaatatgtt
     8281 catagggtag acgaaactat atacgcaatc tacatacatt tatcaagaag gagaaaaagg
     8341 aggatgtaaa ggaatacagg taagcaaatt gatactaatg gctcaacgtg ataaggaaaa
     8401 agaattgcac tttaacatta atattgacaa ggaggagggc accacacaaa aagttaggtg
     8461 taacagaaaa tcatgaaact atgattccta atttatatat tggaggattt tctctaaaaa
     8521 aaaaaaaata caacaaataa aaaacactca atgacctgac catttgatgg agtttaagtc
     8581 aataccttct tgaaccattt cccataatgg tgaaagttcc ctcaagaatt ttactctgtc
     8641 agaaacggcc ttaacgacgt agtcgacctc ctcttcagta ctaaatctac caataccaaa
     8701 tctgatggaa gaatgggcta atgcatcatc cttacccagc gcacagctgc aggcggccgc
     8761 acggttatcc acagaatcag gggataacgc aggaaagaac atgtgagcaa aaggccagca
     8821 aaaggccagg aaccgtaaaa aggccgcgtt gctggcgttt ttccataggc tccgcccccc
     8881 tgacgagcat cacaaaaatc gacgctcaag tcagaggtgg cgaaacccga caggactata
     8941 aagataccag gcgtttcccc ctggaagctc cctcgtgcgc tctcctgttc cgaccctgcc
     9001 gcttaccgga tacctgtccg cctttctccc ttcgggaagc gtggcgcttt ctcatagctc
     9061 acgctgtagg tatctcagtt cggtgtaggt cgttcgctcc aagctgggct gtgtgcacga
     9121 accccccgtt cagcccgacc gctgcgcctt atccggtaac tatcgtcttg agtccaaccc
     9181 ggtaagacac gacttatcgc cactggcagc agccactggt aacaggatta gcagagcgag
     9241 gtatgtaggc ggtgctacag agttcttgaa gtggtggcct aactacggct acactagaag
     9301 aacagtattt ggtatctgcg ctctgctgaa gccagttacc ttcggaaaaa gagttggtag
     9361 ctcttgatcc ggcaaacaaa ccaccgctgg tagcggtggt ttttttgttt gcaagcagca
     9421 gattacgcgc agaaaaaaag gatctcaaga agatcctttg atcttttcta cggggtctga
     9481 cgctcagtgg aacgaaaact cacgttaagg gattttggtc atgactgatc cttcaactca
     9541 gcaaaagttc gatttattca acaaagccac gttgtgtctc aaaatctctg atgttacatt
     9601 gcacaagata aaaatatatc atcatgaaca ataaaactgt ctgcttacat aaacagtaat
     9661 acaaggggtg ttatgagcca tattcaacgg gaaacgtctt gctccaggcc gcgattaaat
     9721 tccaacatgg atgctgattt atatgggtat aaatgggctc gcgataatgt cgggcaatca
     9781 ggtgcgacaa tctatcgatt gtatgggaag cccgatgcgc cagagttgtt tctgaaacat
     9841 ggcaaaggta gcgttgccaa tgatgttaca gatgagatgg tcagactaaa ctggctgacg
     9901 gaatttatgc ctcttccgac catcaagcat tttatccgta ctcctgatga tgcatggtta
     9961 ctcaccactg cgatccccgg gaaaacagca ttccaggtat tagaagaata tcctgattca
    10021 ggtgaaaata ttgttgatgc gctggcagtg ttcctgcgcc ggttgcattc gattcctgtt
    10081 tgtaattgtc cttttaacag cgatcgcgta tttcgcctcg ctcaggcgca atcacgaatg
    10141 aataacggtt tggttgatgc gagtgatttt gatgacgagc gtaatggctg gcctgttgaa
    10201 caagtctgga aagaaatgca taagcttttg ccattctcac cggattcagt cgtcactcat
    10261 ggtgatttct cacttgataa ccttattttt gacgagggga aattaatagg ttgtattgat
    10321 gttggacgag tcggaatcgc agaccgatac caggatcttg ccatcctatg gaactgcctc
    10381 ggtgagtttt ctccttcatt acagaaacgg ctttttcaaa aatatggtat tgataatcct
    10441 gatatgaata aattgcagtt tcatttgatg ctcgatgagt ttttctaatc agaattggtt
    10501 aattggttgt aacacgcggc cgcgaattcg ttc
//
