# Supplementary material for: Towards repurposing the yeast peroxisome for compartmentalizing heterologous metabolic pathways
Source: Nat Commun. 2016 Mar 30;7:11152. doi: 10.1038/ncomms11152 (PMC5476825; doi:10.1038/ncomms11152)
Supplement: Supplementary Data 1 — Sequences of all DNA constructs used in this manuscript (in '.GB' file format). [file ncomms11152-s2.zip › dna/plasmids/pWCD1442.gb]

LOCUS       pWCD1442                8733 bp    DNA     circular UNK 11-NOV-2015
DEFINITION  .
ACCESSION   <unknown (modified)
KEYWORDS    .
SOURCE      
  ORGANISM  Synthetic
            .
FEATURES             Location/Qualifiers
     misc_feature    1..60
                     /ApEinfo_revcolor="#7999d4"
                     /ApEinfo_label="LEU2 5' Homology"
                     /ApEinfo_fwdcolor="#7999d4"
                     /ApEinfo_graphicformat="arrow_data {{0 1 2 0 0 -1} {} 0}"
                     /label="LEU2 5' Homology"
     terminator      61..537
                     /label="LEU2 Terminator"
     CDS             538..1632
                     /codon_start=1
                     /gene="LEU2"
                     /product="LEU2p leucine auxotrophy marker"
                     /label="LEU2"
     promoter        1633..2286
                     /label="LEU2 Promoter"
     promoter        2293..2992
                     /label="pTEF1"
     CDS             2999..4261
                     /modified_by="User"
                     /label="VioA"
     terminator      4269..4456
                     /label="PGK1 Terminator"
     promoter        4844..5543
                     /label="pHHF2"
     CDS             5550..6131
                     /modified_by="User"
                     /label="VioE"
     terminator      6132..6443
                     /label="Pp_AOX1 Terminator"
     misc_feature    6452..6941
                     /ApEinfo_revcolor="#7999d4"
                     /ApEinfo_label="LEU2 3' Homology"
                     /ApEinfo_fwdcolor="#7999d4"
                     /ApEinfo_graphicformat="arrow_data {{0 1 2 0 0 -1} {} 0}"
                     /label="LEU2 3' Homology"
     misc_feature    6953..6960
                     /note="NotI restriction site"
                     /label="NotI"
     rep_origin      6961..7724
                     /label="ColE1"
     promoter        7725..7872
                     /label="KanR Promoter"
     CDS             7873..8688
                     /codon_start=1
                     /gene="KanR"
                     /product="kanamycin resistance"
                     /label="KanR"
     terminator      8689..8715
                     /label="KanR Terminator"
     misc_feature    8716..8723
                     /note="NotI restriction site"
                     /label="NotI"
ORIGIN      
        1 cctggaggag aatttataat atagtctgta tacataatat tatagcttct aacgacaatg
       61 tcgactacgt cgttaaggcc gtttctgaca gagtaaaatt cttgagggaa ctttcaccat
      121 tatgggaaat ggttcaagaa ggtattgact taaactccat caaatggtca ggtcattgag
      181 tgttttttat ttgttgtatt tttttttttt tagagaaaat cctccaatat ataaattagg
      241 aatcatagtt tcatgatttt ctgttacacc taactttttg tgtggtgccc tcctccttgt
      301 caatattaat gttaaagtgc aattcttttt ccttatcacg ttgagccatt agtatcaatt
      361 tgcttacctg tattccttta catcctcctt tttctccttc ttgataaatg tatgtagatt
      421 gcgtatatag tttcgtctac cctatgaaca tattccattt tgtaatttcg tgtcgtttct
      481 attatgaatt tcatttataa agtttatgta caaatatcat aaaaaaagag aatcttttta
      541 agcaaggatt ttcttaactt cttcggcgac agcatcaccg acttcggtgg tactgttgga
      601 accacctaaa tcaccagttc tgatacctgc atccaaaacc tttttaactg catcttcaat
      661 ggccttacct tcttcaggca agttcaatga caatttcaac atcattgcag cagacaagat
      721 agtggcgata gggttgacct tattctttgg caaatctgga gcagaaccgt ggcatggttc
      781 gtacaaacca aatgcggtgt tcttgtctgg caaagaggcc aaggacgcag atggcaacaa
      841 acccaaggaa cctgggataa cggaggcttc atcggagatg atatcaccaa acatgttgct
      901 ggtgattata ataccattta ggtgggttgg gttcttaact aggatcatgg cggcagaatc
      961 aatcaattga tgttgaacct tcaatgtagg aaattcgttc ttgatggttt cctccacagt
     1021 ttttctccat aatcttgaag aggccaaaac attagcttta tccaaggacc aaataggcaa
     1081 tggtggctca tgttgtaggg ccatgaaagc ggccattctt gtgattcttt gcacttctgg
     1141 aacggtgtat tgttcactat cccaagcgac accatcacca tcgtcttcct ttctcttacc
     1201 aaagtaaata cctcccacta attctctgac aacaacgaag tcagtacctt tagcaaattg
     1261 tggcttgatt ggagataagt ctaaaagaga gtcggatgca aagttacatg gtcttaagtt
     1321 ggcgtacaat tgaagttctt tacggatttt tagtaaacct tgttcaggtc taacactacc
     1381 ggttccccat ttaggaccac ccacagcacc taacaaaacg gcatcagcct tcttggaggc
     1441 ttccagcgcc tcatctggaa gtggaacacc tgtagcatcg atagcagcac caccaattaa
     1501 atgattttcg aaatcgaact tgacattgga acgaacatca gaaatagctt taagaacctt
     1561 aatggcttcg gctgtgattt cttgaccaac gtggtcacct ggcaaaacga cgatcttctt
     1621 aggggcagac attagaatgg tatatccttg aaatatatat atatatattg ctgaaatgta
     1681 aaaggtaaga aaagttagaa agtaagacga ttgctaacca cctattggaa aaaacaatag
     1741 gtccttaaat aatattgtca acttcaagta ttgtgatgca agcatttagt catgaacgct
     1801 tctctattct atatgaaaag ccggttccgg cgctctcacc tttccttttt ctcccaattt
     1861 ttcagttgaa aaaggtatat gcgtcaggcg acctctgaaa ttaacaaaaa atttccagtc
     1921 atcgaatttg attctgtgcg atagcgcccc tgtgtgttct cgttatgttg aggaaaaaaa
     1981 taatggttgc taagagattc gaactcttgc atcttacgat acctgagtat tcccacagtt
     2041 aactgcggtc aagatatttc ttgaatcagg cgccttagac cgctcggcca aacaaccaat
     2101 tacttgttga gaaatagagt ataattatcc tataaatata acgtttttga acacacatga
     2161 acaaggaagt acaggacaat tgattttgaa gagaatgtgg attttgatgt aattgttggg
     2221 attccatttt taataaggca ataatattag gtatgtagat atactagaag ttctcctcga
     2281 cggtcgtcta gaccttgcca acagggagtt cttcagagac atggaggctc aaaacgaaat
     2341 tattgacagc ctagacatca atagtcatac aacagaaagc gaccacccaa ctttggctga
     2401 taatagcgta taaacaatgc atactttgta cgttcaaaat acaatgcagt agatatattt
     2461 atgcatatta catataatac atatcacata ggaagcaaca ggcgcgttgg acttttaatt
     2521 ttcgaggacc gcgaatcctt acatcacacc caatccccca caagtgatcc cccacacacc
     2581 atagcttcaa aatgtttcta ctcctttttt actcttccag attttctcgg actccgcgca
     2641 tcgccgtacc acttcaaaac acccaagcac agcatactaa atttcccctc tttcttcctc
     2701 tagggtgtcg ttaattaccc gtactaaagg tttggaaaag aaaaaagaca ccgcctcgtt
     2761 tctttttctt cgtcgaaaaa ggcaataaaa atttttatca cgtttctttt tcttgaaaat
     2821 tttttttttt gatttttttc tctttcgatg acctcccatt gatatttaag ttaataaacg
     2881 gtcttcaatt tctcaagttt cagtttcatt tttcttgttc tattacaact ttttttactt
     2941 cttgctcatt agaaagaaag catagcaatc taatctaagt tttaattaca aaagatctat
     3001 gaaacattct tccgatatct gcattgttgg tgctggtatt tctggtttga cgtgcgcaag
     3061 ccatctgctg gacagcccgg catgccgtgg tctgagcctg cgtatctttg acatgcagca
     3121 agaagccggt ggccgtatcc gcagcaaaat gctggatggt aaggcaagca ttgaactggg
     3181 cgcaggtcgc tactcccctc agttgcaccc gcatttccaa agcgcaatgc agcactatag
     3241 ccaaaagagc gaagtctatc cgttcaccca gttgaagttc aaatctcacg tgcagcaaaa
     3301 gctgaagcgc gccatgaatg aactgtcccc gcgtctgaaa gagcatggta aagagagctt
     3361 tttgcagttt gtcagccgtt atcaaggtca cgatagcgcg gttggtatga tccgctctat
     3421 gggttacgac gcactgttcc tgccggatat cagcgcagaa atggcctacg acattgtggg
     3481 taagcacccg gagatccaga gcgtgacgga caacgacgcg aaccaatggt ttgcagcgga
     3541 aacgggcttt gctggtctga ttcagggcat caaggctaag gttaaggcgg caggtgcgcg
     3601 ttttagcctg ggttatcgtc tgctgagcgt ccgtaccgac ggtgacggct acctgctgca
     3661 actggcaggt gacgacggct ggaaactgga gcaccgtacc cgccatctga ttctggcgat
     3721 tccgccgagc gcgatggcgg gtttgaatgt tgattttcca gaagcctggt ccggtgcgcg
     3781 ctatggcagc ctgccgctgt ttaagggctt tctgacgtac ggtgagccgt ggtggttgga
     3841 ctacaaactg gacgatcagg tgctgattgt tgacaacccg ctgcgcaaaa tctatttcaa
     3901 aggcgataag tacctgttct tctataccga tagcgagatg gcgaattact ggcgcggttg
     3961 tgtcgcggag ggcgaggacg gttacctgga gcaaattcgc acccatttgg ctagcgcact
     4021 gggtatcgtc cgtgaacgta tcccgcaacc gctggcacac gttcacaagt attgggcgca
     4081 cggcgttgag ttttgccgtg attctgatat tgaccacccg agcgcactgt ctcatcgcga
     4141 cagcggtatc atcgcgtgct ccgatgcgta cacggagcat tgtggttgga tggagggcgg
     4201 tctgctgagc gcccgtgagg caagccgtct gctgttgcag cgtatcgccg cgggatccta
     4261 actcgaggat tgaattgaat tgaaatcgat agatcaattt ttttcttttc tctttcccca
     4321 tcctttacgc taaaataata gtttatttta ttttttgaat attttttatt tatatacgta
     4381 tatatagact attatttatc ttttaatgat tattaagatt tttattaaaa aaaaattcgc
     4441 tcctctttta atgcctacta gtgcacctgg gtcatcacgg ctcatcatgc cagatgtcaa
     4501 cacagctacc gccaaacaaa tgtgtgcaat acacgctcgg aagactgcat gatgaccgca
     4561 ctgactgggg acagcagatc cacctaagcc tgtgagagaa gcagacaccc gacagatcaa
     4621 ggcagttatc tagatgtcgg aacccactgt catggctgta tcatcactag tgcatgcaat
     4681 cgcagccaag tgagtgaata gatgacgcac cacggtcaga cacgacacac tggcttaaga
     4741 agacgccaca tcgtatctca caggagcaag cgcgatagga gcactcacac atagtacggt
     4801 gatccgctga ctcctttgcc caaataagac gtgagcctct agaagctgtt tgtttagttc
     4861 tggccattgt ggagtgtttg cttggatcct ttagtaaaag gggaagaaca gttggaaggg
     4921 ccaaagtgga agtcacaaaa cagtggtcct atataaaaga acaagaaaaa gattatttat
     4981 atacaactgc ggtcacaaga agcaacgcga gagagcacaa cacgctgtta tcacgcaaac
     5041 tatgttttga caccgagcca tagccgtgat tgtgcgtcac attgggcgat aatgaacgct
     5101 aaatgaccaa ctcccatccg taggagcccc ttagggcgtg ccaatagttt cacgcgctta
     5161 atgcgaagtg ctcggaacgg acaactgtgg tcgtttggca ccgggaaagt ggtactagac
     5221 cgagagtttc gcatttgtat ggcaggacgt tctgggagct tcgcgtctaa agctttttcg
     5281 ggcgcgaaat gcagaccaga ccagaacaaa acaactgaca agaaggcgtt taatttaata
     5341 tgttgttcac tcgcgcctgg gctgttgtta ttcggctaga tacatacgtg tttgtgcgta
     5401 tgtagttata tcatatataa gtatattagg atgaggcggt gaaagagatt tttttttttt
     5461 cgcttaattt attcttttct ctatcttttt tcctacatct tgttcaaaag agtagcaaaa
     5521 acaacaatca atacaataaa ataagatcta tggagaaccg tgagccacca ctgttgccag
     5581 cccgttggag cagcgcctat gtctcttatt ggagcccgat gctgccggat gaccagctga
     5641 ccagcggcta ttgctggttc gactatgaac gtgacatctg tcgtattgac ggcctgttca
     5701 atccgtggag cgagcgtgat actggttatc gcctgtggat gtcggaggtt ggtaatgcgg
     5761 ccagcggccg tacctggaaa caaaaagtcg cctatggtcg tgagcgtacc gccctgggtg
     5821 aacagctgtg tgagcgtccg ctggatgatg agactggccc ttttgccgaa ttgttcctgc
     5881 cacgcgatgt cctgcgccgt ctgggtgccc gtcacattgg ccgtcgcgtg gttctgggtc
     5941 gcgaagcgga cggttggcgt taccagcgcc caggtaaagg tccgagcacc ctgtacctgg
     6001 atgcggcgag cggcactcca ctgcgcatgg tcaccggcga tgaagcgtcg cgtgcaagcc
     6061 tgcgtgattt tccgaatgtg agcgaggcgg agatcccgga cgcggttttc gcggccaagc
     6121 gcggatccta agccttagac atgactgttc ctcagttcaa gttgggcact tacgagaaga
     6181 ccggtcttgc tagattctaa tcaagaggat gtcagaatgc catttgcctg agagatgcag
     6241 gcttcatttt tgatactttt ttatttgtaa cctatatagt ataggatttt ttttgtcatt
     6301 ttgtttcttc tcgtacgagc ttgctcctga tcagcctatc tcgcagctga tgaatatctt
     6361 gtggtagggg tttgggaaaa tcattcgagt ttgatgtttt tcttggtatt tcccactcct
     6421 cttcagagta cagaagatta agtactagtg ccgacacgaa attacaaaat ggaatatgtt
     6481 catagggtag acgaaactat atacgcaatc tacatacatt tatcaagaag gagaaaaagg
     6541 aggatgtaaa ggaatacagg taagcaaatt gatactaatg gctcaacgtg ataaggaaaa
     6601 agaattgcac tttaacatta atattgacaa ggaggagggc accacacaaa aagttaggtg
     6661 taacagaaaa tcatgaaact atgattccta atttatatat tggaggattt tctctaaaaa
     6721 aaaaaaaata caacaaataa aaaacactca atgacctgac catttgatgg agtttaagtc
     6781 aataccttct tgaaccattt cccataatgg tgaaagttcc ctcaagaatt ttactctgtc
     6841 agaaacggcc ttaacgacgt agtcgacctc ctcttcagta ctaaatctac caataccaaa
     6901 tctgatggaa gaatgggcta atgcatcatc cttacccagc gcacagctgc aggcggccgc
     6961 acggttatcc acagaatcag gggataacgc aggaaagaac atgtgagcaa aaggccagca
     7021 aaaggccagg aaccgtaaaa aggccgcgtt gctggcgttt ttccataggc tccgcccccc
     7081 tgacgagcat cacaaaaatc gacgctcaag tcagaggtgg cgaaacccga caggactata
     7141 aagataccag gcgtttcccc ctggaagctc cctcgtgcgc tctcctgttc cgaccctgcc
     7201 gcttaccgga tacctgtccg cctttctccc ttcgggaagc gtggcgcttt ctcatagctc
     7261 acgctgtagg tatctcagtt cggtgtaggt cgttcgctcc aagctgggct gtgtgcacga
     7321 accccccgtt cagcccgacc gctgcgcctt atccggtaac tatcgtcttg agtccaaccc
     7381 ggtaagacac gacttatcgc cactggcagc agccactggt aacaggatta gcagagcgag
     7441 gtatgtaggc ggtgctacag agttcttgaa gtggtggcct aactacggct acactagaag
     7501 aacagtattt ggtatctgcg ctctgctgaa gccagttacc ttcggaaaaa gagttggtag
     7561 ctcttgatcc ggcaaacaaa ccaccgctgg tagcggtggt ttttttgttt gcaagcagca
     7621 gattacgcgc agaaaaaaag gatctcaaga agatcctttg atcttttcta cggggtctga
     7681 cgctcagtgg aacgaaaact cacgttaagg gattttggtc atgactgatc cttcaactca
     7741 gcaaaagttc gatttattca acaaagccac gttgtgtctc aaaatctctg atgttacatt
     7801 gcacaagata aaaatatatc atcatgaaca ataaaactgt ctgcttacat aaacagtaat
     7861 acaaggggtg ttatgagcca tattcaacgg gaaacgtctt gctccaggcc gcgattaaat
     7921 tccaacatgg atgctgattt atatgggtat aaatgggctc gcgataatgt cgggcaatca
     7981 ggtgcgacaa tctatcgatt gtatgggaag cccgatgcgc cagagttgtt tctgaaacat
     8041 ggcaaaggta gcgttgccaa tgatgttaca gatgagatgg tcagactaaa ctggctgacg
     8101 gaatttatgc ctcttccgac catcaagcat tttatccgta ctcctgatga tgcatggtta
     8161 ctcaccactg cgatccccgg gaaaacagca ttccaggtat tagaagaata tcctgattca
     8221 ggtgaaaata ttgttgatgc gctggcagtg ttcctgcgcc ggttgcattc gattcctgtt
     8281 tgtaattgtc cttttaacag cgatcgcgta tttcgcctcg ctcaggcgca atcacgaatg
     8341 aataacggtt tggttgatgc gagtgatttt gatgacgagc gtaatggctg gcctgttgaa
     8401 caagtctgga aagaaatgca taagcttttg ccattctcac cggattcagt cgtcactcat
     8461 ggtgatttct cacttgataa ccttattttt gacgagggga aattaatagg ttgtattgat
     8521 gttggacgag tcggaatcgc agaccgatac caggatcttg ccatcctatg gaactgcctc
     8581 ggtgagtttt ctccttcatt acagaaacgg ctttttcaaa aatatggtat tgataatcct
     8641 gatatgaata aattgcagtt tcatttgatg ctcgatgagt ttttctaatc agaattggtt
     8701 aattggttgt aacacgcggc cgcgaattcg ttc
//
