# Supplementary material for: Towards repurposing the yeast peroxisome for compartmentalizing heterologous metabolic pathways
Source: Nat Commun. 2016 Mar 30;7:11152. doi: 10.1038/ncomms11152 (PMC5476825; doi:10.1038/ncomms11152)
Supplement: Supplementary Data 1 — Sequences of all DNA constructs used in this manuscript (in '.GB' file format). [file ncomms11152-s2.zip › dna/plasmids/pWCD1443.gb]

LOCUS       pWCD1443               11097 bp    DNA     circular UNK 11-NOV-2015
DEFINITION  .
ACCESSION   <unknown (modified)
KEYWORDS    .
SOURCE      
  ORGANISM  Synthetic
            .
FEATURES             Location/Qualifiers
     misc_feature    1..60
                     /ApEinfo_revcolor="#7999d4"
                     /ApEinfo_label="LEU2 5' Homology"
                     /ApEinfo_fwdcolor="#7999d4"
                     /ApEinfo_graphicformat="arrow_data {{0 1 2 0 0 -1} {} 0}"
                     /label="LEU2 5' Homology"
     terminator      61..537
                     /label="LEU2 Terminator"
     CDS             538..1632
                     /codon_start=1
                     /gene="LEU2"
                     /product="LEU2p leucine auxotrophy marker"
                     /label="LEU2"
     promoter        1633..2286
                     /label="LEU2 Promoter"
     promoter        2293..2992
                     /label="pTEF1"
     CDS             2999..4261
                     /ApEinfo_revcolor="#e6934c"
                     /ApEinfo_label="VioA"
                     /ApEinfo_fwdcolor="#e6934c"
                     /ApEinfo_graphicformat="arrow_data {{0 1 2 0 0 -1} {} 0}"
                     /modified_by="User"
                     /label="VioA"
     terminator      4269..4456
                     /label="PGK1 Terminator"
     promoter        4635..5314
                     /label="pTDH3"
     CDS             5321..8323
                     /ApEinfo_revcolor="#ffb0ad"
                     /ApEinfo_label="VioB"
                     /ApEinfo_fwdcolor="#ffb0ad"
                     /ApEinfo_graphicformat="arrow_data {{0 1 2 0 0 -1} {} 0}"
                     /modified_by="User"
                     /label="VioB"
     terminator      8324..8598
                     /label="CYC1 Terminator"
     misc_feature    8816..9305
                     /ApEinfo_revcolor="#7999d4"
                     /ApEinfo_label="LEU2 3' Homology"
                     /ApEinfo_fwdcolor="#7999d4"
                     /ApEinfo_graphicformat="arrow_data {{0 1 2 0 0 -1} {} 0}"
                     /label="LEU2 3' Homology"
     misc_feature    9317..9324
                     /note="NotI restriction site"
                     /label="NotI"
     rep_origin      9325..10088
                     /label="ColE1"
     promoter        10089..10236
                     /label="KanR Promoter"
     CDS             10237..11052
                     /codon_start=1
                     /gene="KanR"
                     /product="kanamycin resistance"
                     /label="KanR"
     terminator      11053..11079
                     /label="KanR Terminator"
     misc_feature    11080..11087
                     /note="NotI restriction site"
                     /label="NotI"
ORIGIN      
        1 cctggaggag aatttataat atagtctgta tacataatat tatagcttct aacgacaatg
       61 tcgactacgt cgttaaggcc gtttctgaca gagtaaaatt cttgagggaa ctttcaccat
      121 tatgggaaat ggttcaagaa ggtattgact taaactccat caaatggtca ggtcattgag
      181 tgttttttat ttgttgtatt tttttttttt tagagaaaat cctccaatat ataaattagg
      241 aatcatagtt tcatgatttt ctgttacacc taactttttg tgtggtgccc tcctccttgt
      301 caatattaat gttaaagtgc aattcttttt ccttatcacg ttgagccatt agtatcaatt
      361 tgcttacctg tattccttta catcctcctt tttctccttc ttgataaatg tatgtagatt
      421 gcgtatatag tttcgtctac cctatgaaca tattccattt tgtaatttcg tgtcgtttct
      481 attatgaatt tcatttataa agtttatgta caaatatcat aaaaaaagag aatcttttta
      541 agcaaggatt ttcttaactt cttcggcgac agcatcaccg acttcggtgg tactgttgga
      601 accacctaaa tcaccagttc tgatacctgc atccaaaacc tttttaactg catcttcaat
      661 ggccttacct tcttcaggca agttcaatga caatttcaac atcattgcag cagacaagat
      721 agtggcgata gggttgacct tattctttgg caaatctgga gcagaaccgt ggcatggttc
      781 gtacaaacca aatgcggtgt tcttgtctgg caaagaggcc aaggacgcag atggcaacaa
      841 acccaaggaa cctgggataa cggaggcttc atcggagatg atatcaccaa acatgttgct
      901 ggtgattata ataccattta ggtgggttgg gttcttaact aggatcatgg cggcagaatc
      961 aatcaattga tgttgaacct tcaatgtagg aaattcgttc ttgatggttt cctccacagt
     1021 ttttctccat aatcttgaag aggccaaaac attagcttta tccaaggacc aaataggcaa
     1081 tggtggctca tgttgtaggg ccatgaaagc ggccattctt gtgattcttt gcacttctgg
     1141 aacggtgtat tgttcactat cccaagcgac accatcacca tcgtcttcct ttctcttacc
     1201 aaagtaaata cctcccacta attctctgac aacaacgaag tcagtacctt tagcaaattg
     1261 tggcttgatt ggagataagt ctaaaagaga gtcggatgca aagttacatg gtcttaagtt
     1321 ggcgtacaat tgaagttctt tacggatttt tagtaaacct tgttcaggtc taacactacc
     1381 ggttccccat ttaggaccac ccacagcacc taacaaaacg gcatcagcct tcttggaggc
     1441 ttccagcgcc tcatctggaa gtggaacacc tgtagcatcg atagcagcac caccaattaa
     1501 atgattttcg aaatcgaact tgacattgga acgaacatca gaaatagctt taagaacctt
     1561 aatggcttcg gctgtgattt cttgaccaac gtggtcacct ggcaaaacga cgatcttctt
     1621 aggggcagac attagaatgg tatatccttg aaatatatat atatatattg ctgaaatgta
     1681 aaaggtaaga aaagttagaa agtaagacga ttgctaacca cctattggaa aaaacaatag
     1741 gtccttaaat aatattgtca acttcaagta ttgtgatgca agcatttagt catgaacgct
     1801 tctctattct atatgaaaag ccggttccgg cgctctcacc tttccttttt ctcccaattt
     1861 ttcagttgaa aaaggtatat gcgtcaggcg acctctgaaa ttaacaaaaa atttccagtc
     1921 atcgaatttg attctgtgcg atagcgcccc tgtgtgttct cgttatgttg aggaaaaaaa
     1981 taatggttgc taagagattc gaactcttgc atcttacgat acctgagtat tcccacagtt
     2041 aactgcggtc aagatatttc ttgaatcagg cgccttagac cgctcggcca aacaaccaat
     2101 tacttgttga gaaatagagt ataattatcc tataaatata acgtttttga acacacatga
     2161 acaaggaagt acaggacaat tgattttgaa gagaatgtgg attttgatgt aattgttggg
     2221 attccatttt taataaggca ataatattag gtatgtagat atactagaag ttctcctcga
     2281 cggtcgtcta gaccttgcca acagggagtt cttcagagac atggaggctc aaaacgaaat
     2341 tattgacagc ctagacatca atagtcatac aacagaaagc gaccacccaa ctttggctga
     2401 taatagcgta taaacaatgc atactttgta cgttcaaaat acaatgcagt agatatattt
     2461 atgcatatta catataatac atatcacata ggaagcaaca ggcgcgttgg acttttaatt
     2521 ttcgaggacc gcgaatcctt acatcacacc caatccccca caagtgatcc cccacacacc
     2581 atagcttcaa aatgtttcta ctcctttttt actcttccag attttctcgg actccgcgca
     2641 tcgccgtacc acttcaaaac acccaagcac agcatactaa atttcccctc tttcttcctc
     2701 tagggtgtcg ttaattaccc gtactaaagg tttggaaaag aaaaaagaca ccgcctcgtt
     2761 tctttttctt cgtcgaaaaa ggcaataaaa atttttatca cgtttctttt tcttgaaaat
     2821 tttttttttt gatttttttc tctttcgatg acctcccatt gatatttaag ttaataaacg
     2881 gtcttcaatt tctcaagttt cagtttcatt tttcttgttc tattacaact ttttttactt
     2941 cttgctcatt agaaagaaag catagcaatc taatctaagt tttaattaca aaagatctat
     3001 gaaacattct tccgatatct gcattgttgg tgctggtatt tctggtttga cgtgcgcaag
     3061 ccatctgctg gacagcccgg catgccgtgg tctgagcctg cgtatctttg acatgcagca
     3121 agaagccggt ggccgtatcc gcagcaaaat gctggatggt aaggcaagca ttgaactggg
     3181 cgcaggtcgc tactcccctc agttgcaccc gcatttccaa agcgcaatgc agcactatag
     3241 ccaaaagagc gaagtctatc cgttcaccca gttgaagttc aaatctcacg tgcagcaaaa
     3301 gctgaagcgc gccatgaatg aactgtcccc gcgtctgaaa gagcatggta aagagagctt
     3361 tttgcagttt gtcagccgtt atcaaggtca cgatagcgcg gttggtatga tccgctctat
     3421 gggttacgac gcactgttcc tgccggatat cagcgcagaa atggcctacg acattgtggg
     3481 taagcacccg gagatccaga gcgtgacgga caacgacgcg aaccaatggt ttgcagcgga
     3541 aacgggcttt gctggtctga ttcagggcat caaggctaag gttaaggcgg caggtgcgcg
     3601 ttttagcctg ggttatcgtc tgctgagcgt ccgtaccgac ggtgacggct acctgctgca
     3661 actggcaggt gacgacggct ggaaactgga gcaccgtacc cgccatctga ttctggcgat
     3721 tccgccgagc gcgatggcgg gtttgaatgt tgattttcca gaagcctggt ccggtgcgcg
     3781 ctatggcagc ctgccgctgt ttaagggctt tctgacgtac ggtgagccgt ggtggttgga
     3841 ctacaaactg gacgatcagg tgctgattgt tgacaacccg ctgcgcaaaa tctatttcaa
     3901 aggcgataag tacctgttct tctataccga tagcgagatg gcgaattact ggcgcggttg
     3961 tgtcgcggag ggcgaggacg gttacctgga gcaaattcgc acccatttgg ctagcgcact
     4021 gggtatcgtc cgtgaacgta tcccgcaacc gctggcacac gttcacaagt attgggcgca
     4081 cggcgttgag ttttgccgtg attctgatat tgaccacccg agcgcactgt ctcatcgcga
     4141 cagcggtatc atcgcgtgct ccgatgcgta cacggagcat tgtggttgga tggagggcgg
     4201 tctgctgagc gcccgtgagg caagccgtct gctgttgcag cgtatcgccg cgggatccta
     4261 actcgaggat tgaattgaat tgaaatcgat agatcaattt ttttcttttc tctttcccca
     4321 tcctttacgc taaaataata gtttatttta ttttttgaat attttttatt tatatacgta
     4381 tatatagact attatttatc ttttaatgat tattaagatt tttattaaaa aaaaattcgc
     4441 tcctctttta atgcctacta gtgcacctgg gtcatcacgg ctcatcatgc cagatgtcaa
     4501 cacagctacc gccaaacaaa tgtgtgcaat acacgctcgg aagactgcat gatgaccgca
     4561 ctgactgggg acagcagatc cacctaagcc tgtgagagaa gcagacaccc gacagatcaa
     4621 ggcagttatc tagacagttc gagtttatca ttatcaatac tgccatttca aagaatacgt
     4681 aaataattaa tagtagtgat tttcctaact ttatttagtc aaaaaattag ccttttaatt
     4741 ctgctgtaac ccgtacatgc ccaaaatagg gggcgggtta cacagaatat ataacatcgt
     4801 aggtgtctgg gtgaacagtt tattcctggc atccactaaa tataatggag cccgcttttt
     4861 aagctggcat ccagaaaaaa aaagaatccc agcaccaaaa tattgttttc ttcaccaacc
     4921 atcagttcat aggtccattc tcttagcgca actacagaga acaggggcac aaacaggcaa
     4981 aaaacgggca caacctcaat ggagtgatgc aacctgcctg gagtaaatga tgacacaagg
     5041 caattgaccc acgcatgtat ctatctcatt ttcttacacc ttctattacc ttctgctctc
     5101 tctgatttgg aaaaagctga aaaaaaaggt tgaaaccagt tccctgaaat tattccccta
     5161 cttgactaat aagtatataa agacggtagg tattgattgt aattctgtaa atctatttct
     5221 taaacttctt aaattctact tttatagtta gtcttttttt tagttttaaa acaccaagaa
     5281 cttagtttcg aataaacaca cataaacaaa caaaagatct atgagcattc tggatttccc
     5341 gcgtatccac ttccgtggct gggcccgtgt caatgcgccg accgcgaacc gcgatccgca
     5401 cggccacatc gatatggcca gcaataccgt ggcgatggcg ggtgagccgt tcgacctggc
     5461 acgccatcct acggagttcc accgtcacct gcgctccctg ggtccgcgct tcggcttgga
     5521 tggtcgtgct gacccggaag gcccgttcag cctggccgag ggctacaacg ctgccggtaa
     5581 caaccacttt tcgtgggaga gcgcaaccgt tagccacgtg caatgggatg gcggtgaggc
     5641 ggatcgtggt gacggtctgg tcggtgctcg tttggcactg tggggtcact acaatgatta
     5701 tctgcgtacc accttcaatc gtgctcgttg ggtcgacagc gacccgacgc gccgtgacgc
     5761 tgcacaaatc tatgcgggcc aattcaccat tagcccggct ggtgccggtc cgggtacgcc
     5821 gtggctgttt acggcagaca ttgatgatag ccatggtgca cgttggacgc gtggcggcca
     5881 cattgcagag cgtggcggcc acttcttgga tgaagagttt ggtctggcac gcctgtttca
     5941 gttctctgtg ccgaaagatc acccacattt tctgtttcac ccgggtccgt ttgattccga
     6001 ggcctggcgt cgtctgcaat tggctctgga ggatgacgac gttctgggtc tgaccgtgca
     6061 atatgcgttg ttcaatatga gcaccccgcc tcagccgaac agcccggttt ttcacgatat
     6121 ggtcggtgtt gtcggtctgt ggcgtcgtgg tgaactggcg agctacccgg ctggtcgtct
     6181 gctgcgtccg cgtcaaccgg gtctgggtga cctgaccctg cgcgtcaacg gtggtcgcgt
     6241 tgcgctgaat ttggcgtgtg ccattccgtt cagcactcgt gccgcgcagc caagcgcacc
     6301 ggaccgcctg accccggacc tgggtgccaa actgccgctg ggcgatctgc tgctgcgtga
     6361 tgaggacggc gcactgttgg cacgtgtgcc gcaggctctg taccaagact attggacgaa
     6421 tcacggtatt gtggacctgc cgctgctgcg cgaaccgcgt ggtagcttga ccctgagcag
     6481 cgaactggcg gagtggcgtg agcaagactg ggtcacccaa agcgacgcgt ctaacctgta
     6541 cctggaggca ccggatcgcc gtcacggtcg ctttttccct gagagcatcg cgctgcgcag
     6601 ctactttcgc ggtgaagcgc gtgcgcgtcc ggatatcccg catcgtatcg agggcatggg
     6661 cctggtcggc gtcgaatctc gtcaggatgg cgacgctgcg gaatggcgtc tgacgggtct
     6721 gcgtccgggt ccggcacgca ttgttctgga cgatggtgcc gaggcgatcc ctctgcgtgt
     6781 tctgcctgac gattgggcgc tggatgacgc gaccgtcgaa gaagtggatt acgccttttt
     6841 gtaccgccac gttatggcgt attacgagct ggtgtatcca ttcatgagcg acaaggtgtt
     6901 ttccctggct gatcgttgca aatgtgaaac gtacgcacgt ctgatgtggc agatgtgtga
     6961 tccgcagaac cgcaacaagt cctattacat gccgagcacc cgcgaactgt cggcaccgaa
     7021 agctcgtttg ttcttgaagt atctggccca cgtggaaggc caggcacgcc tgcaagcacc
     7081 tccgccagcg ggtccggcac gcattgaatc taaagcccag ttggcggcag agctgcgtaa
     7141 agccgtcgac ctggagctgt ctgtgatgct gcaatacctg tacgcggcgt atagcattcc
     7201 gaactatgca cagggccaac aacgtgttcg tgacggtgcg tggaccgccg agcagctgca
     7261 actggcgtgc ggtagcggtg accgtcgccg tgatggcggt attcgtgcag cactgctgga
     7321 aattgctcat gaagaaatga ttcattacct ggtcgttaac aacctgctga tggccctggg
     7381 cgagccgttc tacgcgggtg tcccgctgat gggcgaagcg gcacgtcagg cgtttggcct
     7441 ggacaccgag ttcgctctgg aaccgtttag cgaaagcacg ctggcacgtt ttgttcgtct
     7501 ggaatggccg cactttatcc cagcaccggg caaatccatc gcggactgct atgccgccat
     7561 tcgtcaggcg tttttggatc tgccggactt gtttggtggc gaggcaggta agcgtggcgg
     7621 tgaacaccac ctgttcctga atgagctgac caaccgtgcg catccgggtt atcaactgga
     7681 agttttcgat cgcgactcgg cgctgtttgg tattgcattt gtgaccgatc agggcgaagg
     7741 tggcgctctg gacagcccgc actacgaaca tagccatttt caacgtctgc gtgaaatgag
     7801 cgcgcgtatc atggctcaaa gcgcaccgtt cgaaccggcg ctgccggcgt tgcgtaatcc
     7861 ggttctggat gagagcccgg gttgccaacg tgtcgcagac ggtcgtgcgc gtgcgctgat
     7921 ggcattgtac caaggcgttt atgagctgat gtttgcgatg atggcgcagc acttcgccgt
     7981 gaaaccgctg ggtagcttgc gtcgcagccg cctgatgaac gcagcaatcg atctgatgac
     8041 cggtctgttg cgtccgctga gctgcgcgct gatgaacctg ccaagcggca tcgccggtcg
     8101 cacggccggt ccgccgctgc cgggtccggt tgacacccgt agctatgacg actacgcgct
     8161 gggctgtcgc atgctggcac gccgttgcga gcgtctgctg gagcaggcga gcatgctgga
     8221 accgggttgg ctgccggatg cgcagatgga gctgctggat ttctatcgtc gccaaatgct
     8281 ggacttggcg tgcggcaaac tgagccgcga ggccggatcc taaccccttt tcctttgtcg
     8341 atatcatgta attagttatg tcacgcttac attcacgccc tcctcccaca tccgctctaa
     8401 ccgaaaagga aggagttaga caacctgaag tctaggtccc tatttatttt ttttaatagt
     8461 tatgttagta ttaagaacgt tatttatatt tcaaattttt cttttttttc tgtacaaacg
     8521 cgtgtacgca tgtaacatta tactgaaaac cttgcttgag aaggttttgg gacgctcgaa
     8581 ggctttaatt tgcaagctac tagtgcatgc aatcgcagcc aagtgagtga atagatgacg
     8641 caccacggtc agacacgaca cactggctta agaagacgcc acatcgtatc tcacaggagc
     8701 aagcgcgata ggagcactca cacatagtac ggtgatccgc tgactccttt gcccaaataa
     8761 gacgtgagcc tctagatgtc ggaacccact gtcatggctg tatcatcact agtgccgaca
     8821 cgaaattaca aaatggaata tgttcatagg gtagacgaaa ctatatacgc aatctacata
     8881 catttatcaa gaaggagaaa aaggaggatg taaaggaata caggtaagca aattgatact
     8941 aatggctcaa cgtgataagg aaaaagaatt gcactttaac attaatattg acaaggagga
     9001 gggcaccaca caaaaagtta ggtgtaacag aaaatcatga aactatgatt cctaatttat
     9061 atattggagg attttctcta aaaaaaaaaa aatacaacaa ataaaaaaca ctcaatgacc
     9121 tgaccatttg atggagttta agtcaatacc ttcttgaacc atttcccata atggtgaaag
     9181 ttccctcaag aattttactc tgtcagaaac ggccttaacg acgtagtcga cctcctcttc
     9241 agtactaaat ctaccaatac caaatctgat ggaagaatgg gctaatgcat catccttacc
     9301 cagcgcacag ctgcaggcgg ccgcacggtt atccacagaa tcaggggata acgcaggaaa
     9361 gaacatgtga gcaaaaggcc agcaaaaggc caggaaccgt aaaaaggccg cgttgctggc
     9421 gtttttccat aggctccgcc cccctgacga gcatcacaaa aatcgacgct caagtcagag
     9481 gtggcgaaac ccgacaggac tataaagata ccaggcgttt ccccctggaa gctccctcgt
     9541 gcgctctcct gttccgaccc tgccgcttac cggatacctg tccgcctttc tcccttcggg
     9601 aagcgtggcg ctttctcata gctcacgctg taggtatctc agttcggtgt aggtcgttcg
     9661 ctccaagctg ggctgtgtgc acgaaccccc cgttcagccc gaccgctgcg ccttatccgg
     9721 taactatcgt cttgagtcca acccggtaag acacgactta tcgccactgg cagcagccac
     9781 tggtaacagg attagcagag cgaggtatgt aggcggtgct acagagttct tgaagtggtg
     9841 gcctaactac ggctacacta gaagaacagt atttggtatc tgcgctctgc tgaagccagt
     9901 taccttcgga aaaagagttg gtagctcttg atccggcaaa caaaccaccg ctggtagcgg
     9961 tggttttttt gtttgcaagc agcagattac gcgcagaaaa aaaggatctc aagaagatcc
    10021 tttgatcttt tctacggggt ctgacgctca gtggaacgaa aactcacgtt aagggatttt
    10081 ggtcatgact gatccttcaa ctcagcaaaa gttcgattta ttcaacaaag ccacgttgtg
    10141 tctcaaaatc tctgatgtta cattgcacaa gataaaaata tatcatcatg aacaataaaa
    10201 ctgtctgctt acataaacag taatacaagg ggtgttatga gccatattca acgggaaacg
    10261 tcttgctcca ggccgcgatt aaattccaac atggatgctg atttatatgg gtataaatgg
    10321 gctcgcgata atgtcgggca atcaggtgcg acaatctatc gattgtatgg gaagcccgat
    10381 gcgccagagt tgtttctgaa acatggcaaa ggtagcgttg ccaatgatgt tacagatgag
    10441 atggtcagac taaactggct gacggaattt atgcctcttc cgaccatcaa gcattttatc
    10501 cgtactcctg atgatgcatg gttactcacc actgcgatcc ccgggaaaac agcattccag
    10561 gtattagaag aatatcctga ttcaggtgaa aatattgttg atgcgctggc agtgttcctg
    10621 cgccggttgc attcgattcc tgtttgtaat tgtcctttta acagcgatcg cgtatttcgc
    10681 ctcgctcagg cgcaatcacg aatgaataac ggtttggttg atgcgagtga ttttgatgac
    10741 gagcgtaatg gctggcctgt tgaacaagtc tggaaagaaa tgcataagct tttgccattc
    10801 tcaccggatt cagtcgtcac tcatggtgat ttctcacttg ataaccttat ttttgacgag
    10861 gggaaattaa taggttgtat tgatgttgga cgagtcggaa tcgcagaccg ataccaggat
    10921 cttgccatcc tatggaactg cctcggtgag ttttctcctt cattacagaa acggcttttt
    10981 caaaaatatg gtattgataa tcctgatatg aataaattgc agtttcattt gatgctcgat
    11041 gagtttttct aatcagaatt ggttaattgg ttgtaacacg cggccgcgaa ttcgttc
//
