# Supplementary material for: Towards repurposing the yeast peroxisome for compartmentalizing heterologous metabolic pathways
Source: Nat Commun. 2016 Mar 30;7:11152. doi: 10.1038/ncomms11152 (PMC5476825; doi:10.1038/ncomms11152)
Supplement: Supplementary Data 1 — Sequences of all DNA constructs used in this manuscript (in '.GB' file format). [file ncomms11152-s2.zip › dna/plasmids/pWCD1824.gb]

LOCUS       pWCD1824                6905 bp    DNA     circular UNK 11-NOV-2015
DEFINITION  .
ACCESSION   <unknown (modified)
KEYWORDS    .
SOURCE      
  ORGANISM  Synthetic
            .
FEATURES             Location/Qualifiers
     promoter        1..654
                     /modified_by="User"
                     /label="LEU2 Promoter"
     CDS             655..1749
                     /codon_start=1
                     /gene="LEU2"
                     /product="LEU2p leucine auxotrophy marker"
                     /modified_by="User"
                     /label="LEU2"
     terminator      1750..2226
                     /modified_by="User"
                     /label="LEU2 Terminator"
     misc_feature    1812..2301
                     /ApEinfo_revcolor="#7999d4"
                     /ApEinfo_label="LEU2 3' Homology"
                     /ApEinfo_fwdcolor="#7999d4"
                     /ApEinfo_graphicformat="arrow_data {{0 1 2 0 0 -1} {} 0}"
                     /label="LEU2 3' Homology"
     misc_feature    2325..2332
                     /note="NotI restriction site"
                     /label="NotI"
     rep_origin      2333..3096
                     /label="ColE1"
     terminator      3097..3193
                     /label="AmpR Terminator"
     CDS             complement(3194..4051)
                     /gene="bla"
                     /product="beta-lactamase for ampicillin resistance"
                     /codon_start=1
                     /label="AmpR"
     promoter        complement(4052..4182)
                     /label="AmpR Promoter"
     misc_feature    4183..4190
                     /note="NotI restriction site"
                     /label="NotI"
     misc_feature    4213..4712
                     /ApEinfo_revcolor="#7999D4"
                     /ApEinfo_label="LEU2 5' Homology"
                     /ApEinfo_fwdcolor="#7999D4"
                     /ApEinfo_graphicformat="arrow_data {{0 1 2 0 0 -1} {} 0}"
                     /label="LEU2 5' Homology"
     promoter        4719..5398
                     /label="pTDH3"
     CDS             5405..6667
                     /ApEinfo_revcolor="#e6934c"
                     /ApEinfo_label="VioA"
                     /ApEinfo_fwdcolor="#e6934c"
                     /ApEinfo_graphicformat="arrow_data {{0 1 2 0 0 -1} {} 0}"
                     /modified_by="User"
                     /label="VioA"
     terminator      6674..6898
                     /label="ADH1 Terminator"
ORIGIN      
        1 cgaccgtcga ggagaacttc tagtatatct acatacctaa tattattgcc ttattaaaaa
       61 tggaatccca acaattacat caaaatccac attctcttca aaatcaattg tcctgtactt
      121 ccttgttcat gtgtgttcaa aaacgttata tttataggat aattatactc tatttctcaa
      181 caagtaattg gttgtttggc cgagcggtct aaggcgcctg attcaagaaa tatcttgacc
      241 gcagttaact gtgggaatac tcaggtatcg taagatgcaa gagttcgaat ctcttagcaa
      301 ccattatttt tttcctcaac ataacgagaa cacacagggg cgctatcgca cagaatcaaa
      361 ttcgatgact ggaaattttt tgttaatttc agaggtcgcc tgacgcatat acctttttca
      421 actgaaaaat tgggagaaaa aggaaaggtg agagcgccgg aaccggcttt tcatatagaa
      481 tagagaagcg ttcatgacta aatgcttgca tcacaatact tgaagttgac aatattattt
      541 aaggacctat tgttttttcc aataggtggt tagcaatcgt cttactttct aacttttctt
      601 accttttaca tttcagcaat atatatatat atatttcaag gatataccat tctaatgtct
      661 gcccctaaga agatcgtcgt tttgccaggt gaccacgttg gtcaagaaat cacagccgaa
      721 gccattaagg ttcttaaagc tatttctgat gttcgttcca atgtcaagtt cgatttcgaa
      781 aatcatttaa ttggtggtgc tgctatcgat gctacaggtg ttccacttcc agatgaggcg
      841 ctggaagcct ccaagaaggc tgatgccgtt ttgttaggtg ctgtgggtgg tcctaaatgg
      901 ggaaccggta gtgttagacc tgaacaaggt ttactaaaaa tccgtaaaga acttcaattg
      961 tacgccaact taagaccatg taactttgca tccgactctc ttttagactt atctccaatc
     1021 aagccacaat ttgctaaagg tactgacttc gttgttgtca gagaattagt gggaggtatt
     1081 tactttggta agagaaagga agacgatggt gatggtgtcg cttgggatag tgaacaatac
     1141 accgttccag aagtgcaaag aatcacaaga atggccgctt tcatggccct acaacatgag
     1201 ccaccattgc ctatttggtc cttggataaa gctaatgttt tggcctcttc aagattatgg
     1261 agaaaaactg tggaggaaac catcaagaac gaatttccta cattgaaggt tcaacatcaa
     1321 ttgattgatt ctgccgccat gatcctagtt aagaacccaa cccacctaaa tggtattata
     1381 atcaccagca acatgtttgg tgatatcatc tccgatgaag cctccgttat cccaggttcc
     1441 ttgggtttgt tgccatctgc gtccttggcc tctttgccag acaagaacac cgcatttggt
     1501 ttgtacgaac catgccacgg ttctgctcca gatttgccaa agaataaggt caaccctatc
     1561 gccactatct tgtctgctgc aatgatgttg aaattgtcat tgaacttgcc tgaagaaggt
     1621 aaggccattg aagatgcagt taaaaaggtt ttggatgcag gtatcagaac tggtgattta
     1681 ggtggttcca acagtaccac cgaagtcggt gatgctgtcg ccgaagaagt taagaaaatc
     1741 cttgcttaaa aagattctct ttttttatga tatttgtaca taaactttat aaatgaaatt
     1801 cataatagaa acgacacgaa attacaaaat ggaatatgtt catagggtag acgaaactat
     1861 atacgcaatc tacatacatt tatcaagaag gagaaaaagg aggatgtaaa ggaatacagg
     1921 taagcaaatt gatactaatg gctcaacgtg ataaggaaaa agaattgcac tttaacatta
     1981 atattgacaa ggaggagggc accacacaaa aagttaggtg taacagaaaa tcatgaaact
     2041 atgattccta atttatatat tggaggattt tctctaaaaa aaaaaaaata caacaaataa
     2101 aaaacactca atgacctgac catttgatgg agtttaagtc aataccttct tgaaccattt
     2161 cccataatgg tgaaagttcc ctcaagaatt ttactctgtc agaaacggcc ttaacgacgt
     2221 agtcgacctc ctcttcagta ctaaatctac caataccaaa tctgatggaa gaatgggcta
     2281 atgcatcatc cttacccagc gcacagagag acgcacagct gcaggcggcc gcacggttat
     2341 ccacagaatc aggggataac gcaggaaaga acatgtgagc aaaaggccag caaaaggcca
     2401 ggaaccgtaa aaaggccgcg ttgctggcgt ttttccatag gctccgcccc cctgacgagc
     2461 atcacaaaaa tcgacgctca agtcagaggt ggcgaaaccc gacaggacta taaagatacc
     2521 aggcgtttcc ccctggaagc tccctcgtgc gctctcctgt tccgaccctg ccgcttaccg
     2581 gatacctgtc cgcctttctc ccttcgggaa gcgtggcgct ttctcatagc tcacgctgta
     2641 ggtatctcag ttcggtgtag gtcgttcgct ccaagctggg ctgtgtgcac gaaccccccg
     2701 ttcagcccga ccgctgcgcc ttatccggta actatcgtct tgagtccaac ccggtaagac
     2761 acgacttatc gccactggca gcagccactg gtaacaggat tagcagagcg aggtatgtag
     2821 gcggtgctac agagttcttg aagtggtggc ctaactacgg ctacactaga agaacagtat
     2881 ttggtatctg cgctctgctg aagccagtta ccttcggaaa aagagttggt agctcttgat
     2941 ccggcaaaca aaccaccgct ggtagcggtg gtttttttgt ttgcaagcag cagattacgc
     3001 gcagaaaaaa aggatctcaa gaagatcctt tgatcttttc tacggggtct gacgctcagt
     3061 ggaacgaaaa ctcacgttaa gggattttgg tcatgagatt atcaaaaagg atcttcacct
     3121 agatcctttt aaattaaaaa tgaagtttta aatcaatcta aagtatatat gagtaaactt
     3181 ggtctgacag ttaccaatgc ttaatcagtg aggcacctat ctcagcgatc tgtctatttc
     3241 gttcatccat agttgcctga ctccccgtcg tgtagataac tacgatacgg gagggcttac
     3301 catctggccc cagtgctgca atgataccgc gggacccacg ctcaccggct ccagatttat
     3361 cagcaataaa ccagccagcc ggaagggccg agcgcagaag tggtcctgca actttatccg
     3421 cctccatcca gtctattaat tgttgccggg aagctagagt aagtagttcg ccagttaata
     3481 gtttgcgcaa cgttgttgcc attgctacag gcatcgtggt gtcacgctcg tcgtttggta
     3541 tggcttcatt cagctccggt tcccaacgat caaggcgagt tacatgatcc cccatgttgt
     3601 gcaaaaaagc ggttagctcc ttcggtcctc cgatcgttgt cagaagtaag ttggccgcag
     3661 tgttatcact catggttatg gcagcactgc ataattctct tactgtcatg ccatccgtaa
     3721 gatgcttttc tgtgactggt gagtactcaa ccaagtcatt ctgagaatag tgtatgcggc
     3781 gaccgagttg ctcttgcccg gcgtcaatac gggataatac cgcgccacat agcagaactt
     3841 taaaagtgct catcattgga aaacgttctt cggggcgaaa actctcaagg atcttaccgc
     3901 tgttgagatc cagttcgatg taacccactc gtgcacccaa ctgatcttca gcatctttta
     3961 ctttcaccag cgtttctggg tgagcaaaaa caggaaggca aaatgccgca aaaaagggaa
     4021 taagggcgac acggaaatgt tgaatactca tactcttcct ttttcaatat tattgaagca
     4081 tttatcaggg ttattgtctc atgagcggat acatatttga atgtatttag aaaaataaac
     4141 aaataggggt tccgcgcaca tttccccgaa aagtgccacc tggcggccgc gaattcgttc
     4201 acgtctccgt tcataaaaat caactatcat ctactaacta gtatttacgt tactagtata
     4261 ttatcatata cggtgttaga agatgacgca aatgatgaga aatagtcatc taaattagtg
     4321 gaagctgaaa cacaaggatt gataatgtaa taggatcaat gaatattaac atataaaatg
     4381 atgataataa tatttataga attgtataga attgcagatt cccttttatg gattcctaaa
     4441 tcctcgagga gaacttctag tatatctaca tacctaatat tattgcctta taaaaaatgg
     4501 aatcccaaca attacatcaa aatccacgtt cttttcatat ggattcctaa atcctcgagg
     4561 agaatttata atatagtctg tatacataat attatagctt ctaacgacaa tggaattcta
     4621 acaattatca aattgtccgc cagttcctca aaaagatcca tgtataatct tcattattac
     4681 agccctcttg tcctctaatc atgaatgttc tctctagaca gttcgagttt atcattatca
     4741 atactgccat ttcaaagaat acgtaaataa ttaatagtag tgattttcct aactttattt
     4801 agtcaaaaaa ttagcctttt aattctgctg taacccgtac atgcccaaaa tagggggcgg
     4861 gttacacaga atatataaca tcgtaggtgt ctgggtgaac agtttattcc tggcatccac
     4921 taaatataat ggagcccgct ttttaagctg gcatccagaa aaaaaaagaa tcccagcacc
     4981 aaaatattgt tttcttcacc aaccatcagt tcataggtcc attctcttag cgcaactaca
     5041 gagaacaggg gcacaaacag gcaaaaaacg ggcacaacct caatggagtg atgcaacctg
     5101 cctggagtaa atgatgacac aaggcaattg acccacgcat gtatctatct cattttctta
     5161 caccttctat taccttctgc tctctctgat ttggaaaaag ctgaaaaaaa aggttgaaac
     5221 cagttccctg aaattattcc cctacttgac taataagtat ataaagacgg taggtattga
     5281 ttgtaattct gtaaatctat ttcttaaact tcttaaattc tacttttata gttagtcttt
     5341 tttttagttt taaaacacca agaacttagt ttcgaataaa cacacataaa caaacaaaag
     5401 atctatgaaa cattcttccg atatctgcat tgttggtgct ggtatttctg gtttgacgtg
     5461 cgcaagccat ctgctggaca gcccggcatg ccgtggtctg agcctgcgta tctttgacat
     5521 gcagcaagaa gccggtggcc gtatccgcag caaaatgctg gatggtaagg caagcattga
     5581 actgggcgca ggtcgctact cccctcagtt gcacccgcat ttccaaagcg caatgcagca
     5641 ctatagccaa aagagcgaag tctatccgtt cacccagttg aagttcaaat ctcacgtgca
     5701 gcaaaagctg aagcgcgcca tgaatgaact gtccccgcgt ctgaaagagc atggtaaaga
     5761 gagctttttg cagtttgtca gccgttatca aggtcacgat agcgcggttg gtatgatccg
     5821 ctctatgggt tacgacgcac tgttcctgcc ggatatcagc gcagaaatgg cctacgacat
     5881 tgtgggtaag cacccggaga tccagagcgt gacggacaac gacgcgaacc aatggtttgc
     5941 agcggaaacg ggctttgctg gtctgattca gggcatcaag gctaaggtta aggcggcagg
     6001 tgcgcgtttt agcctgggtt atcgtctgct gagcgtccgt accgacggtg acggctacct
     6061 gctgcaactg gcaggtgacg acggctggaa actggagcac cgtacccgcc atctgattct
     6121 ggcgattccg ccgagcgcga tggcgggttt gaatgttgat tttccagaag cctggtccgg
     6181 tgcgcgctat ggcagcctgc cgctgtttaa gggctttctg acgtacggtg agccgtggtg
     6241 gttggactac aaactggacg atcaggtgct gattgttgac aacccgctgc gcaaaatcta
     6301 tttcaaaggc gataagtacc tgttcttcta taccgatagc gagatggcga attactggcg
     6361 cggttgtgtc gcggagggcg aggacggtta cctggagcaa attcgcaccc atttggctag
     6421 cgcactgggt atcgtccgtg aacgtatccc gcaaccgctg gcacacgttc acaagtattg
     6481 ggcgcacggc gttgagtttt gccgtgattc tgatattgac cacccgagcg cactgtctca
     6541 tcgcgacagc ggtatcatcg cgtgctccga tgcgtacacg gagcattgtg gttggatgga
     6601 gggcggtctg ctgagcgccc gtgaggcaag ccgtctgctg ttgcagcgta tcgccgcggg
     6661 atcctaactc gaggcgaatt tcttatgatt tatgattttt attattaaat aagttataaa
     6721 aaaaataagt gtatacaaat tttaaagtga ctcttaggtt ttaaaacgaa aattcttatt
     6781 cttgagtaac tctttcctgt aggtcaggtt gctttctcag gtatagcatg aggtcgctct
     6841 tattgaccac acctctaccg gcatgccgag caaatgcctg caaatcgctc cccatttcac
     6901 tagtg
//
