# Supplementary material for: Towards repurposing the yeast peroxisome for compartmentalizing heterologous metabolic pathways
Source: Nat Commun. 2016 Mar 30;7:11152. doi: 10.1038/ncomms11152 (PMC5476825; doi:10.1038/ncomms11152)
Supplement: Supplementary Data 1 — Sequences of all DNA constructs used in this manuscript (in '.GB' file format). [file ncomms11152-s2.zip › dna/plasmids/pWCD1876.gb]

LOCUS       pWCD1876                5974 bp    DNA     circular UNK 11-NOV-2015
DEFINITION  .
ACCESSION   <unknown (modified)
KEYWORDS    .
SOURCE      
  ORGANISM  Synthetic
            .
FEATURES             Location/Qualifiers
     misc_feature    2..401
                     /ApEinfo_revcolor="#7999D4"
                     /ApEinfo_label="HIS3 3' Homology"
                     /ApEinfo_fwdcolor="#7999D4"
                     /ApEinfo_graphicformat="arrow_data {{0 1 2 0 0 -1} {} 0}"
                     /label="HIS3 3' Homology"
     misc_feature    425..432
                     /note="NotI restriction site"
                     /label="NotI"
     rep_origin      433..1196
                     /label="ColE1"
     terminator      1197..1293
                     /label="AmpR Terminator"
     CDS             complement(1294..2151)
                     /gene="bla"
                     /product="beta-lactamase for ampicillin resistance"
                     /codon_start=1
                     /label="AmpR"
     promoter        complement(2152..2282)
                     /label="AmpR Promoter"
     misc_feature    2283..2290
                     /note="NotI restriction site"
                     /label="NotI"
     misc_feature    2313..2540
                     /ApEinfo_revcolor="#7999D4"
                     /ApEinfo_label="HIS3 5' Homology"
                     /ApEinfo_fwdcolor="#7999D4"
                     /ApEinfo_graphicformat="arrow_data {{0 1 2 0 0 -1} {} 0}"
                     /label="HIS3 5' Homology"
     promoter        2541..2777
                     /label="HIS3 Promoter"
     CDS             2778..3440
                     /codon_start=1
                     /gene="HIS3"
                     /product="HIS3p histidine auxotrophy marker"
                     /label="HIS3"
     terminator      3441..3575
                     /label="HIS3 Terminator"
     promoter        3582..4281
                     /label="pTEF1"
     CDS             4288..5736
                     /created_by="User"
                     /label="TEV protease-mTurquoise2"
     exon            4291..5013
                     /ApEinfo_revcolor="#442252"
                     /ApEinfo_label="TEV protease"
                     /ApEinfo_fwdcolor="#442252"
                     /ApEinfo_graphicformat="arrow_data {{0 1 2 0 0 -1} {} 0}"
                     /label="TEV protease"
     exon            5020..5733
                     /ApEinfo_revcolor="#40E0D0"
                     /ApEinfo_label="mTurquoise2"
                     /ApEinfo_fwdcolor="#40E0D0"
                     /ApEinfo_graphicformat="arrow_data {{0 1 2 0 0 -1} {} 0}"
                     /label="mTurquoise2"
     terminator      5743..5967
                     /label="ADH1 Terminator"
ORIGIN      
        1 cattctgaac gaggcgcgct ttcctttttt ctttttgctt tttctttttt tttctcttga
       61 acacgagaaa aaaaatataa aagagatgga ggaacgggaa aaagttagtt gtggtgatag
      121 gtggcaagtg gtattccgta agaacaacaa gaaaagcatt tcatattatg gctgaactga
      181 gcgaacaagt gcaaaattta agcatcaacg acaacaacga gaatggttat gttcctcctc
      241 acttaagagg aaaaccaaga agtgccagaa ataacagtag caactacaat aacaacaacg
      301 gcggctacaa cggtggccgt ggcggtggca gcttctttag caacaaccgt cgtggtggtt
      361 acggcaacgg tggtttcttc ggtggaaaca acggtggcag ccacagagag acgcacagct
      421 gcaggcggcc gcacggttat ccacagaatc aggggataac gcaggaaaga acatgtgagc
      481 aaaaggccag caaaaggcca ggaaccgtaa aaaggccgcg ttgctggcgt ttttccatag
      541 gctccgcccc cctgacgagc atcacaaaaa tcgacgctca agtcagaggt ggcgaaaccc
      601 gacaggacta taaagatacc aggcgtttcc ccctggaagc tccctcgtgc gctctcctgt
      661 tccgaccctg ccgcttaccg gatacctgtc cgcctttctc ccttcgggaa gcgtggcgct
      721 ttctcatagc tcacgctgta ggtatctcag ttcggtgtag gtcgttcgct ccaagctggg
      781 ctgtgtgcac gaaccccccg ttcagcccga ccgctgcgcc ttatccggta actatcgtct
      841 tgagtccaac ccggtaagac acgacttatc gccactggca gcagccactg gtaacaggat
      901 tagcagagcg aggtatgtag gcggtgctac agagttcttg aagtggtggc ctaactacgg
      961 ctacactaga agaacagtat ttggtatctg cgctctgctg aagccagtta ccttcggaaa
     1021 aagagttggt agctcttgat ccggcaaaca aaccaccgct ggtagcggtg gtttttttgt
     1081 ttgcaagcag cagattacgc gcagaaaaaa aggatctcaa gaagatcctt tgatcttttc
     1141 tacggggtct gacgctcagt ggaacgaaaa ctcacgttaa gggattttgg tcatgagatt
     1201 atcaaaaagg atcttcacct agatcctttt aaattaaaaa tgaagtttta aatcaatcta
     1261 aagtatatat gagtaaactt ggtctgacag ttaccaatgc ttaatcagtg aggcacctat
     1321 ctcagcgatc tgtctatttc gttcatccat agttgcctga ctccccgtcg tgtagataac
     1381 tacgatacgg gagggcttac catctggccc cagtgctgca atgataccgc gggacccacg
     1441 ctcaccggct ccagatttat cagcaataaa ccagccagcc ggaagggccg agcgcagaag
     1501 tggtcctgca actttatccg cctccatcca gtctattaat tgttgccggg aagctagagt
     1561 aagtagttcg ccagttaata gtttgcgcaa cgttgttgcc attgctacag gcatcgtggt
     1621 gtcacgctcg tcgtttggta tggcttcatt cagctccggt tcccaacgat caaggcgagt
     1681 tacatgatcc cccatgttgt gcaaaaaagc ggttagctcc ttcggtcctc cgatcgttgt
     1741 cagaagtaag ttggccgcag tgttatcact catggttatg gcagcactgc ataattctct
     1801 tactgtcatg ccatccgtaa gatgcttttc tgtgactggt gagtactcaa ccaagtcatt
     1861 ctgagaatag tgtatgcggc gaccgagttg ctcttgcccg gcgtcaatac gggataatac
     1921 cgcgccacat agcagaactt taaaagtgct catcattgga aaacgttctt cggggcgaaa
     1981 actctcaagg atcttaccgc tgttgagatc cagttcgatg taacccactc gtgcacccaa
     2041 ctgatcttca gcatctttta ctttcaccag cgtttctggg tgagcaaaaa caggaaggca
     2101 aaatgccgca aaaaagggaa taagggcgac acggaaatgt tgaatactca tactcttcct
     2161 ttttcaatat tattgaagca tttatcaggg ttattgtctc atgagcggat acatatttga
     2221 atgtatttag aaaaataaac aaataggggt tccgcgcaca tttccccgaa aagtgccacc
     2281 tggcggccgc gaattcgttc acgtctccgt tccgctgcac ggtcctgttc cctagcatgt
     2341 acgtgagcgt atttcctttt aaaccacgac gctttgtctt cattcaacgt ttcccattgt
     2401 ttttttctac tattgctttg ctgtgggaaa aacttatcga aagatgacga ctttttctta
     2461 attctcgttt taagagcttg gtgagcgcta ggagtcactg ccaggtatcg tttgaacacg
     2521 gcattagtca gggaagtcat aacacagtcc tttcccgcaa ttttcttttt ctattactct
     2581 tggcctcctc tagtacactc tatatttttt tatgcctcgg taatgatttt catttttttt
     2641 tttccaccta gcggatgact cttttttttt cttagcgatt ggcattatca cataatgaat
     2701 tatacattat ataaagtaat gtgatttctt cgaagaatat actaaaaaat gagcaggcaa
     2761 gataaacgaa ggcaaagatg acagagcaga aagccctagt aaagcgtatt acaaatgaaa
     2821 ccaagattca gattgcgatc tctttaaagg gtggtcccct agcgatagag cactcgatct
     2881 tcccagaaaa agaggcagaa gcagtagcag aacaggccac acaatcgcaa gtgattaacg
     2941 tccacacagg tatagggttt ctggaccata tgatacatgc tctggccaag cattccggct
     3001 ggtcgctaat cgttgagtgc attggtgact tacacataga cgaccatcac accactgaag
     3061 actgcgggat tgctctcggt caagctttta aagaggccct aggggccgtg cgtggagtaa
     3121 aaaggtttgg atcaggattt gcgcctttgg atgaggcact ttccagagcg gtggttgatc
     3181 tttcgaacag gccgtacgca gttgtcgaac ttggtttgca aagggagaaa gtaggtgatc
     3241 tctcttgcga gatgatcccg cattttcttg aaagctttgc agaggctagc agaattaccc
     3301 tccacgttga ttgtctgcga ggcaagaatg atcatcaccg tagtgagagt gcgttcaagg
     3361 ctcttgcggt tgccataaga gaagccacct cgcccaatgg tactaacgat gttccctcca
     3421 ccaaaggtgt tcttatgtag tgacaccgat tatttaaagc tgctgcatac gatatatata
     3481 catgtgtata tatgtatacc tatgaatgtc agtaagtatg tatacgaaca gtatgatact
     3541 gaagatgaca aggtaatgca tcattctata cgtgttctag accttgccaa cagggagttc
     3601 ttcagagaca tggaggctca aaacgaaatt attgacagcc tagacatcaa tagtcataca
     3661 acagaaagcg accacccaac tttggctgat aatagcgtat aaacaatgca tactttgtac
     3721 gttcaaaata caatgcagta gatatattta tgcatattac atataataca tatcacatag
     3781 gaagcaacag gcgcgttgga cttttaattt tcgaggaccg cgaatcctta catcacaccc
     3841 aatcccccac aagtgatccc ccacacacca tagcttcaaa atgtttctac tcctttttta
     3901 ctcttccaga ttttctcgga ctccgcgcat cgccgtacca cttcaaaaca cccaagcaca
     3961 gcatactaaa tttcccctct ttcttcctct agggtgtcgt taattacccg tactaaaggt
     4021 ttggaaaaga aaaaagacac cgcctcgttt ctttttcttc gtcgaaaaag gcaataaaaa
     4081 tttttatcac gtttcttttt cttgaaaatt tttttttttg atttttttct ctttcgatga
     4141 cctcccattg atatttaagt taataaacgg tcttcaattt ctcaagtttc agtttcattt
     4201 ttcttgttct attacaactt tttttacttc ttgctcatta gaaagaaagc atagcaatct
     4261 aatctaagtt ttaattacaa aagatctatg ggagaaagct tgtttaaggg gccgcgtgat
     4321 tacaacccga tatcgagcac catttgtcat ttgacgaatg aatctgatgg gcacacaaca
     4381 tcgttgtatg gtattggatt tggtcccttc atcattacaa acaagcactt gtttagaaga
     4441 aataatggaa cactgttggt ccaatcacta catggtgtat tcaaggtcaa gaacaccacg
     4501 actttgcaac aacacctcat tgatgggagg gacatgataa ttattcgcat gcctaaggat
     4561 ttcccaccat ttcctcaaaa gctgaaattt agagagccac aaagggaaga gcgcatatgt
     4621 cttgtgacaa ccaacttcca aactaagagc atgtctagca tggtgtcaga cactagttgc
     4681 acattccctt catctgatgg catattctgg aagcattgga ttcaaaccaa ggatgggcag
     4741 tgtggcagtc cattagtatc aactagagat gggttcattg ttggtataca ctcagcatcg
     4801 aatttcacca acacaaacaa ttatttcaca agcgtgccga aaaacttcat ggaattgttg
     4861 acaaatcagg aggcgcagca gtgggttagt ggttggcgat taaatgctga ctcagtattg
     4921 tgggggggcc ataaagtttt catggtgaaa cctgaagagc cttttcagcc agttaaggaa
     4981 gcgactcaac tcatgaatcg tcgtcgccgt cgcggatccg tttctaaagg tgaagaatta
     5041 ttcactggtg ttgtcccaat tttggttgaa ttagatggtg atgttaatgg tcacaaattt
     5101 tctgtctccg gtgaaggtga aggtgatgct acttacggta aattgacctt aaaatttatt
     5161 tgtactactg gtaaattgcc agttccatgg ccaaccttag tcactacttt atcttggggt
     5221 gttcaatgtt ttgcaagata cccagatcat atgaaacaac atgacttttt caagtctgcc
     5281 atgccagaag gttatgttca agaaagaact atttttttca aagatgacgg taactacaag
     5341 accagagctg aagtcaagtt tgaaggtgat accttagtta atagaatcga attaaaaggt
     5401 attgatttta aagaagatgg taacatttta ggtcacaaat tggaatacaa ttatttctct
     5461 gacaatgttt acatcactgc tgacaaacaa aagaatggta tcaaagctaa cttcaaaatt
     5521 agacacaaca ttgaagatgg tggtgttcaa ttagctgacc attatcaaca aaatactcca
     5581 attggtgatg gtccagtctt gttaccagac aaccattact tatccactca atctaagtta
     5641 tccaaagatc caaacgaaaa gagggaccac atggtcttgt tagaatttgt tactgctgct
     5701 ggtattacct tgggtatgga tgaattgtac aaataactcg aggcgaattt cttatgattt
     5761 atgattttta ttattaaata agttataaaa aaaataagtg tatacaaatt ttaaagtgac
     5821 tcttaggttt taaaacgaaa attcttattc ttgagtaact ctttcctgta ggtcaggttg
     5881 ctttctcagg tatagcatga ggtcgctctt attgaccaca cctctaccgg catgccgagc
     5941 aaatgcctgc aaatcgctcc ccatttcact agtg
//
