# Supplementary material for: Towards repurposing the yeast peroxisome for compartmentalizing heterologous metabolic pathways
Source: Nat Commun. 2016 Mar 30;7:11152. doi: 10.1038/ncomms11152 (PMC5476825; doi:10.1038/ncomms11152)
Supplement: Supplementary Data 1 — Sequences of all DNA constructs used in this manuscript (in '.GB' file format). [file ncomms11152-s2.zip › dna/plasmids/pWCD1924.gb]

LOCUS       pWCD1924                5333 bp    DNA     circular UNK 11-NOV-2015
DEFINITION  .
ACCESSION   <unknown (modified)
KEYWORDS    .
SOURCE      
  ORGANISM  Synthetic
            .
FEATURES             Location/Qualifiers
     misc_feature    1..228
                     /ApEinfo_revcolor="#7999D4"
                     /ApEinfo_label="HIS3 5' Homology"
                     /ApEinfo_fwdcolor="#7999D4"
                     /ApEinfo_graphicformat="arrow_data {{0 1 2 0 0 -1} {} 0}"
                     /label="HIS3 5' Homology"
     promoter        229..465
                     /label="HIS3 Promoter"
     CDS             466..1128
                     /codon_start=1
                     /gene="HIS3"
                     /product="HIS3p histidine auxotrophy marker"
                     /label="HIS3"
     terminator      1129..1263
                     /label="HIS3 Terminator"
     promoter        1270..1949
                     /label="pTDH3"
     CDS             1956..2693
                     /ApEinfo_revcolor="#ff454e"
                     /ApEinfo_label="mKate"
                     /ApEinfo_fwdcolor="#ff454e"
                     /ApEinfo_graphicformat="arrow_data {{0 1 2 0 0 -1} {} 0}"
                     /modified_by="User"
                     /label="mKate-ePTS1"
     exon            2664..2690
                     /ApEinfo_revcolor="#00ffff"
                     /ApEinfo_label="PTS1"
                     /ApEinfo_fwdcolor="#00ffff"
                     /ApEinfo_graphicformat="arrow_data {{0 1 2 0 0 -1} {} 0}"
                     /modified_by="User"
                     /label="ePTS1"
     terminator      2700..2924
                     /label="ADH1 Terminator"
     misc_feature    3142..3541
                     /ApEinfo_revcolor="#7999D4"
                     /ApEinfo_label="HIS3 3' Homology"
                     /ApEinfo_fwdcolor="#7999D4"
                     /ApEinfo_graphicformat="arrow_data {{0 1 2 0 0 -1} {} 0}"
                     /label="HIS3 3' Homology"
     misc_feature    3553..3560
                     /note="NotI restriction site"
                     /label="NotI"
     rep_origin      3561..4324
                     /label="ColE1"
     promoter        4325..4472
                     /label="KanR Promoter"
     CDS             4473..5288
                     /codon_start=1
                     /gene="KanR"
                     /product="kanamycin resistance"
                     /label="KanR"
     terminator      5289..5315
                     /label="KanR Terminator"
     misc_feature    5316..5323
                     /note="NotI restriction site"
                     /label="NotI"
ORIGIN      
        1 cgctgcacgg tcctgttccc tagcatgtac gtgagcgtat ttccttttaa accacgacgc
       61 tttgtcttca ttcaacgttt cccattgttt ttttctacta ttgctttgct gtgggaaaaa
      121 cttatcgaaa gatgacgact ttttcttaat tctcgtttta agagcttggt gagcgctagg
      181 agtcactgcc aggtatcgtt tgaacacggc attagtcagg gaagtcataa cacagtcctt
      241 tcccgcaatt ttctttttct attactcttg gcctcctcta gtacactcta tattttttta
      301 tgcctcggta atgattttca tttttttttt tccacctagc ggatgactct ttttttttct
      361 tagcgattgg cattatcaca taatgaatta tacattatat aaagtaatgt gatttcttcg
      421 aagaatatac taaaaaatga gcaggcaaga taaacgaagg caaagatgac agagcagaaa
      481 gccctagtaa agcgtattac aaatgaaacc aagattcaga ttgcgatctc tttaaagggt
      541 ggtcccctag cgatagagca ctcgatcttc ccagaaaaag aggcagaagc agtagcagaa
      601 caggccacac aatcgcaagt gattaacgtc cacacaggta tagggtttct ggaccatatg
      661 atacatgctc tggccaagca ttccggctgg tcgctaatcg ttgagtgcat tggtgactta
      721 cacatagacg accatcacac cactgaagac tgcgggattg ctctcggtca agcttttaaa
      781 gaggccctag gggccgtgcg tggagtaaaa aggtttggat caggatttgc gcctttggat
      841 gaggcacttt ccagagcggt ggttgatctt tcgaacaggc cgtacgcagt tgtcgaactt
      901 ggtttgcaaa gggagaaagt aggtgatctc tcttgcgaga tgatcccgca ttttcttgaa
      961 agctttgcag aggctagcag aattaccctc cacgttgatt gtctgcgagg caagaatgat
     1021 catcaccgta gtgagagtgc gttcaaggct cttgcggttg ccataagaga agccacctcg
     1081 cccaatggta ctaacgatgt tccctccacc aaaggtgttc ttatgtagtg acaccgatta
     1141 tttaaagctg ctgcatacga tatatataca tgtgtatata tgtataccta tgaatgtcag
     1201 taagtatgta tacgaacagt atgatactga agatgacaag gtaatgcatc attctatacg
     1261 tgttctagac agttcgagtt tatcattatc aatactgcca tttcaaagaa tacgtaaata
     1321 attaatagta gtgattttcc taactttatt tagtcaaaaa attagccttt taattctgct
     1381 gtaacccgta catgcccaaa atagggggcg ggttacacag aatatataac atcgtaggtg
     1441 tctgggtgaa cagtttattc ctggcatcca ctaaatataa tggagcccgc tttttaagct
     1501 ggcatccaga aaaaaaaaga atcccagcac caaaatattg ttttcttcac caaccatcag
     1561 ttcataggtc cattctctta gcgcaactac agagaacagg ggcacaaaca ggcaaaaaac
     1621 gggcacaacc tcaatggagt gatgcaacct gcctggagta aatgatgaca caaggcaatt
     1681 gacccacgca tgtatctatc tcattttctt acaccttcta ttaccttctg ctctctctga
     1741 tttggaaaaa gctgaaaaaa aaggttgaaa ccagttccct gaaattattc ccctacttga
     1801 ctaataagta tataaagacg gtaggtattg attgtaattc tgtaaatcta tttcttaaac
     1861 ttcttaaatt ctacttttat agttagtctt ttttttagtt ttaaaacacc aagaacttag
     1921 tttcgaataa acacacataa acaaacaaaa gatctatggt gagcgagctg attaaggaga
     1981 acatgcacat gaagctgtac atggagggca ccgtgaacaa ccaccacttc aagtgcacat
     2041 ccgagggcga aggcaagccc tacgagggca cccagaccat gagaatcaag gcggtcgagg
     2101 gcggccctct ccccttcgcc ttcgacatcc tggctaccag cttcatgtac ggcagcaaaa
     2161 ccttcatcaa ccacacccag ggcatccccg acttctttaa gcagtccttc cccgagggct
     2221 tcacatggga gagagtcacc acatacgaag acgggggcgt gctgaccgct acccaggaca
     2281 ccagcctcca ggacggctgc ctcatctaca acgtcaagat cagaggggtg aacttcccat
     2341 ccaacggccc tgtgatgcag aagaaaacac tcggctggga ggcctccacc gaaaccctgt
     2401 accccgctga cggcggcctg gaaggcagag ccgacatggc cctgaagctc gttggcgggg
     2461 gccacctgat ctgcaacttg aagaccacat acagatccaa gaaacccgct aagaacctca
     2521 agatgcccgg cgtctactat gtggacagaa gactggaaag aatcaaggag gccgacaaag
     2581 aaacctacgt cgagcagcac gaggtggctg tggccagata ctgcgacctc cctagcaaac
     2641 tggggcacag aggatccggt tcattgggaa gaggtagaag atccaaattg taactcgagg
     2701 cgaatttctt atgatttatg atttttatta ttaaataagt tataaaaaaa ataagtgtat
     2761 acaaatttta aagtgactct taggttttaa aacgaaaatt cttattcttg agtaactctt
     2821 tcctgtaggt caggttgctt tctcaggtat agcatgaggt cgctcttatt gaccacacct
     2881 ctaccggcat gccgagcaaa tgcctgcaaa tcgctcccca tttcactagt gcacctgggt
     2941 catcacggct catcatgcca gatgtcaaca cagctaccgc caaacaaatg tgtgcaatac
     3001 acgctcggaa gactgcatga tgaccgcact gactggggac agcagatcca cctaagcctg
     3061 tgagagaagc agacacccga cagatcaagg cagttatcta gatgtcggaa cccactgtca
     3121 tggctgtatc atcactagtg cattctgaac gaggcgcgct ttcctttttt ctttttgctt
     3181 tttctttttt tttctcttga acacgagaaa aaaaatataa aagagatgga ggaacgggaa
     3241 aaagttagtt gtggtgatag gtggcaagtg gtattccgta agaacaacaa gaaaagcatt
     3301 tcatattatg gctgaactga gcgaacaagt gcaaaattta agcatcaacg acaacaacga
     3361 gaatggttat gttcctcctc acttaagagg aaaaccaaga agtgccagaa ataacagtag
     3421 caactacaat aacaacaacg gcggctacaa cggtggccgt ggcggtggca gcttctttag
     3481 caacaaccgt cgtggtggtt acggcaacgg tggtttcttc ggtggaaaca acggtggcag
     3541 ccacagctgc aggcggccgc acggttatcc acagaatcag gggataacgc aggaaagaac
     3601 atgtgagcaa aaggccagca aaaggccagg aaccgtaaaa aggccgcgtt gctggcgttt
     3661 ttccataggc tccgcccccc tgacgagcat cacaaaaatc gacgctcaag tcagaggtgg
     3721 cgaaacccga caggactata aagataccag gcgtttcccc ctggaagctc cctcgtgcgc
     3781 tctcctgttc cgaccctgcc gcttaccgga tacctgtccg cctttctccc ttcgggaagc
     3841 gtggcgcttt ctcatagctc acgctgtagg tatctcagtt cggtgtaggt cgttcgctcc
     3901 aagctgggct gtgtgcacga accccccgtt cagcccgacc gctgcgcctt atccggtaac
     3961 tatcgtcttg agtccaaccc ggtaagacac gacttatcgc cactggcagc agccactggt
     4021 aacaggatta gcagagcgag gtatgtaggc ggtgctacag agttcttgaa gtggtggcct
     4081 aactacggct acactagaag aacagtattt ggtatctgcg ctctgctgaa gccagttacc
     4141 ttcggaaaaa gagttggtag ctcttgatcc ggcaaacaaa ccaccgctgg tagcggtggt
     4201 ttttttgttt gcaagcagca gattacgcgc agaaaaaaag gatctcaaga agatcctttg
     4261 atcttttcta cggggtctga cgctcagtgg aacgaaaact cacgttaagg gattttggtc
     4321 atgactgatc cttcaactca gcaaaagttc gatttattca acaaagccac gttgtgtctc
     4381 aaaatctctg atgttacatt gcacaagata aaaatatatc atcatgaaca ataaaactgt
     4441 ctgcttacat aaacagtaat acaaggggtg ttatgagcca tattcaacgg gaaacgtctt
     4501 gctccaggcc gcgattaaat tccaacatgg atgctgattt atatgggtat aaatgggctc
     4561 gcgataatgt cgggcaatca ggtgcgacaa tctatcgatt gtatgggaag cccgatgcgc
     4621 cagagttgtt tctgaaacat ggcaaaggta gcgttgccaa tgatgttaca gatgagatgg
     4681 tcagactaaa ctggctgacg gaatttatgc ctcttccgac catcaagcat tttatccgta
     4741 ctcctgatga tgcatggtta ctcaccactg cgatccccgg gaaaacagca ttccaggtat
     4801 tagaagaata tcctgattca ggtgaaaata ttgttgatgc gctggcagtg ttcctgcgcc
     4861 ggttgcattc gattcctgtt tgtaattgtc cttttaacag cgatcgcgta tttcgcctcg
     4921 ctcaggcgca atcacgaatg aataacggtt tggttgatgc gagtgatttt gatgacgagc
     4981 gtaatggctg gcctgttgaa caagtctgga aagaaatgca taagcttttg ccattctcac
     5041 cggattcagt cgtcactcat ggtgatttct cacttgataa ccttattttt gacgagggga
     5101 aattaatagg ttgtattgat gttggacgag tcggaatcgc agaccgatac caggatcttg
     5161 ccatcctatg gaactgcctc ggtgagtttt ctccttcatt acagaaacgg ctttttcaaa
     5221 aatatggtat tgataatcct gatatgaata aattgcagtt tcatttgatg ctcgatgagt
     5281 ttttctaatc agaattggtt aattggttgt aacacgcggc cgcgaattcg ttc
//
