# Supplementary material for: Towards repurposing the yeast peroxisome for compartmentalizing heterologous metabolic pathways
Source: Nat Commun. 2016 Mar 30;7:11152. doi: 10.1038/ncomms11152 (PMC5476825; doi:10.1038/ncomms11152)
Supplement: Supplementary Data 1 — Sequences of all DNA constructs used in this manuscript (in '.GB' file format). [file ncomms11152-s2.zip › dna/plasmids/pWCD1925.gb]

LOCUS       pWCD1925                7186 bp    DNA     circular UNK 11-NOV-2015
DEFINITION  .
ACCESSION   <unknown (modified)
KEYWORDS    .
SOURCE      
  ORGANISM  Synthetic
            .
FEATURES             Location/Qualifiers
     misc_feature    1..228
                     /ApEinfo_revcolor="#7999D4"
                     /ApEinfo_label="HIS3 5' Homology"
                     /ApEinfo_fwdcolor="#7999D4"
                     /ApEinfo_graphicformat="arrow_data {{0 1 2 0 0 -1} {} 0}"
                     /label="HIS3 5' Homology"
     promoter        229..465
                     /label="HIS3 Promoter"
     CDS             466..1128
                     /codon_start=1
                     /gene="HIS3"
                     /product="HIS3p histidine auxotrophy marker"
                     /label="HIS3"
     terminator      1129..1263
                     /label="HIS3 Terminator"
     promoter        1270..1949
                     /label="pTDH3"
     CDS             1956..2693
                     /modified_by="User"
                     /label="mKate-ePTS1"
     exon            2664..2690
                     /modified_by="User"
                     /label="ePTS1"
     terminator      2700..2924
                     /label="ADH1 Terminator"
     promoter        3103..3802
                     /label="pCCW12"
     CDS             3809..4546
                     /created_by="User"
                     /label="mKate2-ePTS1 (alternate coding)"
     exon            4517..4543
                     /modified_by="User"
                     /label="ePTS1"
     terminator      4553..4777
                     /label="ADH1 Terminator"
     misc_feature    4995..5394
                     /ApEinfo_revcolor="#7999D4"
                     /ApEinfo_label="HIS3 3' Homology"
                     /ApEinfo_fwdcolor="#7999D4"
                     /ApEinfo_graphicformat="arrow_data {{0 1 2 0 0 -1} {} 0}"
                     /label="HIS3 3' Homology"
     misc_feature    5406..5413
                     /note="NotI restriction site"
                     /label="NotI"
     rep_origin      5414..6177
                     /label="ColE1"
     promoter        6178..6325
                     /label="KanR Promoter"
     CDS             6326..7141
                     /codon_start=1
                     /gene="KanR"
                     /product="kanamycin resistance"
                     /label="KanR"
     terminator      7142..7168
                     /label="KanR Terminator"
     misc_feature    7169..7176
                     /note="NotI restriction site"
                     /label="NotI"
ORIGIN      
        1 cgctgcacgg tcctgttccc tagcatgtac gtgagcgtat ttccttttaa accacgacgc
       61 tttgtcttca ttcaacgttt cccattgttt ttttctacta ttgctttgct gtgggaaaaa
      121 cttatcgaaa gatgacgact ttttcttaat tctcgtttta agagcttggt gagcgctagg
      181 agtcactgcc aggtatcgtt tgaacacggc attagtcagg gaagtcataa cacagtcctt
      241 tcccgcaatt ttctttttct attactcttg gcctcctcta gtacactcta tattttttta
      301 tgcctcggta atgattttca tttttttttt tccacctagc ggatgactct ttttttttct
      361 tagcgattgg cattatcaca taatgaatta tacattatat aaagtaatgt gatttcttcg
      421 aagaatatac taaaaaatga gcaggcaaga taaacgaagg caaagatgac agagcagaaa
      481 gccctagtaa agcgtattac aaatgaaacc aagattcaga ttgcgatctc tttaaagggt
      541 ggtcccctag cgatagagca ctcgatcttc ccagaaaaag aggcagaagc agtagcagaa
      601 caggccacac aatcgcaagt gattaacgtc cacacaggta tagggtttct ggaccatatg
      661 atacatgctc tggccaagca ttccggctgg tcgctaatcg ttgagtgcat tggtgactta
      721 cacatagacg accatcacac cactgaagac tgcgggattg ctctcggtca agcttttaaa
      781 gaggccctag gggccgtgcg tggagtaaaa aggtttggat caggatttgc gcctttggat
      841 gaggcacttt ccagagcggt ggttgatctt tcgaacaggc cgtacgcagt tgtcgaactt
      901 ggtttgcaaa gggagaaagt aggtgatctc tcttgcgaga tgatcccgca ttttcttgaa
      961 agctttgcag aggctagcag aattaccctc cacgttgatt gtctgcgagg caagaatgat
     1021 catcaccgta gtgagagtgc gttcaaggct cttgcggttg ccataagaga agccacctcg
     1081 cccaatggta ctaacgatgt tccctccacc aaaggtgttc ttatgtagtg acaccgatta
     1141 tttaaagctg ctgcatacga tatatataca tgtgtatata tgtataccta tgaatgtcag
     1201 taagtatgta tacgaacagt atgatactga agatgacaag gtaatgcatc attctatacg
     1261 tgttctagac agttcgagtt tatcattatc aatactgcca tttcaaagaa tacgtaaata
     1321 attaatagta gtgattttcc taactttatt tagtcaaaaa attagccttt taattctgct
     1381 gtaacccgta catgcccaaa atagggggcg ggttacacag aatatataac atcgtaggtg
     1441 tctgggtgaa cagtttattc ctggcatcca ctaaatataa tggagcccgc tttttaagct
     1501 ggcatccaga aaaaaaaaga atcccagcac caaaatattg ttttcttcac caaccatcag
     1561 ttcataggtc cattctctta gcgcaactac agagaacagg ggcacaaaca ggcaaaaaac
     1621 gggcacaacc tcaatggagt gatgcaacct gcctggagta aatgatgaca caaggcaatt
     1681 gacccacgca tgtatctatc tcattttctt acaccttcta ttaccttctg ctctctctga
     1741 tttggaaaaa gctgaaaaaa aaggttgaaa ccagttccct gaaattattc ccctacttga
     1801 ctaataagta tataaagacg gtaggtattg attgtaattc tgtaaatcta tttcttaaac
     1861 ttcttaaatt ctacttttat agttagtctt ttttttagtt ttaaaacacc aagaacttag
     1921 tttcgaataa acacacataa acaaacaaaa gatctatggt gagcgagctg attaaggaga
     1981 acatgcacat gaagctgtac atggagggca ccgtgaacaa ccaccacttc aagtgcacat
     2041 ccgagggcga aggcaagccc tacgagggca cccagaccat gagaatcaag gcggtcgagg
     2101 gcggccctct ccccttcgcc ttcgacatcc tggctaccag cttcatgtac ggcagcaaaa
     2161 ccttcatcaa ccacacccag ggcatccccg acttctttaa gcagtccttc cccgagggct
     2221 tcacatggga gagagtcacc acatacgaag acgggggcgt gctgaccgct acccaggaca
     2281 ccagcctcca ggacggctgc ctcatctaca acgtcaagat cagaggggtg aacttcccat
     2341 ccaacggccc tgtgatgcag aagaaaacac tcggctggga ggcctccacc gaaaccctgt
     2401 accccgctga cggcggcctg gaaggcagag ccgacatggc cctgaagctc gttggcgggg
     2461 gccacctgat ctgcaacttg aagaccacat acagatccaa gaaacccgct aagaacctca
     2521 agatgcccgg cgtctactat gtggacagaa gactggaaag aatcaaggag gccgacaaag
     2581 aaacctacgt cgagcagcac gaggtggctg tggccagata ctgcgacctc cctagcaaac
     2641 tggggcacag aggatccggt tcattgggaa gaggtagaag atccaaattg taactcgagg
     2701 cgaatttctt atgatttatg atttttatta ttaaataagt tataaaaaaa ataagtgtat
     2761 acaaatttta aagtgactct taggttttaa aacgaaaatt cttattcttg agtaactctt
     2821 tcctgtaggt caggttgctt tctcaggtat agcatgaggt cgctcttatt gaccacacct
     2881 ctaccggcat gccgagcaaa tgcctgcaaa tcgctcccca tttcactagt gcacctgggt
     2941 catcacggct catcatgcca gatgtcaaca cagctaccgc caaacaaatg tgtgcaatac
     3001 acgctcggaa gactgcatga tgaccgcact gactggggac agcagatcca cctaagcctg
     3061 tgagagaagc agacacccga cagatcaagg cagttatcta gacacccatg aaccacacgg
     3121 ttagtccaaa aggggcagtt cagattccag atgcgggaat tagcttgctg ccaccctcac
     3181 ctcactaacg ctgcggtgtg cggatacttc atgctattta tagacgcgcg tgtcggaatc
     3241 agcacgcgca agaaccaaat gggaaaatcg gaatgggtcc agaactgctt tgagtgctgg
     3301 ctattggcgt ctgatttccg ttttgggaat cctttgccgc gcgcccctct caaaactccg
     3361 cacaagtccc agaaagcggg aaagaaataa aacgccacca aaaaaaaaaa aataaaagcc
     3421 aatcctcgaa gcgtgggtgg taggccctgg attatcccgt acaagtattt ctcaggagta
     3481 aaaaaaccgt ttgttttgga atttcccatt tcgcggccac ctacgccgct atctttgcaa
     3541 caactatctg cgataactca gcaaattttg catattcgtg ttgcagtatt gcgataatgg
     3601 gagtcttact tccaacataa cggcagaaag aaatgtgaga aaattttgca tcctttgcct
     3661 ccgttcaagt atataaagtc ggcatgcttg ataatctttc tttccatcct acattgttct
     3721 aattattctt attctccttt attctttcct aacataccaa gaaattaatc ttctgtcatt
     3781 cgcttaaaca ctatatcaat aaagatctat ggtatcagaa ttaattaagg agaatatgca
     3841 catgaaattg tacatggagg gtactgttaa taatcatcat tttaaatgta cctcagaagg
     3901 tgaaggaaaa ccatatgaag gtacacagac tatgagaatt aaggcagttg aaggtggacc
     3961 attaccattc gcattcgata tcttagctac atcttttatg tacggatcta aaacatttat
     4021 taaccacact caaggtattc ctgatttctt taagcaatca tttccagaag gatttacttg
     4081 ggaaagagtc actacatacg aggacggtgg tgtattaact gctacacagg atacatcttt
     4141 acaagacggt tgtttaattt acaatgttaa aataaggggt gtcaattttc cttcaaatgg
     4201 accagtcatg cagaagaaga ccttgggttg ggaagcatca accgagactt tatacccagc
     4261 cgacggtggt ttagaaggta gggccgacat ggccttaaag ttagtaggag gtggtcattt
     4321 gatctgcaat ttgaaaacta cttacagatc aaagaaacct gccaagaact taaagatgcc
     4381 aggagtttac tatgtagata gaagattaga gaggattaaa gaagcagata aagaaactta
     4441 tgtagaacag catgaagtcg ctgttgccag gtattgcgat ttaccatcaa aattaggaca
     4501 tagaggatcc ggttcattgg gaagaggtag aagatccaaa ttgtaactcg aggcgaattt
     4561 cttatgattt atgattttta ttattaaata agttataaaa aaaataagtg tatacaaatt
     4621 ttaaagtgac tcttaggttt taaaacgaaa attcttattc ttgagtaact ctttcctgta
     4681 ggtcaggttg ctttctcagg tatagcatga ggtcgctctt attgaccaca cctctaccgg
     4741 catgccgagc aaatgcctgc aaatcgctcc ccatttcact agtgcatgca atcgcagcca
     4801 agtgagtgaa tagatgacgc accacggtca gacacgacac actggcttaa gaagacgcca
     4861 catcgtatct cacaggagca agcgcgatag gagcactcac acatagtacg gtgatccgct
     4921 gactcctttg cccaaataag acgtgagcct ctagatgtcg gaacccactg tcatggctgt
     4981 atcatcacta gtgcattctg aacgaggcgc gctttccttt tttctttttg ctttttcttt
     5041 ttttttctct tgaacacgag aaaaaaaata taaaagagat ggaggaacgg gaaaaagtta
     5101 gttgtggtga taggtggcaa gtggtattcc gtaagaacaa caagaaaagc atttcatatt
     5161 atggctgaac tgagcgaaca agtgcaaaat ttaagcatca acgacaacaa cgagaatggt
     5221 tatgttcctc ctcacttaag aggaaaacca agaagtgcca gaaataacag tagcaactac
     5281 aataacaaca acggcggcta caacggtggc cgtggcggtg gcagcttctt tagcaacaac
     5341 cgtcgtggtg gttacggcaa cggtggtttc ttcggtggaa acaacggtgg cagccacagc
     5401 tgcaggcggc cgcacggtta tccacagaat caggggataa cgcaggaaag aacatgtgag
     5461 caaaaggcca gcaaaaggcc aggaaccgta aaaaggccgc gttgctggcg tttttccata
     5521 ggctccgccc ccctgacgag catcacaaaa atcgacgctc aagtcagagg tggcgaaacc
     5581 cgacaggact ataaagatac caggcgtttc cccctggaag ctccctcgtg cgctctcctg
     5641 ttccgaccct gccgcttacc ggatacctgt ccgcctttct cccttcggga agcgtggcgc
     5701 tttctcatag ctcacgctgt aggtatctca gttcggtgta ggtcgttcgc tccaagctgg
     5761 gctgtgtgca cgaacccccc gttcagcccg accgctgcgc cttatccggt aactatcgtc
     5821 ttgagtccaa cccggtaaga cacgacttat cgccactggc agcagccact ggtaacagga
     5881 ttagcagagc gaggtatgta ggcggtgcta cagagttctt gaagtggtgg cctaactacg
     5941 gctacactag aagaacagta tttggtatct gcgctctgct gaagccagtt accttcggaa
     6001 aaagagttgg tagctcttga tccggcaaac aaaccaccgc tggtagcggt ggtttttttg
     6061 tttgcaagca gcagattacg cgcagaaaaa aaggatctca agaagatcct ttgatctttt
     6121 ctacggggtc tgacgctcag tggaacgaaa actcacgtta agggattttg gtcatgactg
     6181 atccttcaac tcagcaaaag ttcgatttat tcaacaaagc cacgttgtgt ctcaaaatct
     6241 ctgatgttac attgcacaag ataaaaatat atcatcatga acaataaaac tgtctgctta
     6301 cataaacagt aatacaaggg gtgttatgag ccatattcaa cgggaaacgt cttgctccag
     6361 gccgcgatta aattccaaca tggatgctga tttatatggg tataaatggg ctcgcgataa
     6421 tgtcgggcaa tcaggtgcga caatctatcg attgtatggg aagcccgatg cgccagagtt
     6481 gtttctgaaa catggcaaag gtagcgttgc caatgatgtt acagatgaga tggtcagact
     6541 aaactggctg acggaattta tgcctcttcc gaccatcaag cattttatcc gtactcctga
     6601 tgatgcatgg ttactcacca ctgcgatccc cgggaaaaca gcattccagg tattagaaga
     6661 atatcctgat tcaggtgaaa atattgttga tgcgctggca gtgttcctgc gccggttgca
     6721 ttcgattcct gtttgtaatt gtccttttaa cagcgatcgc gtatttcgcc tcgctcaggc
     6781 gcaatcacga atgaataacg gtttggttga tgcgagtgat tttgatgacg agcgtaatgg
     6841 ctggcctgtt gaacaagtct ggaaagaaat gcataagctt ttgccattct caccggattc
     6901 agtcgtcact catggtgatt tctcacttga taaccttatt tttgacgagg ggaaattaat
     6961 aggttgtatt gatgttggac gagtcggaat cgcagaccga taccaggatc ttgccatcct
     7021 atggaactgc ctcggtgagt tttctccttc attacagaaa cggctttttc aaaaatatgg
     7081 tattgataat cctgatatga ataaattgca gtttcatttg atgctcgatg agtttttcta
     7141 atcagaattg gttaattggt tgtaacacgc ggccgcgaat tcgttc
//
