# Supplementary material for: Towards repurposing the yeast peroxisome for compartmentalizing heterologous metabolic pathways
Source: Nat Commun. 2016 Mar 30;7:11152. doi: 10.1038/ncomms11152 (PMC5476825; doi:10.1038/ncomms11152)
Supplement: Supplementary Data 1 — Sequences of all DNA constructs used in this manuscript (in '.GB' file format). [file ncomms11152-s2.zip › dna/plasmids/pWCD1926.gb]

LOCUS       pWCD1926                8810 bp    DNA     circular UNK 11-NOV-2015
DEFINITION  .
ACCESSION   <unknown (modified)
KEYWORDS    .
SOURCE      
  ORGANISM  Synthetic
            .
FEATURES             Location/Qualifiers
     misc_feature    1..228
                     /ApEinfo_revcolor="#7999D4"
                     /ApEinfo_label="HIS3 5' Homology"
                     /ApEinfo_fwdcolor="#7999D4"
                     /ApEinfo_graphicformat="arrow_data {{0 1 2 0 0 -1} {} 0}"
                     /label="HIS3 5' Homology"
     promoter        229..465
                     /label="HIS3 Promoter"
     CDS             466..1128
                     /codon_start=1
                     /gene="HIS3"
                     /product="HIS3p histidine auxotrophy marker"
                     /label="HIS3"
     terminator      1129..1263
                     /label="HIS3 Terminator"
     promoter        1270..1949
                     /label="pTDH3"
     CDS             1956..2693
                     /modified_by="User"
                     /label="mKate-ePTS1"
     exon            2664..2690
                     /modified_by="User"
                     /label="ePTS1"
     terminator      2700..2924
                     /label="ADH1 Terminator"
     promoter        3103..3802
                     /label="pCCW12"
     CDS             3809..4546
                     /created_by="User"
                     /label="mKate-ePTS1 (alternate coding)"
     exon            4517..4543
                     /modified_by="User"
                     /label="ePTS1"
     terminator      4553..4777
                     /label="ADH1 Terminator"
     promoter        4956..5635
                     /label="pTDH3"
     CDS             5642..6379
                     /modified_by="User"
                     /label="mKate-ePTS1"
     exon            6368..6376
                     /modified_by="User"
                     /label="ePTS1"
     terminator      6386..6610
                     /label="ADH1 Terminator"
     misc_feature    6619..7018
                     /ApEinfo_revcolor="#7999D4"
                     /ApEinfo_label="HIS3 3' Homology"
                     /ApEinfo_fwdcolor="#7999D4"
                     /ApEinfo_graphicformat="arrow_data {{0 1 2 0 0 -1} {} 0}"
                     /label="HIS3 3' Homology"
     misc_feature    7030..7037
                     /note="NotI restriction site"
                     /label="NotI"
     rep_origin      7038..7801
                     /label="ColE1"
     promoter        7802..7949
                     /label="KanR Promoter"
     CDS             7950..8765
                     /codon_start=1
                     /gene="KanR"
                     /product="kanamycin resistance"
                     /label="KanR"
     terminator      8766..8792
                     /label="KanR Terminator"
     misc_feature    8793..8800
                     /note="NotI restriction site"
                     /label="NotI"
ORIGIN      
        1 cgctgcacgg tcctgttccc tagcatgtac gtgagcgtat ttccttttaa accacgacgc
       61 tttgtcttca ttcaacgttt cccattgttt ttttctacta ttgctttgct gtgggaaaaa
      121 cttatcgaaa gatgacgact ttttcttaat tctcgtttta agagcttggt gagcgctagg
      181 agtcactgcc aggtatcgtt tgaacacggc attagtcagg gaagtcataa cacagtcctt
      241 tcccgcaatt ttctttttct attactcttg gcctcctcta gtacactcta tattttttta
      301 tgcctcggta atgattttca tttttttttt tccacctagc ggatgactct ttttttttct
      361 tagcgattgg cattatcaca taatgaatta tacattatat aaagtaatgt gatttcttcg
      421 aagaatatac taaaaaatga gcaggcaaga taaacgaagg caaagatgac agagcagaaa
      481 gccctagtaa agcgtattac aaatgaaacc aagattcaga ttgcgatctc tttaaagggt
      541 ggtcccctag cgatagagca ctcgatcttc ccagaaaaag aggcagaagc agtagcagaa
      601 caggccacac aatcgcaagt gattaacgtc cacacaggta tagggtttct ggaccatatg
      661 atacatgctc tggccaagca ttccggctgg tcgctaatcg ttgagtgcat tggtgactta
      721 cacatagacg accatcacac cactgaagac tgcgggattg ctctcggtca agcttttaaa
      781 gaggccctag gggccgtgcg tggagtaaaa aggtttggat caggatttgc gcctttggat
      841 gaggcacttt ccagagcggt ggttgatctt tcgaacaggc cgtacgcagt tgtcgaactt
      901 ggtttgcaaa gggagaaagt aggtgatctc tcttgcgaga tgatcccgca ttttcttgaa
      961 agctttgcag aggctagcag aattaccctc cacgttgatt gtctgcgagg caagaatgat
     1021 catcaccgta gtgagagtgc gttcaaggct cttgcggttg ccataagaga agccacctcg
     1081 cccaatggta ctaacgatgt tccctccacc aaaggtgttc ttatgtagtg acaccgatta
     1141 tttaaagctg ctgcatacga tatatataca tgtgtatata tgtataccta tgaatgtcag
     1201 taagtatgta tacgaacagt atgatactga agatgacaag gtaatgcatc attctatacg
     1261 tgttctagac agttcgagtt tatcattatc aatactgcca tttcaaagaa tacgtaaata
     1321 attaatagta gtgattttcc taactttatt tagtcaaaaa attagccttt taattctgct
     1381 gtaacccgta catgcccaaa atagggggcg ggttacacag aatatataac atcgtaggtg
     1441 tctgggtgaa cagtttattc ctggcatcca ctaaatataa tggagcccgc tttttaagct
     1501 ggcatccaga aaaaaaaaga atcccagcac caaaatattg ttttcttcac caaccatcag
     1561 ttcataggtc cattctctta gcgcaactac agagaacagg ggcacaaaca ggcaaaaaac
     1621 gggcacaacc tcaatggagt gatgcaacct gcctggagta aatgatgaca caaggcaatt
     1681 gacccacgca tgtatctatc tcattttctt acaccttcta ttaccttctg ctctctctga
     1741 tttggaaaaa gctgaaaaaa aaggttgaaa ccagttccct gaaattattc ccctacttga
     1801 ctaataagta tataaagacg gtaggtattg attgtaattc tgtaaatcta tttcttaaac
     1861 ttcttaaatt ctacttttat agttagtctt ttttttagtt ttaaaacacc aagaacttag
     1921 tttcgaataa acacacataa acaaacaaaa gatctatggt gagcgagctg attaaggaga
     1981 acatgcacat gaagctgtac atggagggca ccgtgaacaa ccaccacttc aagtgcacat
     2041 ccgagggcga aggcaagccc tacgagggca cccagaccat gagaatcaag gcggtcgagg
     2101 gcggccctct ccccttcgcc ttcgacatcc tggctaccag cttcatgtac ggcagcaaaa
     2161 ccttcatcaa ccacacccag ggcatccccg acttctttaa gcagtccttc cccgagggct
     2221 tcacatggga gagagtcacc acatacgaag acgggggcgt gctgaccgct acccaggaca
     2281 ccagcctcca ggacggctgc ctcatctaca acgtcaagat cagaggggtg aacttcccat
     2341 ccaacggccc tgtgatgcag aagaaaacac tcggctggga ggcctccacc gaaaccctgt
     2401 accccgctga cggcggcctg gaaggcagag ccgacatggc cctgaagctc gttggcgggg
     2461 gccacctgat ctgcaacttg aagaccacat acagatccaa gaaacccgct aagaacctca
     2521 agatgcccgg cgtctactat gtggacagaa gactggaaag aatcaaggag gccgacaaag
     2581 aaacctacgt cgagcagcac gaggtggctg tggccagata ctgcgacctc cctagcaaac
     2641 tggggcacag aggatccggt tcattgggaa gaggtagaag atccaaattg taactcgagg
     2701 cgaatttctt atgatttatg atttttatta ttaaataagt tataaaaaaa ataagtgtat
     2761 acaaatttta aagtgactct taggttttaa aacgaaaatt cttattcttg agtaactctt
     2821 tcctgtaggt caggttgctt tctcaggtat agcatgaggt cgctcttatt gaccacacct
     2881 ctaccggcat gccgagcaaa tgcctgcaaa tcgctcccca tttcactagt gcacctgggt
     2941 catcacggct catcatgcca gatgtcaaca cagctaccgc caaacaaatg tgtgcaatac
     3001 acgctcggaa gactgcatga tgaccgcact gactggggac agcagatcca cctaagcctg
     3061 tgagagaagc agacacccga cagatcaagg cagttatcta gacacccatg aaccacacgg
     3121 ttagtccaaa aggggcagtt cagattccag atgcgggaat tagcttgctg ccaccctcac
     3181 ctcactaacg ctgcggtgtg cggatacttc atgctattta tagacgcgcg tgtcggaatc
     3241 agcacgcgca agaaccaaat gggaaaatcg gaatgggtcc agaactgctt tgagtgctgg
     3301 ctattggcgt ctgatttccg ttttgggaat cctttgccgc gcgcccctct caaaactccg
     3361 cacaagtccc agaaagcggg aaagaaataa aacgccacca aaaaaaaaaa aataaaagcc
     3421 aatcctcgaa gcgtgggtgg taggccctgg attatcccgt acaagtattt ctcaggagta
     3481 aaaaaaccgt ttgttttgga atttcccatt tcgcggccac ctacgccgct atctttgcaa
     3541 caactatctg cgataactca gcaaattttg catattcgtg ttgcagtatt gcgataatgg
     3601 gagtcttact tccaacataa cggcagaaag aaatgtgaga aaattttgca tcctttgcct
     3661 ccgttcaagt atataaagtc ggcatgcttg ataatctttc tttccatcct acattgttct
     3721 aattattctt attctccttt attctttcct aacataccaa gaaattaatc ttctgtcatt
     3781 cgcttaaaca ctatatcaat aaagatctat ggtatcagaa ttaattaagg agaatatgca
     3841 catgaaattg tacatggagg gtactgttaa taatcatcat tttaaatgta cctcagaagg
     3901 tgaaggaaaa ccatatgaag gtacacagac tatgagaatt aaggcagttg aaggtggacc
     3961 attaccattc gcattcgata tcttagctac atcttttatg tacggatcta aaacatttat
     4021 taaccacact caaggtattc ctgatttctt taagcaatca tttccagaag gatttacttg
     4081 ggaaagagtc actacatacg aggacggtgg tgtattaact gctacacagg atacatcttt
     4141 acaagacggt tgtttaattt acaatgttaa aataaggggt gtcaattttc cttcaaatgg
     4201 accagtcatg cagaagaaga ccttgggttg ggaagcatca accgagactt tatacccagc
     4261 cgacggtggt ttagaaggta gggccgacat ggccttaaag ttagtaggag gtggtcattt
     4321 gatctgcaat ttgaaaacta cttacagatc aaagaaacct gccaagaact taaagatgcc
     4381 aggagtttac tatgtagata gaagattaga gaggattaaa gaagcagata aagaaactta
     4441 tgtagaacag catgaagtcg ctgttgccag gtattgcgat ttaccatcaa aattaggaca
     4501 tagaggatcc ggttcattgg gaagaggtag aagatccaaa ttgtaactcg aggcgaattt
     4561 cttatgattt atgattttta ttattaaata agttataaaa aaaataagtg tatacaaatt
     4621 ttaaagtgac tcttaggttt taaaacgaaa attcttattc ttgagtaact ctttcctgta
     4681 ggtcaggttg ctttctcagg tatagcatga ggtcgctctt attgaccaca cctctaccgg
     4741 catgccgagc aaatgcctgc aaatcgctcc ccatttcact agtgcatgca atcgcagcca
     4801 agtgagtgaa tagatgacgc accacggtca gacacgacac actggcttaa gaagacgcca
     4861 catcgtatct cacaggagca agcgcgatag gagcactcac acatagtacg gtgatccgct
     4921 gactcctttg cccaaataag acgtgagcct ctagacagtt cgagtttatc attatcaata
     4981 ctgccatttc aaagaatacg taaataatta atagtagtga ttttcctaac tttatttagt
     5041 caaaaaatta gccttttaat tctgctgtaa cccgtacatg cccaaaatag ggggcgggtt
     5101 acacagaata tataacatcg taggtgtctg ggtgaacagt ttattcctgg catccactaa
     5161 atataatgga gcccgctttt taagctggca tccagaaaaa aaaagaatcc cagcaccaaa
     5221 atattgtttt cttcaccaac catcagttca taggtccatt ctcttagcgc aactacagag
     5281 aacaggggca caaacaggca aaaaacgggc acaacctcaa tggagtgatg caacctgcct
     5341 ggagtaaatg atgacacaag gcaattgacc cacgcatgta tctatctcat tttcttacac
     5401 cttctattac cttctgctct ctctgatttg gaaaaagctg aaaaaaaagg ttgaaaccag
     5461 ttccctgaaa ttattcccct acttgactaa taagtatata aagacggtag gtattgattg
     5521 taattctgta aatctatttc ttaaacttct taaattctac ttttatagtt agtctttttt
     5581 ttagttttaa aacaccaaga acttagtttc gaataaacac acataaacaa acaaaagatc
     5641 tatggtgagc gagctgatta aggagaacat gcacatgaag ctgtacatgg agggcaccgt
     5701 gaacaaccac cacttcaagt gcacatccga gggcgaaggc aagccctacg agggcaccca
     5761 gaccatgaga atcaaggcgg tcgagggcgg ccctctcccc ttcgccttcg acatcctggc
     5821 taccagcttc atgtacggca gcaaaacctt catcaaccac acccagggca tccccgactt
     5881 ctttaagcag tccttccccg agggcttcac atgggagaga gtcaccacat acgaagacgg
     5941 gggcgtgctg accgctaccc aggacaccag cctccaggac ggctgcctca tctacaacgt
     6001 caagatcaga ggggtgaact tcccatccaa cggccctgtg atgcagaaga aaacactcgg
     6061 ctgggaggcc tccaccgaaa ccctgtaccc cgctgacggc ggcctggaag gcagagccga
     6121 catggccctg aagctcgttg gcgggggcca cctgatctgc aacttgaaga ccacatacag
     6181 atccaagaaa cccgctaaga acctcaagat gcccggcgtc tactatgtgg acagaagact
     6241 ggaaagaatc aaggaggccg acaaagaaac ctacgtcgag cagcacgagg tggctgtggc
     6301 cagatactgc gacctcccta gcaaactggg gcacagagga tccggttcat tgggaagagg
     6361 tagaagatcc aaattgtaac tcgaggcgaa tttcttatga tttatgattt ttattattaa
     6421 ataagttata aaaaaaataa gtgtatacaa attttaaagt gactcttagg ttttaaaacg
     6481 aaaattctta ttcttgagta actctttcct gtaggtcagg ttgctttctc aggtatagca
     6541 tgaggtcgct cttattgacc acacctctac cggcatgccg agcaaatgcc tgcaaatcgc
     6601 tccccatttc actagtgcat tctgaacgag gcgcgctttc cttttttctt tttgcttttt
     6661 cttttttttt ctcttgaaca cgagaaaaaa aatataaaag agatggagga acgggaaaaa
     6721 gttagttgtg gtgataggtg gcaagtggta ttccgtaaga acaacaagaa aagcatttca
     6781 tattatggct gaactgagcg aacaagtgca aaatttaagc atcaacgaca acaacgagaa
     6841 tggttatgtt cctcctcact taagaggaaa accaagaagt gccagaaata acagtagcaa
     6901 ctacaataac aacaacggcg gctacaacgg tggccgtggc ggtggcagct tctttagcaa
     6961 caaccgtcgt ggtggttacg gcaacggtgg tttcttcggt ggaaacaacg gtggcagcca
     7021 cagctgcagg cggccgcacg gttatccaca gaatcagggg ataacgcagg aaagaacatg
     7081 tgagcaaaag gccagcaaaa ggccaggaac cgtaaaaagg ccgcgttgct ggcgtttttc
     7141 cataggctcc gcccccctga cgagcatcac aaaaatcgac gctcaagtca gaggtggcga
     7201 aacccgacag gactataaag ataccaggcg tttccccctg gaagctccct cgtgcgctct
     7261 cctgttccga ccctgccgct taccggatac ctgtccgcct ttctcccttc gggaagcgtg
     7321 gcgctttctc atagctcacg ctgtaggtat ctcagttcgg tgtaggtcgt tcgctccaag
     7381 ctgggctgtg tgcacgaacc ccccgttcag cccgaccgct gcgccttatc cggtaactat
     7441 cgtcttgagt ccaacccggt aagacacgac ttatcgccac tggcagcagc cactggtaac
     7501 aggattagca gagcgaggta tgtaggcggt gctacagagt tcttgaagtg gtggcctaac
     7561 tacggctaca ctagaagaac agtatttggt atctgcgctc tgctgaagcc agttaccttc
     7621 ggaaaaagag ttggtagctc ttgatccggc aaacaaacca ccgctggtag cggtggtttt
     7681 tttgtttgca agcagcagat tacgcgcaga aaaaaaggat ctcaagaaga tcctttgatc
     7741 ttttctacgg ggtctgacgc tcagtggaac gaaaactcac gttaagggat tttggtcatg
     7801 actgatcctt caactcagca aaagttcgat ttattcaaca aagccacgtt gtgtctcaaa
     7861 atctctgatg ttacattgca caagataaaa atatatcatc atgaacaata aaactgtctg
     7921 cttacataaa cagtaataca aggggtgtta tgagccatat tcaacgggaa acgtcttgct
     7981 ccaggccgcg attaaattcc aacatggatg ctgatttata tgggtataaa tgggctcgcg
     8041 ataatgtcgg gcaatcaggt gcgacaatct atcgattgta tgggaagccc gatgcgccag
     8101 agttgtttct gaaacatggc aaaggtagcg ttgccaatga tgttacagat gagatggtca
     8161 gactaaactg gctgacggaa tttatgcctc ttccgaccat caagcatttt atccgtactc
     8221 ctgatgatgc atggttactc accactgcga tccccgggaa aacagcattc caggtattag
     8281 aagaatatcc tgattcaggt gaaaatattg ttgatgcgct ggcagtgttc ctgcgccggt
     8341 tgcattcgat tcctgtttgt aattgtcctt ttaacagcga tcgcgtattt cgcctcgctc
     8401 aggcgcaatc acgaatgaat aacggtttgg ttgatgcgag tgattttgat gacgagcgta
     8461 atggctggcc tgttgaacaa gtctggaaag aaatgcataa gcttttgcca ttctcaccgg
     8521 attcagtcgt cactcatggt gatttctcac ttgataacct tatttttgac gaggggaaat
     8581 taataggttg tattgatgtt ggacgagtcg gaatcgcaga ccgataccag gatcttgcca
     8641 tcctatggaa ctgcctcggt gagttttctc cttcattaca gaaacggctt tttcaaaaat
     8701 atggtattga taatcctgat atgaataaat tgcagtttca tttgatgctc gatgagtttt
     8761 tctaatcaga attggttaat tggttgtaac acgcggccgc gaattcgttc
//
