# Supplementary material for: Towards repurposing the yeast peroxisome for compartmentalizing heterologous metabolic pathways
Source: Nat Commun. 2016 Mar 30;7:11152. doi: 10.1038/ncomms11152 (PMC5476825; doi:10.1038/ncomms11152)
Supplement: Supplementary Data 1 — Sequences of all DNA constructs used in this manuscript (in '.GB' file format). [file ncomms11152-s2.zip › dna/plasmids/pWCD1933.gb]

LOCUS       pWCD1933               12595 bp    DNA     circular UNK 11-NOV-2015
DEFINITION  .
ACCESSION   <unknown (modified)
KEYWORDS    .
SOURCE      
  ORGANISM  Synthetic
            .
FEATURES             Location/Qualifiers
     misc_feature    1..525
                     /ApEinfo_revcolor="#7999d4"
                     /ApEinfo_label="URA3 5' Homology"
                     /ApEinfo_fwdcolor="#7999d4"
                     /ApEinfo_graphicformat="arrow_data {{0 1 2 0 0 -1} {} 0}"
                     /label="URA3 5' Homology"
     terminator      complement(526..603)
                     /label="URA3 Terminator"
     CDS             complement(604..1407)
                     /codon_start=1
                     /gene="URA3"
                     /product="URA3p uracil auxotrophy marker"
                     /label="URA3"
     promoter        complement(1408..1584)
                     /label="URA3 Promoter"
     promoter        1591..2270
                     /label="pTDH3"
     CDS             2277..3539
                     /ApEinfo_revcolor="#e6934c"
                     /ApEinfo_label="VioA"
                     /ApEinfo_fwdcolor="#e6934c"
                     /ApEinfo_graphicformat="arrow_data {{0 1 2 0 0 -1} {} 0}"
                     /modified_by="User"
                     /label="VioA"
     terminator      3546..3770
                     /label="ADH1 Terminator"
     promoter        3949..4628
                     /label="pTDH3"
     CDS             4635..7637
                     /modified_by="User"
                     /label="VioB"
     terminator      7644..7868
                     /label="ADH1 Terminator"
     promoter        8047..8746
                     /label="pRPL18B"
     CDS             8753..10084
                     /created_by="User"
                     /label="Venus-VioE-deadPTS1"
     exon            8756..9466
                     /ApEinfo_revcolor="#74ff7b"
                     /ApEinfo_label="Venus"
                     /ApEinfo_fwdcolor="#74ff7b"
                     /ApEinfo_graphicformat="arrow_data {{0 1 2 0 0 -1} {} 0}"
                     /label="Venus"
     exon            9473..10042
                     /ApEinfo_revcolor="#b4d498"
                     /ApEinfo_label="VioE"
                     /ApEinfo_fwdcolor="#b4d498"
                     /ApEinfo_graphicformat="arrow_data {{0 1 2 0 0 -1} {} 0}"
                     /label="VioE"
     exon            10055..10081
                     /created_by="User"
                     /label="deadPTS1"
     terminator      10091..10315
                     /label="ADH1 Terminator"
     misc_feature    10324..10803
                     /ApEinfo_revcolor="#7999d4"
                     /ApEinfo_label="URA3 3' Homology"
                     /ApEinfo_fwdcolor="#7999d4"
                     /ApEinfo_graphicformat="arrow_data {{0 1 2 0 0 -1} {} 0}"
                     /label="URA3 3' Homology"
     misc_feature    10815..10822
                     /note="NotI restriction site"
                     /label="NotI"
     rep_origin      10823..11586
                     /label="ColE1"
     promoter        11587..11734
                     /label="KanR Promoter"
     CDS             11735..12550
                     /codon_start=1
                     /gene="KanR"
                     /product="kanamycin resistance"
                     /label="KanR"
     terminator      12551..12577
                     /label="KanR Terminator"
     misc_feature    12578..12585
                     /note="NotI restriction site"
                     /label="NotI"
ORIGIN      
        1 taattgaggg cggattacta ccgttgctaa attcgagtga aacacaggaa gaccagaaaa
       61 tcctcatttc atccatatta acaataattt caaatgttta tttgcattat ttgaaactag
      121 ggaagacaag caacgaaacg tttttgaaaa ttttgagtat tttcaataaa tttgtagagg
      181 actcagatat tgaaaaaaag ctacagcaat taatacttga taagaagagt attgagaagg
      241 gcaacggttc atcatctcat ggatctgcac atgaacaaac accagagtca aacgacgttg
      301 aaattgaggc tactgcgcca attgatgaca atacagacga tgataacaaa ccgaagttat
      361 ctgatgtaga aaaggattaa agatgctaag agatagtgat gatatttcat aaataatgta
      421 attctatata tgttaattac cttttttgcg aggcatattt atggtgaagg ataagttttg
      481 accatcaaag aaggttaatg tggctgtggt ttcagggtcc ataaagggta ataactgata
      541 taattaaatt gaagctctaa tttgtgagtt tagtatacat gcatttactt ataatacagt
      601 tttttagttt tgctggccgc atcttctcaa atatgcttcc cagcctgctt ttctgtaacg
      661 ttcaccctct accttagcat cccttccctt tgcaaatagt cctcttccaa caataataat
      721 gtcagatcct gtagaaacca catcatccac ggttctatac tgttgaccca atgcatctcc
      781 cttgtcatct aaacccacac cgggtgtcat aatcaaccaa tcgtaacctt catctcttcc
      841 acccatgtct ctttgagcaa taaagccgat aacaaaatct ttgtcgctct tcgcaatgtc
      901 aacagtaccc ttagtatatt ctccagtaga tagggagccc ttgcatgaca attctgctaa
      961 catcaaaagg cctctaggtt cctttgttac ttcttctgcc gcctgcttca aaccgctaac
     1021 aatacctggg cccaccacac cgtgtgcatt cgtaatgtct gcccattctg ctattctgta
     1081 tacacccgca gagtactgca atttgactgt attaccaatg tcagcaaatt ttctgtcttc
     1141 gaagagtaaa aaattgtact tggcggataa tgcctttagc ggcttaactg tgccctccat
     1201 ggaaaaatca gtcaagatat ccacatgtgt ttttagtaaa caaattttgg gacctaatgc
     1261 ttcaactaac tccagtaatt ccttggtggt acgaacatcc aatgaagcac acaagtttgt
     1321 ttgcttttcg tgcatgatat taaatagctt ggcagcaaca ggactaggat gagtagcagc
     1381 acgttcctta tatgtagctt tcgacatgat ttatcttcgt ttcctgcacg tttttgttct
     1441 gtgcagttgg gttaagaata ctgggcaatt tcatgtttct tcaacactac atatgcgtat
     1501 atataccaat ctaagtctgt gctccttcct tcgttcttcc ttctgttcgg agattaccga
     1561 atcaaaaaaa tttcaaggaa accgtctaga cagttcgagt ttatcattat caatactgcc
     1621 atttcaaaga atacgtaaat aattaatagt agtgattttc ctaactttat ttagtcaaaa
     1681 aattagcctt ttaattctgc tgtaacccgt acatgcccaa aatagggggc gggttacaca
     1741 gaatatataa catcgtaggt gtctgggtga acagtttatt cctggcatcc actaaatata
     1801 atggagcccg ctttttaagc tggcatccag aaaaaaaaag aatcccagca ccaaaatatt
     1861 gttttcttca ccaaccatca gttcataggt ccattctctt agcgcaacta cagagaacag
     1921 gggcacaaac aggcaaaaaa cgggcacaac ctcaatggag tgatgcaacc tgcctggagt
     1981 aaatgatgac acaaggcaat tgacccacgc atgtatctat ctcattttct tacaccttct
     2041 attaccttct gctctctctg atttggaaaa agctgaaaaa aaaggttgaa accagttccc
     2101 tgaaattatt cccctacttg actaataagt atataaagac ggtaggtatt gattgtaatt
     2161 ctgtaaatct atttcttaaa cttcttaaat tctactttta tagttagtct tttttttagt
     2221 tttaaaacac caagaactta gtttcgaata aacacacata aacaaacaaa agatctatga
     2281 aacattcttc cgatatctgc attgttggtg ctggtatttc tggtttgacg tgcgcaagcc
     2341 atctgctgga cagcccggca tgccgtggtc tgagcctgcg tatctttgac atgcagcaag
     2401 aagccggtgg ccgtatccgc agcaaaatgc tggatggtaa ggcaagcatt gaactgggcg
     2461 caggtcgcta ctcccctcag ttgcacccgc atttccaaag cgcaatgcag cactatagcc
     2521 aaaagagcga agtctatccg ttcacccagt tgaagttcaa atctcacgtg cagcaaaagc
     2581 tgaagcgcgc catgaatgaa ctgtccccgc gtctgaaaga gcatggtaaa gagagctttt
     2641 tgcagtttgt cagccgttat caaggtcacg atagcgcggt tggtatgatc cgctctatgg
     2701 gttacgacgc actgttcctg ccggatatca gcgcagaaat ggcctacgac attgtgggta
     2761 agcacccgga gatccagagc gtgacggaca acgacgcgaa ccaatggttt gcagcggaaa
     2821 cgggctttgc tggtctgatt cagggcatca aggctaaggt taaggcggca ggtgcgcgtt
     2881 ttagcctggg ttatcgtctg ctgagcgtcc gtaccgacgg tgacggctac ctgctgcaac
     2941 tggcaggtga cgacggctgg aaactggagc accgtacccg ccatctgatt ctggcgattc
     3001 cgccgagcgc gatggcgggt ttgaatgttg attttccaga agcctggtcc ggtgcgcgct
     3061 atggcagcct gccgctgttt aagggctttc tgacgtacgg tgagccgtgg tggttggact
     3121 acaaactgga cgatcaggtg ctgattgttg acaacccgct gcgcaaaatc tatttcaaag
     3181 gcgataagta cctgttcttc tataccgata gcgagatggc gaattactgg cgcggttgtg
     3241 tcgcggaggg cgaggacggt tacctggagc aaattcgcac ccatttggct agcgcactgg
     3301 gtatcgtccg tgaacgtatc ccgcaaccgc tggcacacgt tcacaagtat tgggcgcacg
     3361 gcgttgagtt ttgccgtgat tctgatattg accacccgag cgcactgtct catcgcgaca
     3421 gcggtatcat cgcgtgctcc gatgcgtaca cggagcattg tggttggatg gagggcggtc
     3481 tgctgagcgc ccgtgaggca agccgtctgc tgttgcagcg tatcgccgcg ggatcctaac
     3541 tcgaggcgaa tttcttatga tttatgattt ttattattaa ataagttata aaaaaaataa
     3601 gtgtatacaa attttaaagt gactcttagg ttttaaaacg aaaattctta ttcttgagta
     3661 actctttcct gtaggtcagg ttgctttctc aggtatagca tgaggtcgct cttattgacc
     3721 acacctctac cggcatgccg agcaaatgcc tgcaaatcgc tccccatttc actagtgcac
     3781 ctgggtcatc acggctcatc atgccagatg tcaacacagc taccgccaaa caaatgtgtg
     3841 caatacacgc tcggaagact gcatgatgac cgcactgact ggggacagca gatccaccta
     3901 agcctgtgag agaagcagac acccgacaga tcaaggcagt tatctagaca gttcgagttt
     3961 atcattatca atactgccat ttcaaagaat acgtaaataa ttaatagtag tgattttcct
     4021 aactttattt agtcaaaaaa ttagcctttt aattctgctg taacccgtac atgcccaaaa
     4081 tagggggcgg gttacacaga atatataaca tcgtaggtgt ctgggtgaac agtttattcc
     4141 tggcatccac taaatataat ggagcccgct ttttaagctg gcatccagaa aaaaaaagaa
     4201 tcccagcacc aaaatattgt tttcttcacc aaccatcagt tcataggtcc attctcttag
     4261 cgcaactaca gagaacaggg gcacaaacag gcaaaaaacg ggcacaacct caatggagtg
     4321 atgcaacctg cctggagtaa atgatgacac aaggcaattg acccacgcat gtatctatct
     4381 cattttctta caccttctat taccttctgc tctctctgat ttggaaaaag ctgaaaaaaa
     4441 aggttgaaac cagttccctg aaattattcc cctacttgac taataagtat ataaagacgg
     4501 taggtattga ttgtaattct gtaaatctat ttcttaaact tcttaaattc tacttttata
     4561 gttagtcttt tttttagttt taaaacacca agaacttagt ttcgaataaa cacacataaa
     4621 caaacaaaag atctatgagc attctggatt tcccgcgtat ccacttccgt ggctgggccc
     4681 gtgtcaatgc gccgaccgcg aaccgcgatc cgcacggcca catcgatatg gccagcaata
     4741 ccgtggcgat ggcgggtgag ccgttcgacc tggcacgcca tcctacggag ttccaccgtc
     4801 acctgcgctc cctgggtccg cgcttcggct tggatggtcg tgctgacccg gaaggcccgt
     4861 tcagcctggc cgagggctac aacgctgccg gtaacaacca cttttcgtgg gagagcgcaa
     4921 ccgttagcca cgtgcaatgg gatggcggtg aggcggatcg tggtgacggt ctggtcggtg
     4981 ctcgtttggc actgtggggt cactacaatg attatctgcg taccaccttc aatcgtgctc
     5041 gttgggtcga cagcgacccg acgcgccgtg acgctgcaca aatctatgcg ggccaattca
     5101 ccattagccc ggctggtgcc ggtccgggta cgccgtggct gtttacggca gacattgatg
     5161 atagccatgg tgcacgttgg acgcgtggcg gccacattgc agagcgtggc ggccacttct
     5221 tggatgaaga gtttggtctg gcacgcctgt ttcagttctc tgtgccgaaa gatcacccac
     5281 attttctgtt tcacccgggt ccgtttgatt ccgaggcctg gcgtcgtctg caattggctc
     5341 tggaggatga cgacgttctg ggtctgaccg tgcaatatgc gttgttcaat atgagcaccc
     5401 cgcctcagcc gaacagcccg gtttttcacg atatggtcgg tgttgtcggt ctgtggcgtc
     5461 gtggtgaact ggcgagctac ccggctggtc gtctgctgcg tccgcgtcaa ccgggtctgg
     5521 gtgacctgac cctgcgcgtc aacggtggtc gcgttgcgct gaatttggcg tgtgccattc
     5581 cgttcagcac tcgtgccgcg cagccaagcg caccggaccg cctgaccccg gacctgggtg
     5641 ccaaactgcc gctgggcgat ctgctgctgc gtgatgagga cggcgcactg ttggcacgtg
     5701 tgccgcaggc tctgtaccaa gactattgga cgaatcacgg tattgtggac ctgccgctgc
     5761 tgcgcgaacc gcgtggtagc ttgaccctga gcagcgaact ggcggagtgg cgtgagcaag
     5821 actgggtcac ccaaagcgac gcgtctaacc tgtacctgga ggcaccggat cgccgtcacg
     5881 gtcgcttttt ccctgagagc atcgcgctgc gcagctactt tcgcggtgaa gcgcgtgcgc
     5941 gtccggatat cccgcatcgt atcgagggca tgggcctggt cggcgtcgaa tctcgtcagg
     6001 atggcgacgc tgcggaatgg cgtctgacgg gtctgcgtcc gggtccggca cgcattgttc
     6061 tggacgatgg tgccgaggcg atccctctgc gtgttctgcc tgacgattgg gcgctggatg
     6121 acgcgaccgt cgaagaagtg gattacgcct ttttgtaccg ccacgttatg gcgtattacg
     6181 agctggtgta tccattcatg agcgacaagg tgttttccct ggctgatcgt tgcaaatgtg
     6241 aaacgtacgc acgtctgatg tggcagatgt gtgatccgca gaaccgcaac aagtcctatt
     6301 acatgccgag cacccgcgaa ctgtcggcac cgaaagctcg tttgttcttg aagtatctgg
     6361 cccacgtgga aggccaggca cgcctgcaag cacctccgcc agcgggtccg gcacgcattg
     6421 aatctaaagc ccagttggcg gcagagctgc gtaaagccgt cgacctggag ctgtctgtga
     6481 tgctgcaata cctgtacgcg gcgtatagca ttccgaacta tgcacagggc caacaacgtg
     6541 ttcgtgacgg tgcgtggacc gccgagcagc tgcaactggc gtgcggtagc ggtgaccgtc
     6601 gccgtgatgg cggtattcgt gcagcactgc tggaaattgc tcatgaagaa atgattcatt
     6661 acctggtcgt taacaacctg ctgatggccc tgggcgagcc gttctacgcg ggtgtcccgc
     6721 tgatgggcga agcggcacgt caggcgtttg gcctggacac cgagttcgct ctggaaccgt
     6781 ttagcgaaag cacgctggca cgttttgttc gtctggaatg gccgcacttt atcccagcac
     6841 cgggcaaatc catcgcggac tgctatgccg ccattcgtca ggcgtttttg gatctgccgg
     6901 acttgtttgg tggcgaggca ggtaagcgtg gcggtgaaca ccacctgttc ctgaatgagc
     6961 tgaccaaccg tgcgcatccg ggttatcaac tggaagtttt cgatcgcgac tcggcgctgt
     7021 ttggtattgc atttgtgacc gatcagggcg aaggtggcgc tctggacagc ccgcactacg
     7081 aacatagcca ttttcaacgt ctgcgtgaaa tgagcgcgcg tatcatggct caaagcgcac
     7141 cgttcgaacc ggcgctgccg gcgttgcgta atccggttct ggatgagagc ccgggttgcc
     7201 aacgtgtcgc agacggtcgt gcgcgtgcgc tgatggcatt gtaccaaggc gtttatgagc
     7261 tgatgtttgc gatgatggcg cagcacttcg ccgtgaaacc gctgggtagc ttgcgtcgca
     7321 gccgcctgat gaacgcagca atcgatctga tgaccggtct gttgcgtccg ctgagctgcg
     7381 cgctgatgaa cctgccaagc ggcatcgccg gtcgcacggc cggtccgccg ctgccgggtc
     7441 cggttgacac ccgtagctat gacgactacg cgctgggctg tcgcatgctg gcacgccgtt
     7501 gcgagcgtct gctggagcag gcgagcatgc tggaaccggg ttggctgccg gatgcgcaga
     7561 tggagctgct ggatttctat cgtcgccaaa tgctggactt ggcgtgcggc aaactgagcc
     7621 gcgaggccgg atcctaactc gaggcgaatt tcttatgatt tatgattttt attattaaat
     7681 aagttataaa aaaaataagt gtatacaaat tttaaagtga ctcttaggtt ttaaaacgaa
     7741 aattcttatt cttgagtaac tctttcctgt aggtcaggtt gctttctcag gtatagcatg
     7801 aggtcgctct tattgaccac acctctaccg gcatgccgag caaatgcctg caaatcgctc
     7861 cccatttcac tagtgcatgc aatcgcagcc aagtgagtga atagatgacg caccacggtc
     7921 agacacgaca cactggctta agaagacgcc acatcgtatc tcacaggagc aagcgcgata
     7981 ggagcactca cacatagtac ggtgatccgc tgactccttt gcccaaataa gacgtgagcc
     8041 tctagaaaga ggatgtccaa tatttttttt aaggaataag gatacttcaa gactagattc
     8101 ccccctgcat tcccatcaga accgtaaacc ttggcgcttt ccttgggaag tattcaagaa
     8161 gtgccttgtc cggtttctgt ggctcacaaa ccagcgcgcc cgatatggct ttcttttcac
     8221 ttatgaatgt accagtacgg gacaattaga acgctcctgt aacaatctct ttgcaaatgt
     8281 ggggttacat tctaaccatg tcacactgct gacgaaattc aaagtaaaaa aaaatgggac
     8341 cacgtcttga gaacgataga ttttctttat tttacattga acagtcgttg tctcagcgcg
     8401 ctttatgttt tcattcatac ttcatattat aaaataacaa aagaagaatt tcatattcac
     8461 gcccaagaaa tcaggctgct ttccaaatgc aattgacact tcattagcca tcacacaaaa
     8521 ctctttcttg ctggagcttc ttttaaaaaa gacctcagta caccaaacac gttacccgac
     8581 ctcgttattt tacgacaact atgataaaat tctgaagaaa aaataaaaaa attttcatac
     8641 ttcttgcttt tatttaaacc attgaatgat ttcttttgaa caaaactacc tgtttcacca
     8701 aaggaaatag aaagaaaaaa tcaattagaa gaaaacaaaa aacaaaagat ctatgtctaa
     8761 aggtgaagaa ttattcactg gtgttgtccc aattttggtt gaattagatg gtgatgttaa
     8821 tggtcacaaa ttttctgtct ccggtgaagg tgaaggtgat gctacttacg gtaaattgac
     8881 cttaaaattg atttgtacta ctggtaaatt gccagttcca tggccaacct tagtcactac
     8941 tttaggttat ggtttgcaat gttttgctag atacccagat catatgaaac aacatgactt
     9001 tttcaagtct gccatgccag aaggttatgt tcaagaaaga actatttttt tcaaagatga
     9061 cggtaactac aagaccagag ctgaagtcaa gtttgaaggt gataccttag ttaatagaat
     9121 cgaattaaaa ggtattgatt ttaaagaagg tggtaacatt ttaggtcaca aattggaata
     9181 caactataac tctcacaatg tttacatcac tgctgacaaa caaaagaatg gtatcaaagc
     9241 taacttcaaa attagacaca acattgaaga tggtggtgtt caattagctg accattatca
     9301 acaaaatact ccaattggtg atggtccagt cttgttacca gacaaccatt acttatccta
     9361 tcaatctgcc ttatccaaag atccaaacga aaagagagat cacatggtct tgttagaatt
     9421 tgttactgct gctggtatta cccatggtat ggatgaattg tacaaaggta gcgagaaccg
     9481 tgagccacca ctgttgccag cccgttggag cagcgcctat gtctcttatt ggagcccgat
     9541 gctgccggat gaccagctga ccagcggcta ttgctggttc gactatgaac gtgacatctg
     9601 tcgtattgac ggcctgttca atccgtggag cgagcgtgat actggttatc gcctgtggat
     9661 gtcggaggtt ggtaatgcgg ccagcggccg tacctggaaa caaaaagtcg cctatggtcg
     9721 tgagcgtacc gccctgggtg aacagctgtg tgagcgtccg ctggatgatg agactggccc
     9781 ttttgccgaa ttgttcctgc cacgcgatgt cctgcgccgt ctgggtgccc gtcacattgg
     9841 ccgtcgcgtg gttctgggtc gcgaagcgga cggttggcgt taccagcgcc caggtaaagg
     9901 tccgagcacc ctgtacctgg atgcggcgag cggcactcca ctgcgcatgg tcaccggcga
     9961 tgaagcgtcg cgtgcaagcc tgcgtgattt tccgaatgtg agcgaggcgg agatcccgga
    10021 cgcggttttc gcggccaagc gcggatccgg ttcattggga agaggtagaa gatccaaaac
    10081 ctaactcgag gcgaatttct tatgatttat gatttttatt attaaataag ttataaaaaa
    10141 aataagtgta tacaaatttt aaagtgactc ttaggtttta aaacgaaaat tcttattctt
    10201 gagtaactct ttcctgtagg tcaggttgct ttctcaggta tagcatgagg tcgctcttat
    10261 tgaccacacc tctaccggca tgccgagcaa atgcctgcaa atcgctcccc atttcactag
    10321 tgccccggga atctcggtcg taatgatttc tataatgacg aaaaaaaaaa aattggaaag
    10381 aaaaagcttc atggccttta taaaaaggaa ctatccaata cctcgccaga accaagtaac
    10441 agtattttac ggggcacaaa tcaagaacaa taagacagga ctgtaaagat ggacgcattg
    10501 aactccaaag aacaacaaga gttccaaaaa gtagtggaac aaaagcaaat gaaggatttc
    10561 atgcgtttgt actctaatct ggtagaaaga tgtttcacag actgtgtcaa tgacttcaca
    10621 acatcaaagc taaccaataa ggaacaaaca tgcatcatga agtgctcaga aaagttcttg
    10681 aagcatagcg aacgtgtagg gcagcgtttc caagaacaaa acgctgcctt gggacaaggc
    10741 ttgggccgat aaggtgtact ggcgtatata tatctaatta tgtatctctg gtgtagccca
    10801 tttcacagct gcaggcggcc gcacggttat ccacagaatc aggggataac gcaggaaaga
    10861 acatgtgagc aaaaggccag caaaaggcca ggaaccgtaa aaaggccgcg ttgctggcgt
    10921 ttttccatag gctccgcccc cctgacgagc atcacaaaaa tcgacgctca agtcagaggt
    10981 ggcgaaaccc gacaggacta taaagatacc aggcgtttcc ccctggaagc tccctcgtgc
    11041 gctctcctgt tccgaccctg ccgcttaccg gatacctgtc cgcctttctc ccttcgggaa
    11101 gcgtggcgct ttctcatagc tcacgctgta ggtatctcag ttcggtgtag gtcgttcgct
    11161 ccaagctggg ctgtgtgcac gaaccccccg ttcagcccga ccgctgcgcc ttatccggta
    11221 actatcgtct tgagtccaac ccggtaagac acgacttatc gccactggca gcagccactg
    11281 gtaacaggat tagcagagcg aggtatgtag gcggtgctac agagttcttg aagtggtggc
    11341 ctaactacgg ctacactaga agaacagtat ttggtatctg cgctctgctg aagccagtta
    11401 ccttcggaaa aagagttggt agctcttgat ccggcaaaca aaccaccgct ggtagcggtg
    11461 gtttttttgt ttgcaagcag cagattacgc gcagaaaaaa aggatctcaa gaagatcctt
    11521 tgatcttttc tacggggtct gacgctcagt ggaacgaaaa ctcacgttaa gggattttgg
    11581 tcatgactga tccttcaact cagcaaaagt tcgatttatt caacaaagcc acgttgtgtc
    11641 tcaaaatctc tgatgttaca ttgcacaaga taaaaatata tcatcatgaa caataaaact
    11701 gtctgcttac ataaacagta atacaagggg tgttatgagc catattcaac gggaaacgtc
    11761 ttgctccagg ccgcgattaa attccaacat ggatgctgat ttatatgggt ataaatgggc
    11821 tcgcgataat gtcgggcaat caggtgcgac aatctatcga ttgtatggga agcccgatgc
    11881 gccagagttg tttctgaaac atggcaaagg tagcgttgcc aatgatgtta cagatgagat
    11941 ggtcagacta aactggctga cggaatttat gcctcttccg accatcaagc attttatccg
    12001 tactcctgat gatgcatggt tactcaccac tgcgatcccc gggaaaacag cattccaggt
    12061 attagaagaa tatcctgatt caggtgaaaa tattgttgat gcgctggcag tgttcctgcg
    12121 ccggttgcat tcgattcctg tttgtaattg tccttttaac agcgatcgcg tatttcgcct
    12181 cgctcaggcg caatcacgaa tgaataacgg tttggttgat gcgagtgatt ttgatgacga
    12241 gcgtaatggc tggcctgttg aacaagtctg gaaagaaatg cataagcttt tgccattctc
    12301 accggattca gtcgtcactc atggtgattt ctcacttgat aaccttattt ttgacgaggg
    12361 gaaattaata ggttgtattg atgttggacg agtcggaatc gcagaccgat accaggatct
    12421 tgccatccta tggaactgcc tcggtgagtt ttctccttca ttacagaaac ggctttttca
    12481 aaaatatggt attgataatc ctgatatgaa taaattgcag tttcatttga tgctcgatga
    12541 gtttttctaa tcagaattgg ttaattggtt gtaacacgcg gccgcgaatt cgttc
//
