# Supplementary material for: Towards repurposing the yeast peroxisome for compartmentalizing heterologous metabolic pathways
Source: Nat Commun. 2016 Mar 30;7:11152. doi: 10.1038/ncomms11152 (PMC5476825; doi:10.1038/ncomms11152)
Supplement: Supplementary Data 1 — Sequences of all DNA constructs used in this manuscript (in '.GB' file format). [file ncomms11152-s2.zip › dna/plasmids/pWCD2425.gb]

LOCUS       pWCD2425                6506 bp    DNA     circular UNK 11-NOV-2015
DEFINITION  .
ACCESSION   <unknown (modified)
KEYWORDS    .
SOURCE      
  ORGANISM  Synthetic
            .
FEATURES             Location/Qualifiers
     promoter        1..705
                     /created_by="User"
                     /label="pTEF1"
     CDS             707..2011
                     /created_by="User"
                     /label="VioE-Venus-PTS1"
     exon            710..1279
                     /ApEinfo_revcolor="#ellow"
                     /ApEinfo_label="VioE"
                     /ApEinfo_fwdcolor="#ellow"
                     /ApEinfo_graphicformat="arrow_data {{0 1 2 0 0 -1} {} 0}"
                     /label="VioE"
     exon            1286..1996
                     /ApEinfo_revcolor="#74ff7b"
                     /ApEinfo_label="Venus"
                     /ApEinfo_fwdcolor="#74ff7b"
                     /ApEinfo_graphicformat="arrow_data {{0 1 2 0 0 -1} {} 0}"
                     /label="Venus"
     exon            2000..2008
                     /ApEinfo_revcolor="#00ffff"
                     /ApEinfo_label="PTS1"
                     /ApEinfo_fwdcolor="#00ffff"
                     /ApEinfo_graphicformat="arrow_data {{0 1 2 0 0 -1} {} 0}"
                     /label="PTS1"
     terminator      2025..2249
                     /label="ScADH1 Terminator"
     promoter        2448..2624
                     /label="ScURA3 Promoter"
     CDS             2625..3428
                     /codon_start=1
                     /gene="URA3"
                     /product="URA3p uracil auxotrophy marker"
                     /label="URA3"
     terminator      3429..3506
                     /label="ScURA3 Terminator"
     misc_feature    3531..4010
                     /ApEinfo_revcolor="#7999d4"
                     /ApEinfo_label="URA3 3' Homology"
                     /ApEinfo_fwdcolor="#7999d4"
                     /ApEinfo_graphicformat="arrow_data {{0 1 2 0 0 -1} {} 0}"
                     /label="URA3 3' Homology"
     misc_feature    4035..4042
                     /note="NotI restriction site"
                     /label="NotI"
     terminator      complement(4043..4069)
                     /label="KanR Terminator"
     CDS             complement(4070..4885)
                     /codon_start=1
                     /gene="KanR"
                     /product="kanamycin resistance"
                     /label="KanR"
     promoter        complement(4886..5033)
                     /label="KanR Promoter"
     rep_origin      complement(5034..5797)
                     /label="ColE1"
     misc_feature    5798..5805
                     /note="NotI restriction site"
                     /label="NotI"
ORIGIN      
        1 ccttgccaac agggagttct tcagagacat ggaggctcaa aacgaaatta ttgacagcct
       61 agacatcaat agtcatacaa cagaaagcga ccacccaact ttggctgata atagcgtata
      121 aacaatgcat actttgtacg ttcaaaatac aatgcagtag atatatttat gcatattaca
      181 tataatacat atcacatagg aagcaacagg cgcgttggac ttttaatttt cgaggaccgc
      241 gaatccttac atcacaccca atcccccaca agtgatcccc cacacaccat agcttcaaaa
      301 tgtttctact ccttttttac tcttccagat tttctcggac tccgcgcatc gccgtaccac
      361 ttcaaaacac ccaagcacag catactaaat ttcccctctt tcttcctcta gggtgtcgtt
      421 aattacccgt actaaaggtt tggaaaagaa aaaagacacc gcctcgtttc tttttcttcg
      481 tcgaaaaagg caataaaaat ttttatcacg tttctttttc ttgaaaattt ttttttttga
      541 tttttttctc tttcgatgac ctcccattga tatttaagtt aataaacggt catcaatttc
      601 tcaagtttca gtttcatttt tcttgttcta ttacaacttt ttttacttct tgctcattag
      661 aaagaaagca tagcaatcta atctaagttt taattacaaa agatctatgg agaaccgtga
      721 gccaccactg ttgccagccc gttggagcag cgcctatgtc tcttattgga gcccgatgct
      781 gccggatgac cagctgacca gcggctattg ctggttcgac tatgaacgtg acatctgtcg
      841 tattgacggc ctgttcaatc cgtggagcga gcgtgatact ggttatcgcc tgtggatgtc
      901 ggaggttggt aatgcggcca gcggccgtac ctggaaacaa aaagtcgcct atggtcgtga
      961 gcgtaccgcc ctgggtgaac agctgtgtga gcgtccgctg gatgatgaga ctggcccttt
     1021 tgccgaattg ttcctgccac gcgatgtcct gcgccgtctg ggtgcccgtc acattggccg
     1081 tcgcgtggtt ctgggtcgcg aagcggacgg ttggcgttac cagcgcccag gtaaaggtcc
     1141 gagcaccctg tacctggatg cggcgagcgg cactccactg cgcatggtca ccggcgatga
     1201 agcgtcgcgt gcaagcctgc gtgattttcc gaatgtgagc gaggcggaga tcccggacgc
     1261 ggttttcgcg gccaagcgcg gtagctctaa aggtgaagaa ttattcactg gtgttgtccc
     1321 aattttggtt gaattagatg gtgatgttaa tggtcacaaa ttttctgtct ccggtgaagg
     1381 tgaaggtgat gctacttacg gtaaattgac cttaaaattg atttgtacta ctggtaaatt
     1441 gccagttcca tggccaacct tagtcactac tttaggttat ggtttgcaat gttttgctag
     1501 atacccagat catatgaaac aacatgactt tttcaagtct gccatgccag aaggttatgt
     1561 tcaagaaaga actatttttt tcaaagatga cggtaactac aagaccagag ctgaagtcaa
     1621 gtttgaaggt gataccttag ttaatagaat cgaattaaaa ggtattgatt ttaaagaagg
     1681 tggtaacatt ttaggtcaca aattggaata caactataac tctcacaatg tttacatcac
     1741 tgctgacaaa caaaagaatg gtatcaaagc taacttcaaa attagacaca acattgaaga
     1801 tggtggtgtt caattagctg accattatca acaaaatact ccaattggtg atggtccagt
     1861 cttgttacca gacaaccatt acttatccta tcaatctgcc ttatccaaag atccaaacga
     1921 aaagagagat cacatggtct tgttagaatt tgttactgct gctggtatta cccatggtat
     1981 ggatgaattg tacaaaggat ccaaattgta ataactcgag tggcgcgaat ttcttatgat
     2041 ttatgatttt tattattaaa taagttataa aaaaaataag tgtatacaaa ttttaaagtg
     2101 actcttaggt tttaaaacga aaattcttat tcttgagtaa ctctttcctg taggtcaggt
     2161 tgctttctca ggtatagcat gaggtcgctc ttattgacca cacctctacc ggcatgccga
     2221 gcaaatgcct gcaaatcgct ccccatttcg ctggaaatct gctcgtcagt ggtgctcaca
     2281 ctgacgaatc atgtacagat cataccgatg actgcctggc gactcacaac taagcaagac
     2341 agccggaacc agcgccggcg aacaccactg catatatggc atatcacaac agtccacgtc
     2401 tcaagcagtt acagagatgt tacgaaccac tagtgcactg cagtacacgg tttccttgaa
     2461 atttttttga ttcggtaatc tccgaacaga aggaagaacg aaggaaggag cacagactta
     2521 gattggtata tatacgcata tgtagtgttg aagaaacatg aaattgccca gtattcttaa
     2581 cccaactgca cagaacaaaa acgtgcagga aacgaagata aatcatgtcg aaagctacat
     2641 ataaggaacg tgctgctact catcctagtc ctgttgctgc caagctattt aatatcatgc
     2701 acgaaaagca aacaaacttg tgtgcttcat tggatgttcg taccaccaag gaattactgg
     2761 agttagttga agcattaggt cccaaaattt gtttactaaa aacacatgtg gatatcttga
     2821 ctgatttttc catggagggc acagttaagc cgctaaaggc attatccgcc aagtacaatt
     2881 ttttactctt cgaagacaga aaatttgctg acattggtaa tacagtcaaa ttgcagtact
     2941 ctgcgggtgt atacagaata gcagaatggg cagacattac gaatgcacac ggtgtggtgg
     3001 gcccaggtat tgttagcggt ttgaagcagg cggcagaaga agtaacaaag gaacctagag
     3061 gccttttgat gttagcagaa ttgtcatgca agggctccct atctactgga gaatatacta
     3121 agggtactgt tgacattgcg aagagcgaca aagattttgt tatcggcttt attgctcaaa
     3181 gagacatggg tggaagagat gaaggttacg attggttgat tatgacaccc ggtgtgggtt
     3241 tagatgacaa gggagatgca ttgggtcaac agtatagaac cgtggatgat gtggtttcta
     3301 caggatctga cattattatt gttggaagag gactatttgc aaagggaagg gatgctaagg
     3361 tagagggtga acgttacaga aaagcaggct gggaagcata tttgagaaga tgcggccagc
     3421 aaaactaaaa aactgtatta taagtaaatg catgtatact aaactcacaa attagagctt
     3481 caatttaatt atatcagtta ttacccgagt agagcacttg aatccactgc cccgggaatc
     3541 tcggtcgtaa tgatttctat aatgacgaaa aaaaaaaaat tggaaagaaa aagcttcatg
     3601 gcctttataa aaaggaacta tccaatacct cgccagaacc aagtaacagt attttacggg
     3661 gcacaaatca agaacaataa gacaggactg taaagatgga cgcattgaac tccaaagaac
     3721 aacaagagtt ccaaaaagta gtggaacaaa agcaaatgaa ggatttcatg cgtttgtact
     3781 ctaatctggt agaaagatgt ttcacagact gtgtcaatga cttcacaaca tcaaagctaa
     3841 ccaataagga acaaacatgc atcatgaagt gctcagaaaa gttcttgaag catagcgaac
     3901 gtgtagggca gcgtttccaa gaacaaaacg ctgccttggg acaaggcttg ggccgataag
     3961 gtgtactggc gtatatatat ctaattatgt atctctggtg tagcccattt ttagcatgta
     4021 aatataaaga ccgagcggcc gcgtgttaca accaattaac caattctgat tagaaaaact
     4081 catcgagcat caaatgaaac tgcaatttat tcatatcagg attatcaata ccatattttt
     4141 gaaaaagccg tttctgtaat gaaggagaaa actcaccgag gcagttccat aggatggcaa
     4201 gatcctggta tcggtctgcg attccgactc gtccaacatc aatacaacct attaatttcc
     4261 cctcgtcaaa aataaggtta tcaagtgaga aatcaccatg agtgacgact gaatccggtg
     4321 agaatggcaa aagcttatgc atttctttcc agacttgttc aacaggccag ccattacgct
     4381 cgtcatcaaa atcactcgca tcaaccaaac cgttattcat tcgtgattgc gcctgagcga
     4441 ggcgaaatac gcgatcgctg ttaaaaggac aattacaaac aggaatcgaa tgcaaccggc
     4501 gcaggaacac tgccagcgca tcaacaatat tttcacctga atcaggatat tcttctaata
     4561 cctggaatgc tgttttcccg gggatcgcag tggtgagtaa ccatgcatca tcaggagtac
     4621 ggataaaatg cttgatggtc ggaagaggca taaattccgt cagccagttt agtctgacca
     4681 tctcatctgt aacatcattg gcaacgctac ctttgccatg tttcagaaac aactctggcg
     4741 catcgggctt cccatacaat cgatagattg tcgcacctga ttgcccgaca ttatcgcgag
     4801 cccatttata cccatataaa tcagcatcca tgttggaatt taatcgcggc ctggagcaag
     4861 acgtttcccg ttgaatatgg ctcataacac cccttgtatt actgtttatg taagcagaca
     4921 gttttattgt tcatgatgat atatttttat cttgtgcaat gtaacatcag agattttgag
     4981 acacaacgtg gctttgttga ataaatcgaa cttttgctga gttgaaggat cagtcatgac
     5041 caaaatccct taacgtgagt tttcgttcca ctgagcgtca gaccccgtag aaaagatcaa
     5101 aggatcttct tgagatcctt tttttctgcg cgtaatctgc tgcttgcaaa caaaaaaacc
     5161 accgctacca gcggtggttt gtttgccgga tcaagagcta ccaactcttt ttccgaaggt
     5221 aactggcttc agcagagcgc agataccaaa tactgttctt ctagtgtagc cgtagttagg
     5281 ccaccacttc aagaactctg tagcaccgcc tacatacctc gctctgctaa tcctgttacc
     5341 agtggctgct gccagtggcg ataagtcgtg tcttaccggg ttggactcaa gacgatagtt
     5401 accggataag gcgcagcggt cgggctgaac ggggggttcg tgcacacagc ccagcttgga
     5461 gcgaacgacc tacaccgaac tgagatacct acagcgtgag ctatgagaaa gcgccacgct
     5521 tcccgaaggg agaaaggcgg acaggtatcc ggtaagcggc agggtcggaa caggagagcg
     5581 cacgagggag cttccagggg gaaacgcctg gtatctttat agtcctgtcg ggtttcgcca
     5641 cctctgactt gagcgtcgat ttttgtgatg ctcgtcaggg gggcggagcc tatggaaaaa
     5701 cgccagcaac gcggcctttt tacggttcct ggccttttgc tggccttttg ctcacatgtt
     5761 ctttcctgcg ttatcccctg attctgtgga taaccgtgcg gccgccaatg ctaaattcga
     5821 gtgaaacaca ggaagatcag aaaatcctca tttcatccat attaacaata atttcaaatg
     5881 tttatttgca ttatttgaaa ctaggcaaga caagcaacga aacgtttttg aaaattttga
     5941 gtattttcaa taaatttgta gaggactcag atattgaaaa aaagctacag caattaatac
     6001 ttgataagaa gagtattgag aagggcaacg gttcatcatc tcatggatct gcacatgaac
     6061 aaacaccaga gtcaaacgac gttgaaattg aggctactgc gccaattgat gacaatacag
     6121 acgatgataa caaaccgaag ttatctgatg tagaaaagga ttaaagatgc taagagatag
     6181 tgatgatatt tcataaataa tgtaattcta tatatgttaa ttaccttttt tgcgaggcat
     6241 atttatggtg aaggataagt tttgaccatc aaagaaggtt aatgtggctg tggtttcagg
     6301 gtccataaag cccacatgga taacattacc cctgaattcg catctagact gatgagacgt
     6361 ggtagagcca caaacagccg gtacaagcaa cgatctccag gaccatctga atcatgcgcg
     6421 gatgacacga actcacgacg gcgatcacag acattaaccc acagtacaga cactgcgaca
     6481 acgtggcaat tcgtcgcaat acaacg
//
