# Supplementary material for: Towards repurposing the yeast peroxisome for compartmentalizing heterologous metabolic pathways
Source: Nat Commun. 2016 Mar 30;7:11152. doi: 10.1038/ncomms11152 (PMC5476825; doi:10.1038/ncomms11152)
Supplement: Supplementary Data 1 — Sequences of all DNA constructs used in this manuscript (in '.GB' file format). [file ncomms11152-s2.zip › dna/plasmids/pWCD2426.gb]

LOCUS       pWCD2426                6486 bp    DNA     circular UNK 11-NOV-2015
DEFINITION  .
ACCESSION   <unknown (modified)
KEYWORDS    .
SOURCE      
  ORGANISM  Synthetic
            .
FEATURES             Location/Qualifiers
     promoter        1..680
                     /label="ScTDH3 Promoter"
     CDS             687..1991
                     /created_by="User"
                     /label="VioE-Venus-PTS1"
     exon            690..1259
                     /ApEinfo_revcolor="#ellow"
                     /ApEinfo_label="VioE"
                     /ApEinfo_fwdcolor="#ellow"
                     /ApEinfo_graphicformat="arrow_data {{0 1 2 0 0 -1} {} 0}"
                     /label="VioE"
     exon            1266..1976
                     /ApEinfo_revcolor="#74ff7b"
                     /ApEinfo_label="Venus"
                     /ApEinfo_fwdcolor="#74ff7b"
                     /ApEinfo_graphicformat="arrow_data {{0 1 2 0 0 -1} {} 0}"
                     /label="Venus"
     exon            1980..1988
                     /ApEinfo_revcolor="#00ffff"
                     /ApEinfo_label="PTS1"
                     /ApEinfo_fwdcolor="#00ffff"
                     /ApEinfo_graphicformat="arrow_data {{0 1 2 0 0 -1} {} 0}"
                     /label="PTS1"
     terminator      2005..2229
                     /label="ScADH1 Terminator"
     promoter        2428..2604
                     /label="ScURA3 Promoter"
     CDS             2605..3408
                     /codon_start=1
                     /gene="URA3"
                     /product="URA3p uracil auxotrophy marker"
                     /label="URA3"
     terminator      3409..3486
                     /label="ScURA3 Terminator"
     misc_feature    3511..3990
                     /ApEinfo_revcolor="#7999d4"
                     /ApEinfo_label="URA3 3' Homology"
                     /ApEinfo_fwdcolor="#7999d4"
                     /ApEinfo_graphicformat="arrow_data {{0 1 2 0 0 -1} {} 0}"
                     /label="URA3 3' Homology"
     misc_feature    4015..4022
                     /note="NotI restriction site"
                     /label="NotI"
     terminator      complement(4023..4049)
                     /label="KanR Terminator"
     CDS             complement(4050..4865)
                     /codon_start=1
                     /gene="KanR"
                     /product="kanamycin resistance"
                     /label="KanR"
     promoter        complement(4866..5013)
                     /label="KanR Promoter"
     rep_origin      complement(5014..5777)
                     /label="ColE1"
     misc_feature    5778..5785
                     /note="NotI restriction site"
                     /label="NotI"
ORIGIN      
        1 cagttcgagt ttatcattat caatactgcc atttcaaaga atacgtaaat aattaatagt
       61 agtgattttc ctaactttat ttagtcaaaa aattagcctt ttaattctgc tgtaacccgt
      121 acatgcccaa aatagggggc gggttacaca gaatatataa catcgtaggt gtctgggtga
      181 acagtttatt cctggcatcc actaaatata atggagcccg ctttttaagc tggcatccag
      241 aaaaaaaaag aatcccagca ccaaaatatt gttttcttca ccaaccatca gttcataggt
      301 ccattctctt agcgcaacta cagagaacag gggcacaaac aggcaaaaaa cgggcacaac
      361 ctcaatggag tgatgcaacc tgcctggagt aaatgatgac acaaggcaat tgacccacgc
      421 atgtatctat ctcattttct tacaccttct attaccttct gctctctctg atttggaaaa
      481 agctgaaaaa aaaggttgaa accagttccc tgaaattatt cccctacttg actaataagt
      541 atataaagac ggtaggtatt gattgtaatt ctgtaaatct atttcttaaa cttcttaaat
      601 tctactttta tagttagtct tttttttagt tttaaaacac caagaactta gtttcgaata
      661 aacacacata aacaaacaaa agatctatgg agaaccgtga gccaccactg ttgccagccc
      721 gttggagcag cgcctatgtc tcttattgga gcccgatgct gccggatgac cagctgacca
      781 gcggctattg ctggttcgac tatgaacgtg acatctgtcg tattgacggc ctgttcaatc
      841 cgtggagcga gcgtgatact ggttatcgcc tgtggatgtc ggaggttggt aatgcggcca
      901 gcggccgtac ctggaaacaa aaagtcgcct atggtcgtga gcgtaccgcc ctgggtgaac
      961 agctgtgtga gcgtccgctg gatgatgaga ctggcccttt tgccgaattg ttcctgccac
     1021 gcgatgtcct gcgccgtctg ggtgcccgtc acattggccg tcgcgtggtt ctgggtcgcg
     1081 aagcggacgg ttggcgttac cagcgcccag gtaaaggtcc gagcaccctg tacctggatg
     1141 cggcgagcgg cactccactg cgcatggtca ccggcgatga agcgtcgcgt gcaagcctgc
     1201 gtgattttcc gaatgtgagc gaggcggaga tcccggacgc ggttttcgcg gccaagcgcg
     1261 gtagctctaa aggtgaagaa ttattcactg gtgttgtccc aattttggtt gaattagatg
     1321 gtgatgttaa tggtcacaaa ttttctgtct ccggtgaagg tgaaggtgat gctacttacg
     1381 gtaaattgac cttaaaattg atttgtacta ctggtaaatt gccagttcca tggccaacct
     1441 tagtcactac tttaggttat ggtttgcaat gttttgctag atacccagat catatgaaac
     1501 aacatgactt tttcaagtct gccatgccag aaggttatgt tcaagaaaga actatttttt
     1561 tcaaagatga cggtaactac aagaccagag ctgaagtcaa gtttgaaggt gataccttag
     1621 ttaatagaat cgaattaaaa ggtattgatt ttaaagaagg tggtaacatt ttaggtcaca
     1681 aattggaata caactataac tctcacaatg tttacatcac tgctgacaaa caaaagaatg
     1741 gtatcaaagc taacttcaaa attagacaca acattgaaga tggtggtgtt caattagctg
     1801 accattatca acaaaatact ccaattggtg atggtccagt cttgttacca gacaaccatt
     1861 acttatccta tcaatctgcc ttatccaaag atccaaacga aaagagagat cacatggtct
     1921 tgttagaatt tgttactgct gctggtatta cccatggtat ggatgaattg tacaaaggat
     1981 ccaaattgta ataactcgag tggcgcgaat ttcttatgat ttatgatttt tattattaaa
     2041 taagttataa aaaaaataag tgtatacaaa ttttaaagtg actcttaggt tttaaaacga
     2101 aaattcttat tcttgagtaa ctctttcctg taggtcaggt tgctttctca ggtatagcat
     2161 gaggtcgctc ttattgacca cacctctacc ggcatgccga gcaaatgcct gcaaatcgct
     2221 ccccatttcg ctggaaatct gctcgtcagt ggtgctcaca ctgacgaatc atgtacagat
     2281 cataccgatg actgcctggc gactcacaac taagcaagac agccggaacc agcgccggcg
     2341 aacaccactg catatatggc atatcacaac agtccacgtc tcaagcagtt acagagatgt
     2401 tacgaaccac tagtgcactg cagtacacgg tttccttgaa atttttttga ttcggtaatc
     2461 tccgaacaga aggaagaacg aaggaaggag cacagactta gattggtata tatacgcata
     2521 tgtagtgttg aagaaacatg aaattgccca gtattcttaa cccaactgca cagaacaaaa
     2581 acgtgcagga aacgaagata aatcatgtcg aaagctacat ataaggaacg tgctgctact
     2641 catcctagtc ctgttgctgc caagctattt aatatcatgc acgaaaagca aacaaacttg
     2701 tgtgcttcat tggatgttcg taccaccaag gaattactgg agttagttga agcattaggt
     2761 cccaaaattt gtttactaaa aacacatgtg gatatcttga ctgatttttc catggagggc
     2821 acagttaagc cgctaaaggc attatccgcc aagtacaatt ttttactctt cgaagacaga
     2881 aaatttgctg acattggtaa tacagtcaaa ttgcagtact ctgcgggtgt atacagaata
     2941 gcagaatggg cagacattac gaatgcacac ggtgtggtgg gcccaggtat tgttagcggt
     3001 ttgaagcagg cggcagaaga agtaacaaag gaacctagag gccttttgat gttagcagaa
     3061 ttgtcatgca agggctccct atctactgga gaatatacta agggtactgt tgacattgcg
     3121 aagagcgaca aagattttgt tatcggcttt attgctcaaa gagacatggg tggaagagat
     3181 gaaggttacg attggttgat tatgacaccc ggtgtgggtt tagatgacaa gggagatgca
     3241 ttgggtcaac agtatagaac cgtggatgat gtggtttcta caggatctga cattattatt
     3301 gttggaagag gactatttgc aaagggaagg gatgctaagg tagagggtga acgttacaga
     3361 aaagcaggct gggaagcata tttgagaaga tgcggccagc aaaactaaaa aactgtatta
     3421 taagtaaatg catgtatact aaactcacaa attagagctt caatttaatt atatcagtta
     3481 ttacccgagt agagcacttg aatccactgc cccgggaatc tcggtcgtaa tgatttctat
     3541 aatgacgaaa aaaaaaaaat tggaaagaaa aagcttcatg gcctttataa aaaggaacta
     3601 tccaatacct cgccagaacc aagtaacagt attttacggg gcacaaatca agaacaataa
     3661 gacaggactg taaagatgga cgcattgaac tccaaagaac aacaagagtt ccaaaaagta
     3721 gtggaacaaa agcaaatgaa ggatttcatg cgtttgtact ctaatctggt agaaagatgt
     3781 ttcacagact gtgtcaatga cttcacaaca tcaaagctaa ccaataagga acaaacatgc
     3841 atcatgaagt gctcagaaaa gttcttgaag catagcgaac gtgtagggca gcgtttccaa
     3901 gaacaaaacg ctgccttggg acaaggcttg ggccgataag gtgtactggc gtatatatat
     3961 ctaattatgt atctctggtg tagcccattt ttagcatgta aatataaaga ccgagcggcc
     4021 gcgtgttaca accaattaac caattctgat tagaaaaact catcgagcat caaatgaaac
     4081 tgcaatttat tcatatcagg attatcaata ccatattttt gaaaaagccg tttctgtaat
     4141 gaaggagaaa actcaccgag gcagttccat aggatggcaa gatcctggta tcggtctgcg
     4201 attccgactc gtccaacatc aatacaacct attaatttcc cctcgtcaaa aataaggtta
     4261 tcaagtgaga aatcaccatg agtgacgact gaatccggtg agaatggcaa aagcttatgc
     4321 atttctttcc agacttgttc aacaggccag ccattacgct cgtcatcaaa atcactcgca
     4381 tcaaccaaac cgttattcat tcgtgattgc gcctgagcga ggcgaaatac gcgatcgctg
     4441 ttaaaaggac aattacaaac aggaatcgaa tgcaaccggc gcaggaacac tgccagcgca
     4501 tcaacaatat tttcacctga atcaggatat tcttctaata cctggaatgc tgttttcccg
     4561 gggatcgcag tggtgagtaa ccatgcatca tcaggagtac ggataaaatg cttgatggtc
     4621 ggaagaggca taaattccgt cagccagttt agtctgacca tctcatctgt aacatcattg
     4681 gcaacgctac ctttgccatg tttcagaaac aactctggcg catcgggctt cccatacaat
     4741 cgatagattg tcgcacctga ttgcccgaca ttatcgcgag cccatttata cccatataaa
     4801 tcagcatcca tgttggaatt taatcgcggc ctggagcaag acgtttcccg ttgaatatgg
     4861 ctcataacac cccttgtatt actgtttatg taagcagaca gttttattgt tcatgatgat
     4921 atatttttat cttgtgcaat gtaacatcag agattttgag acacaacgtg gctttgttga
     4981 ataaatcgaa cttttgctga gttgaaggat cagtcatgac caaaatccct taacgtgagt
     5041 tttcgttcca ctgagcgtca gaccccgtag aaaagatcaa aggatcttct tgagatcctt
     5101 tttttctgcg cgtaatctgc tgcttgcaaa caaaaaaacc accgctacca gcggtggttt
     5161 gtttgccgga tcaagagcta ccaactcttt ttccgaaggt aactggcttc agcagagcgc
     5221 agataccaaa tactgttctt ctagtgtagc cgtagttagg ccaccacttc aagaactctg
     5281 tagcaccgcc tacatacctc gctctgctaa tcctgttacc agtggctgct gccagtggcg
     5341 ataagtcgtg tcttaccggg ttggactcaa gacgatagtt accggataag gcgcagcggt
     5401 cgggctgaac ggggggttcg tgcacacagc ccagcttgga gcgaacgacc tacaccgaac
     5461 tgagatacct acagcgtgag ctatgagaaa gcgccacgct tcccgaaggg agaaaggcgg
     5521 acaggtatcc ggtaagcggc agggtcggaa caggagagcg cacgagggag cttccagggg
     5581 gaaacgcctg gtatctttat agtcctgtcg ggtttcgcca cctctgactt gagcgtcgat
     5641 ttttgtgatg ctcgtcaggg gggcggagcc tatggaaaaa cgccagcaac gcggcctttt
     5701 tacggttcct ggccttttgc tggccttttg ctcacatgtt ctttcctgcg ttatcccctg
     5761 attctgtgga taaccgtgcg gccgccaatg ctaaattcga gtgaaacaca ggaagatcag
     5821 aaaatcctca tttcatccat attaacaata atttcaaatg tttatttgca ttatttgaaa
     5881 ctaggcaaga caagcaacga aacgtttttg aaaattttga gtattttcaa taaatttgta
     5941 gaggactcag atattgaaaa aaagctacag caattaatac ttgataagaa gagtattgag
     6001 aagggcaacg gttcatcatc tcatggatct gcacatgaac aaacaccaga gtcaaacgac
     6061 gttgaaattg aggctactgc gccaattgat gacaatacag acgatgataa caaaccgaag
     6121 ttatctgatg tagaaaagga ttaaagatgc taagagatag tgatgatatt tcataaataa
     6181 tgtaattcta tatatgttaa ttaccttttt tgcgaggcat atttatggtg aaggataagt
     6241 tttgaccatc aaagaaggtt aatgtggctg tggtttcagg gtccataaag cccacatgga
     6301 taacattacc cctgaattcg catctagact gatgagacgt ggtagagcca caaacagccg
     6361 gtacaagcaa cgatctccag gaccatctga atcatgcgcg gatgacacga actcacgacg
     6421 gcgatcacag acattaaccc acagtacaga cactgcgaca acgtggcaat tcgtcgcaat
     6481 acaacg
//
