# Supplementary material for: Towards repurposing the yeast peroxisome for compartmentalizing heterologous metabolic pathways
Source: Nat Commun. 2016 Mar 30;7:11152. doi: 10.1038/ncomms11152 (PMC5476825; doi:10.1038/ncomms11152)
Supplement: Supplementary Data 1 — Sequences of all DNA constructs used in this manuscript (in '.GB' file format). [file ncomms11152-s2.zip › dna/plasmids/pWCD2429.gb]

LOCUS       pWCD2429                6533 bp    DNA     circular UNK 11-NOV-2015
DEFINITION  .
ACCESSION   <unknown (modified)
KEYWORDS    .
SOURCE      
  ORGANISM  Synthetic
            .
FEATURES             Location/Qualifiers
     promoter        1..700
                     /label="ScRPL18B Promoter"
     CDS             707..2038
                     /created_by="User"
                     /label="VioE-Venus-ePTS1"
     exon            710..1279
                     /ApEinfo_revcolor="#ellow"
                     /ApEinfo_label="VioE"
                     /ApEinfo_fwdcolor="#ellow"
                     /ApEinfo_graphicformat="arrow_data {{0 1 2 0 0 -1} {} 0}"
                     /label="VioE"
     exon            1286..1996
                     /ApEinfo_revcolor="#74ff7b"
                     /ApEinfo_label="Venus"
                     /ApEinfo_fwdcolor="#74ff7b"
                     /ApEinfo_graphicformat="arrow_data {{0 1 2 0 0 -1} {} 0}"
                     /label="Venus"
     exon            2009..2035
                     /ApEinfo_revcolor="#00ffff"
                     /ApEinfo_label="PTS1"
                     /ApEinfo_fwdcolor="#00ffff"
                     /ApEinfo_graphicformat="arrow_data {{0 1 2 0 0 -1} {} 0}"
                     /modified_by="User"
                     /label="ePTS1"
     terminator      2052..2276
                     /label="ScADH1 Terminator"
     promoter        2475..2651
                     /label="ScURA3 Promoter"
     CDS             2652..3455
                     /codon_start=1
                     /gene="URA3"
                     /product="URA3p uracil auxotrophy marker"
                     /label="URA3"
     terminator      3456..3533
                     /label="ScURA3 Terminator"
     misc_feature    3558..4037
                     /ApEinfo_revcolor="#7999d4"
                     /ApEinfo_label="URA3 3' Homology"
                     /ApEinfo_fwdcolor="#7999d4"
                     /ApEinfo_graphicformat="arrow_data {{0 1 2 0 0 -1} {} 0}"
                     /label="URA3 3' Homology"
     misc_feature    4062..4069
                     /note="NotI restriction site"
                     /label="NotI"
     terminator      complement(4070..4096)
                     /label="KanR Terminator"
     CDS             complement(4097..4912)
                     /codon_start=1
                     /gene="KanR"
                     /product="kanamycin resistance"
                     /label="KanR"
     promoter        complement(4913..5060)
                     /label="KanR Promoter"
     rep_origin      complement(5061..5824)
                     /label="ColE1"
     misc_feature    5825..5832
                     /note="NotI restriction site"
                     /label="NotI"
ORIGIN      
        1 aagaggatgt ccaatatttt ttttaaggaa taaggatact tcaagactag attcccccct
       61 gcattcccat cagaaccgta aaccttggcg ctttccttgg gaagtattca agaagtgcct
      121 tgtccggttt ctgtggctca caaaccagcg cgcccgatat ggctttcttt tcacttatga
      181 atgtaccagt acgggacaat tagaacgctc ctgtaacaat ctctttgcaa atgtggggtt
      241 acattctaac catgtcacac tgctgacgaa attcaaagta aaaaaaaatg ggaccacgtc
      301 ttgagaacga tagattttct ttattttaca ttgaacagtc gttgtctcag cgcgctttat
      361 gttttcattc atacttcata ttataaaata acaaaagaag aatttcatat tcacgcccaa
      421 gaaatcaggc tgctttccaa atgcaattga cacttcatta gccatcacac aaaactcttt
      481 cttgctggag cttcttttaa aaaagacctc agtacaccaa acacgttacc cgacctcgtt
      541 attttacgac aactatgata aaattctgaa gaaaaaataa aaaaattttc atacttcttg
      601 cttttattta aaccattgaa tgatttcttt tgaacaaaac tacctgtttc accaaaggaa
      661 atagaaagaa aaaatcaatt agaagaaaac aaaaaacaaa agatctatgg agaaccgtga
      721 gccaccactg ttgccagccc gttggagcag cgcctatgtc tcttattgga gcccgatgct
      781 gccggatgac cagctgacca gcggctattg ctggttcgac tatgaacgtg acatctgtcg
      841 tattgacggc ctgttcaatc cgtggagcga gcgtgatact ggttatcgcc tgtggatgtc
      901 ggaggttggt aatgcggcca gcggccgtac ctggaaacaa aaagtcgcct atggtcgtga
      961 gcgtaccgcc ctgggtgaac agctgtgtga gcgtccgctg gatgatgaga ctggcccttt
     1021 tgccgaattg ttcctgccac gcgatgtcct gcgccgtctg ggtgcccgtc acattggccg
     1081 tcgcgtggtt ctgggtcgcg aagcggacgg ttggcgttac cagcgcccag gtaaaggtcc
     1141 gagcaccctg tacctggatg cggcgagcgg cactccactg cgcatggtca ccggcgatga
     1201 agcgtcgcgt gcaagcctgc gtgattttcc gaatgtgagc gaggcggaga tcccggacgc
     1261 ggttttcgcg gccaagcgcg gtagctctaa aggtgaagaa ttattcactg gtgttgtccc
     1321 aattttggtt gaattagatg gtgatgttaa tggtcacaaa ttttctgtct ccggtgaagg
     1381 tgaaggtgat gctacttacg gtaaattgac cttaaaattg atttgtacta ctggtaaatt
     1441 gccagttcca tggccaacct tagtcactac tttaggttat ggtttgcaat gttttgctag
     1501 atacccagat catatgaaac aacatgactt tttcaagtct gccatgccag aaggttatgt
     1561 tcaagaaaga actatttttt tcaaagatga cggtaactac aagaccagag ctgaagtcaa
     1621 gtttgaaggt gataccttag ttaatagaat cgaattaaaa ggtattgatt ttaaagaagg
     1681 tggtaacatt ttaggtcaca aattggaata caactataac tctcacaatg tttacatcac
     1741 tgctgacaaa caaaagaatg gtatcaaagc taacttcaaa attagacaca acattgaaga
     1801 tggtggtgtt caattagctg accattatca acaaaatact ccaattggtg atggtccagt
     1861 cttgttacca gacaaccatt acttatccta tcaatctgcc ttatccaaag atccaaacga
     1921 aaagagagat cacatggtct tgttagaatt tgttactgct gctggtatta cccatggtat
     1981 ggatgaattg tacaaaggat ccggttcatt gggaagaggt agaagatcca aattgtaata
     2041 actcgagtgg cgcgaatttc ttatgattta tgatttttat tattaaataa gttataaaaa
     2101 aaataagtgt atacaaattt taaagtgact cttaggtttt aaaacgaaaa ttcttattct
     2161 tgagtaactc tttcctgtag gtcaggttgc tttctcaggt atagcatgag gtcgctctta
     2221 ttgaccacac ctctaccggc atgccgagca aatgcctgca aatcgctccc catttcgctg
     2281 gaaatctgct cgtcagtggt gctcacactg acgaatcatg tacagatcat accgatgact
     2341 gcctggcgac tcacaactaa gcaagacagc cggaaccagc gccggcgaac accactgcat
     2401 atatggcata tcacaacagt ccacgtctca agcagttaca gagatgttac gaaccactag
     2461 tgcactgcag tacacggttt ccttgaaatt tttttgattc ggtaatctcc gaacagaagg
     2521 aagaacgaag gaaggagcac agacttagat tggtatatat acgcatatgt agtgttgaag
     2581 aaacatgaaa ttgcccagta ttcttaaccc aactgcacag aacaaaaacg tgcaggaaac
     2641 gaagataaat catgtcgaaa gctacatata aggaacgtgc tgctactcat cctagtcctg
     2701 ttgctgccaa gctatttaat atcatgcacg aaaagcaaac aaacttgtgt gcttcattgg
     2761 atgttcgtac caccaaggaa ttactggagt tagttgaagc attaggtccc aaaatttgtt
     2821 tactaaaaac acatgtggat atcttgactg atttttccat ggagggcaca gttaagccgc
     2881 taaaggcatt atccgccaag tacaattttt tactcttcga agacagaaaa tttgctgaca
     2941 ttggtaatac agtcaaattg cagtactctg cgggtgtata cagaatagca gaatgggcag
     3001 acattacgaa tgcacacggt gtggtgggcc caggtattgt tagcggtttg aagcaggcgg
     3061 cagaagaagt aacaaaggaa cctagaggcc ttttgatgtt agcagaattg tcatgcaagg
     3121 gctccctatc tactggagaa tatactaagg gtactgttga cattgcgaag agcgacaaag
     3181 attttgttat cggctttatt gctcaaagag acatgggtgg aagagatgaa ggttacgatt
     3241 ggttgattat gacacccggt gtgggtttag atgacaaggg agatgcattg ggtcaacagt
     3301 atagaaccgt ggatgatgtg gtttctacag gatctgacat tattattgtt ggaagaggac
     3361 tatttgcaaa gggaagggat gctaaggtag agggtgaacg ttacagaaaa gcaggctggg
     3421 aagcatattt gagaagatgc ggccagcaaa actaaaaaac tgtattataa gtaaatgcat
     3481 gtatactaaa ctcacaaatt agagcttcaa tttaattata tcagttatta cccgagtaga
     3541 gcacttgaat ccactgcccc gggaatctcg gtcgtaatga tttctataat gacgaaaaaa
     3601 aaaaaattgg aaagaaaaag cttcatggcc tttataaaaa ggaactatcc aatacctcgc
     3661 cagaaccaag taacagtatt ttacggggca caaatcaaga acaataagac aggactgtaa
     3721 agatggacgc attgaactcc aaagaacaac aagagttcca aaaagtagtg gaacaaaagc
     3781 aaatgaagga tttcatgcgt ttgtactcta atctggtaga aagatgtttc acagactgtg
     3841 tcaatgactt cacaacatca aagctaacca ataaggaaca aacatgcatc atgaagtgct
     3901 cagaaaagtt cttgaagcat agcgaacgtg tagggcagcg tttccaagaa caaaacgctg
     3961 ccttgggaca aggcttgggc cgataaggtg tactggcgta tatatatcta attatgtatc
     4021 tctggtgtag cccattttta gcatgtaaat ataaagaccg agcggccgcg tgttacaacc
     4081 aattaaccaa ttctgattag aaaaactcat cgagcatcaa atgaaactgc aatttattca
     4141 tatcaggatt atcaatacca tatttttgaa aaagccgttt ctgtaatgaa ggagaaaact
     4201 caccgaggca gttccatagg atggcaagat cctggtatcg gtctgcgatt ccgactcgtc
     4261 caacatcaat acaacctatt aatttcccct cgtcaaaaat aaggttatca agtgagaaat
     4321 caccatgagt gacgactgaa tccggtgaga atggcaaaag cttatgcatt tctttccaga
     4381 cttgttcaac aggccagcca ttacgctcgt catcaaaatc actcgcatca accaaaccgt
     4441 tattcattcg tgattgcgcc tgagcgaggc gaaatacgcg atcgctgtta aaaggacaat
     4501 tacaaacagg aatcgaatgc aaccggcgca ggaacactgc cagcgcatca acaatatttt
     4561 cacctgaatc aggatattct tctaatacct ggaatgctgt tttcccgggg atcgcagtgg
     4621 tgagtaacca tgcatcatca ggagtacgga taaaatgctt gatggtcgga agaggcataa
     4681 attccgtcag ccagtttagt ctgaccatct catctgtaac atcattggca acgctacctt
     4741 tgccatgttt cagaaacaac tctggcgcat cgggcttccc atacaatcga tagattgtcg
     4801 cacctgattg cccgacatta tcgcgagccc atttataccc atataaatca gcatccatgt
     4861 tggaatttaa tcgcggcctg gagcaagacg tttcccgttg aatatggctc ataacacccc
     4921 ttgtattact gtttatgtaa gcagacagtt ttattgttca tgatgatata tttttatctt
     4981 gtgcaatgta acatcagaga ttttgagaca caacgtggct ttgttgaata aatcgaactt
     5041 ttgctgagtt gaaggatcag tcatgaccaa aatcccttaa cgtgagtttt cgttccactg
     5101 agcgtcagac cccgtagaaa agatcaaagg atcttcttga gatccttttt ttctgcgcgt
     5161 aatctgctgc ttgcaaacaa aaaaaccacc gctaccagcg gtggtttgtt tgccggatca
     5221 agagctacca actctttttc cgaaggtaac tggcttcagc agagcgcaga taccaaatac
     5281 tgttcttcta gtgtagccgt agttaggcca ccacttcaag aactctgtag caccgcctac
     5341 atacctcgct ctgctaatcc tgttaccagt ggctgctgcc agtggcgata agtcgtgtct
     5401 taccgggttg gactcaagac gatagttacc ggataaggcg cagcggtcgg gctgaacggg
     5461 gggttcgtgc acacagccca gcttggagcg aacgacctac accgaactga gatacctaca
     5521 gcgtgagcta tgagaaagcg ccacgcttcc cgaagggaga aaggcggaca ggtatccggt
     5581 aagcggcagg gtcggaacag gagagcgcac gagggagctt ccagggggaa acgcctggta
     5641 tctttatagt cctgtcgggt ttcgccacct ctgacttgag cgtcgatttt tgtgatgctc
     5701 gtcagggggg cggagcctat ggaaaaacgc cagcaacgcg gcctttttac ggttcctggc
     5761 cttttgctgg ccttttgctc acatgttctt tcctgcgtta tcccctgatt ctgtggataa
     5821 ccgtgcggcc gccaatgcta aattcgagtg aaacacagga agatcagaaa atcctcattt
     5881 catccatatt aacaataatt tcaaatgttt atttgcatta tttgaaacta ggcaagacaa
     5941 gcaacgaaac gtttttgaaa attttgagta ttttcaataa atttgtagag gactcagata
     6001 ttgaaaaaaa gctacagcaa ttaatacttg ataagaagag tattgagaag ggcaacggtt
     6061 catcatctca tggatctgca catgaacaaa caccagagtc aaacgacgtt gaaattgagg
     6121 ctactgcgcc aattgatgac aatacagacg atgataacaa accgaagtta tctgatgtag
     6181 aaaaggatta aagatgctaa gagatagtga tgatatttca taaataatgt aattctatat
     6241 atgttaatta ccttttttgc gaggcatatt tatggtgaag gataagtttt gaccatcaaa
     6301 gaaggttaat gtggctgtgg tttcagggtc cataaagccc acatggataa cattacccct
     6361 gaattcgcat ctagactgat gagacgtggt agagccacaa acagccggta caagcaacga
     6421 tctccaggac catctgaatc atgcgcggat gacacgaact cacgacggcg atcacagaca
     6481 ttaacccaca gtacagacac tgcgacaacg tggcaattcg tcgcaataca acg
//
