# Supplementary material for: Towards repurposing the yeast peroxisome for compartmentalizing heterologous metabolic pathways
Source: Nat Commun. 2016 Mar 30;7:11152. doi: 10.1038/ncomms11152 (PMC5476825; doi:10.1038/ncomms11152)
Supplement: Supplementary Data 1 — Sequences of all DNA constructs used in this manuscript (in '.GB' file format). [file ncomms11152-s2.zip › dna/plasmids/pWCD2431.gb]

LOCUS       pWCD2431                6513 bp    DNA     circular UNK 11-NOV-2015
DEFINITION  .
ACCESSION   <unknown (modified)
KEYWORDS    .
SOURCE      
  ORGANISM  Synthetic
            .
FEATURES             Location/Qualifiers
     promoter        1..680
                     /label="ScTDH3 Promoter"
     CDS             687..2018
                     /created_by="User"
                     /label="VioE-Venus-ePTS1"
     exon            690..1259
                     /ApEinfo_revcolor="#ellow"
                     /ApEinfo_label="VioE"
                     /ApEinfo_fwdcolor="#ellow"
                     /ApEinfo_graphicformat="arrow_data {{0 1 2 0 0 -1} {} 0}"
                     /label="VioE"
     exon            1266..1976
                     /ApEinfo_revcolor="#74ff7b"
                     /ApEinfo_label="Venus"
                     /ApEinfo_fwdcolor="#74ff7b"
                     /ApEinfo_graphicformat="arrow_data {{0 1 2 0 0 -1} {} 0}"
                     /label="Venus"
     exon            1989..2015
                     /ApEinfo_revcolor="#00ffff"
                     /ApEinfo_label="PTS1"
                     /ApEinfo_fwdcolor="#00ffff"
                     /ApEinfo_graphicformat="arrow_data {{0 1 2 0 0 -1} {} 0}"
                     /modified_by="User"
                     /label="ePTS1"
     terminator      2032..2256
                     /label="ScADH1 Terminator"
     promoter        2455..2631
                     /label="ScURA3 Promoter"
     CDS             2632..3435
                     /codon_start=1
                     /gene="URA3"
                     /product="URA3p uracil auxotrophy marker"
                     /label="URA3"
     terminator      3436..3513
                     /label="ScURA3 Terminator"
     misc_feature    3538..4017
                     /ApEinfo_revcolor="#7999d4"
                     /ApEinfo_label="URA3 3' Homology"
                     /ApEinfo_fwdcolor="#7999d4"
                     /ApEinfo_graphicformat="arrow_data {{0 1 2 0 0 -1} {} 0}"
                     /label="URA3 3' Homology"
     misc_feature    4042..4049
                     /note="NotI restriction site"
                     /label="NotI"
     terminator      complement(4050..4076)
                     /label="KanR Terminator"
     CDS             complement(4077..4892)
                     /codon_start=1
                     /gene="KanR"
                     /product="kanamycin resistance"
                     /label="KanR"
     promoter        complement(4893..5040)
                     /label="KanR Promoter"
     rep_origin      complement(5041..5804)
                     /label="ColE1"
     misc_feature    5805..5812
                     /note="NotI restriction site"
                     /label="NotI"
ORIGIN      
        1 cagttcgagt ttatcattat caatactgcc atttcaaaga atacgtaaat aattaatagt
       61 agtgattttc ctaactttat ttagtcaaaa aattagcctt ttaattctgc tgtaacccgt
      121 acatgcccaa aatagggggc gggttacaca gaatatataa catcgtaggt gtctgggtga
      181 acagtttatt cctggcatcc actaaatata atggagcccg ctttttaagc tggcatccag
      241 aaaaaaaaag aatcccagca ccaaaatatt gttttcttca ccaaccatca gttcataggt
      301 ccattctctt agcgcaacta cagagaacag gggcacaaac aggcaaaaaa cgggcacaac
      361 ctcaatggag tgatgcaacc tgcctggagt aaatgatgac acaaggcaat tgacccacgc
      421 atgtatctat ctcattttct tacaccttct attaccttct gctctctctg atttggaaaa
      481 agctgaaaaa aaaggttgaa accagttccc tgaaattatt cccctacttg actaataagt
      541 atataaagac ggtaggtatt gattgtaatt ctgtaaatct atttcttaaa cttcttaaat
      601 tctactttta tagttagtct tttttttagt tttaaaacac caagaactta gtttcgaata
      661 aacacacata aacaaacaaa agatctatgg agaaccgtga gccaccactg ttgccagccc
      721 gttggagcag cgcctatgtc tcttattgga gcccgatgct gccggatgac cagctgacca
      781 gcggctattg ctggttcgac tatgaacgtg acatctgtcg tattgacggc ctgttcaatc
      841 cgtggagcga gcgtgatact ggttatcgcc tgtggatgtc ggaggttggt aatgcggcca
      901 gcggccgtac ctggaaacaa aaagtcgcct atggtcgtga gcgtaccgcc ctgggtgaac
      961 agctgtgtga gcgtccgctg gatgatgaga ctggcccttt tgccgaattg ttcctgccac
     1021 gcgatgtcct gcgccgtctg ggtgcccgtc acattggccg tcgcgtggtt ctgggtcgcg
     1081 aagcggacgg ttggcgttac cagcgcccag gtaaaggtcc gagcaccctg tacctggatg
     1141 cggcgagcgg cactccactg cgcatggtca ccggcgatga agcgtcgcgt gcaagcctgc
     1201 gtgattttcc gaatgtgagc gaggcggaga tcccggacgc ggttttcgcg gccaagcgcg
     1261 gtagctctaa aggtgaagaa ttattcactg gtgttgtccc aattttggtt gaattagatg
     1321 gtgatgttaa tggtcacaaa ttttctgtct ccggtgaagg tgaaggtgat gctacttacg
     1381 gtaaattgac cttaaaattg atttgtacta ctggtaaatt gccagttcca tggccaacct
     1441 tagtcactac tttaggttat ggtttgcaat gttttgctag atacccagat catatgaaac
     1501 aacatgactt tttcaagtct gccatgccag aaggttatgt tcaagaaaga actatttttt
     1561 tcaaagatga cggtaactac aagaccagag ctgaagtcaa gtttgaaggt gataccttag
     1621 ttaatagaat cgaattaaaa ggtattgatt ttaaagaagg tggtaacatt ttaggtcaca
     1681 aattggaata caactataac tctcacaatg tttacatcac tgctgacaaa caaaagaatg
     1741 gtatcaaagc taacttcaaa attagacaca acattgaaga tggtggtgtt caattagctg
     1801 accattatca acaaaatact ccaattggtg atggtccagt cttgttacca gacaaccatt
     1861 acttatccta tcaatctgcc ttatccaaag atccaaacga aaagagagat cacatggtct
     1921 tgttagaatt tgttactgct gctggtatta cccatggtat ggatgaattg tacaaaggat
     1981 ccggttcatt gggaagaggt agaagatcca aattgtaata actcgagtgg cgcgaatttc
     2041 ttatgattta tgatttttat tattaaataa gttataaaaa aaataagtgt atacaaattt
     2101 taaagtgact cttaggtttt aaaacgaaaa ttcttattct tgagtaactc tttcctgtag
     2161 gtcaggttgc tttctcaggt atagcatgag gtcgctctta ttgaccacac ctctaccggc
     2221 atgccgagca aatgcctgca aatcgctccc catttcgctg gaaatctgct cgtcagtggt
     2281 gctcacactg acgaatcatg tacagatcat accgatgact gcctggcgac tcacaactaa
     2341 gcaagacagc cggaaccagc gccggcgaac accactgcat atatggcata tcacaacagt
     2401 ccacgtctca agcagttaca gagatgttac gaaccactag tgcactgcag tacacggttt
     2461 ccttgaaatt tttttgattc ggtaatctcc gaacagaagg aagaacgaag gaaggagcac
     2521 agacttagat tggtatatat acgcatatgt agtgttgaag aaacatgaaa ttgcccagta
     2581 ttcttaaccc aactgcacag aacaaaaacg tgcaggaaac gaagataaat catgtcgaaa
     2641 gctacatata aggaacgtgc tgctactcat cctagtcctg ttgctgccaa gctatttaat
     2701 atcatgcacg aaaagcaaac aaacttgtgt gcttcattgg atgttcgtac caccaaggaa
     2761 ttactggagt tagttgaagc attaggtccc aaaatttgtt tactaaaaac acatgtggat
     2821 atcttgactg atttttccat ggagggcaca gttaagccgc taaaggcatt atccgccaag
     2881 tacaattttt tactcttcga agacagaaaa tttgctgaca ttggtaatac agtcaaattg
     2941 cagtactctg cgggtgtata cagaatagca gaatgggcag acattacgaa tgcacacggt
     3001 gtggtgggcc caggtattgt tagcggtttg aagcaggcgg cagaagaagt aacaaaggaa
     3061 cctagaggcc ttttgatgtt agcagaattg tcatgcaagg gctccctatc tactggagaa
     3121 tatactaagg gtactgttga cattgcgaag agcgacaaag attttgttat cggctttatt
     3181 gctcaaagag acatgggtgg aagagatgaa ggttacgatt ggttgattat gacacccggt
     3241 gtgggtttag atgacaaggg agatgcattg ggtcaacagt atagaaccgt ggatgatgtg
     3301 gtttctacag gatctgacat tattattgtt ggaagaggac tatttgcaaa gggaagggat
     3361 gctaaggtag agggtgaacg ttacagaaaa gcaggctggg aagcatattt gagaagatgc
     3421 ggccagcaaa actaaaaaac tgtattataa gtaaatgcat gtatactaaa ctcacaaatt
     3481 agagcttcaa tttaattata tcagttatta cccgagtaga gcacttgaat ccactgcccc
     3541 gggaatctcg gtcgtaatga tttctataat gacgaaaaaa aaaaaattgg aaagaaaaag
     3601 cttcatggcc tttataaaaa ggaactatcc aatacctcgc cagaaccaag taacagtatt
     3661 ttacggggca caaatcaaga acaataagac aggactgtaa agatggacgc attgaactcc
     3721 aaagaacaac aagagttcca aaaagtagtg gaacaaaagc aaatgaagga tttcatgcgt
     3781 ttgtactcta atctggtaga aagatgtttc acagactgtg tcaatgactt cacaacatca
     3841 aagctaacca ataaggaaca aacatgcatc atgaagtgct cagaaaagtt cttgaagcat
     3901 agcgaacgtg tagggcagcg tttccaagaa caaaacgctg ccttgggaca aggcttgggc
     3961 cgataaggtg tactggcgta tatatatcta attatgtatc tctggtgtag cccattttta
     4021 gcatgtaaat ataaagaccg agcggccgcg tgttacaacc aattaaccaa ttctgattag
     4081 aaaaactcat cgagcatcaa atgaaactgc aatttattca tatcaggatt atcaatacca
     4141 tatttttgaa aaagccgttt ctgtaatgaa ggagaaaact caccgaggca gttccatagg
     4201 atggcaagat cctggtatcg gtctgcgatt ccgactcgtc caacatcaat acaacctatt
     4261 aatttcccct cgtcaaaaat aaggttatca agtgagaaat caccatgagt gacgactgaa
     4321 tccggtgaga atggcaaaag cttatgcatt tctttccaga cttgttcaac aggccagcca
     4381 ttacgctcgt catcaaaatc actcgcatca accaaaccgt tattcattcg tgattgcgcc
     4441 tgagcgaggc gaaatacgcg atcgctgtta aaaggacaat tacaaacagg aatcgaatgc
     4501 aaccggcgca ggaacactgc cagcgcatca acaatatttt cacctgaatc aggatattct
     4561 tctaatacct ggaatgctgt tttcccgggg atcgcagtgg tgagtaacca tgcatcatca
     4621 ggagtacgga taaaatgctt gatggtcgga agaggcataa attccgtcag ccagtttagt
     4681 ctgaccatct catctgtaac atcattggca acgctacctt tgccatgttt cagaaacaac
     4741 tctggcgcat cgggcttccc atacaatcga tagattgtcg cacctgattg cccgacatta
     4801 tcgcgagccc atttataccc atataaatca gcatccatgt tggaatttaa tcgcggcctg
     4861 gagcaagacg tttcccgttg aatatggctc ataacacccc ttgtattact gtttatgtaa
     4921 gcagacagtt ttattgttca tgatgatata tttttatctt gtgcaatgta acatcagaga
     4981 ttttgagaca caacgtggct ttgttgaata aatcgaactt ttgctgagtt gaaggatcag
     5041 tcatgaccaa aatcccttaa cgtgagtttt cgttccactg agcgtcagac cccgtagaaa
     5101 agatcaaagg atcttcttga gatccttttt ttctgcgcgt aatctgctgc ttgcaaacaa
     5161 aaaaaccacc gctaccagcg gtggtttgtt tgccggatca agagctacca actctttttc
     5221 cgaaggtaac tggcttcagc agagcgcaga taccaaatac tgttcttcta gtgtagccgt
     5281 agttaggcca ccacttcaag aactctgtag caccgcctac atacctcgct ctgctaatcc
     5341 tgttaccagt ggctgctgcc agtggcgata agtcgtgtct taccgggttg gactcaagac
     5401 gatagttacc ggataaggcg cagcggtcgg gctgaacggg gggttcgtgc acacagccca
     5461 gcttggagcg aacgacctac accgaactga gatacctaca gcgtgagcta tgagaaagcg
     5521 ccacgcttcc cgaagggaga aaggcggaca ggtatccggt aagcggcagg gtcggaacag
     5581 gagagcgcac gagggagctt ccagggggaa acgcctggta tctttatagt cctgtcgggt
     5641 ttcgccacct ctgacttgag cgtcgatttt tgtgatgctc gtcagggggg cggagcctat
     5701 ggaaaaacgc cagcaacgcg gcctttttac ggttcctggc cttttgctgg ccttttgctc
     5761 acatgttctt tcctgcgtta tcccctgatt ctgtggataa ccgtgcggcc gccaatgcta
     5821 aattcgagtg aaacacagga agatcagaaa atcctcattt catccatatt aacaataatt
     5881 tcaaatgttt atttgcatta tttgaaacta ggcaagacaa gcaacgaaac gtttttgaaa
     5941 attttgagta ttttcaataa atttgtagag gactcagata ttgaaaaaaa gctacagcaa
     6001 ttaatacttg ataagaagag tattgagaag ggcaacggtt catcatctca tggatctgca
     6061 catgaacaaa caccagagtc aaacgacgtt gaaattgagg ctactgcgcc aattgatgac
     6121 aatacagacg atgataacaa accgaagtta tctgatgtag aaaaggatta aagatgctaa
     6181 gagatagtga tgatatttca taaataatgt aattctatat atgttaatta ccttttttgc
     6241 gaggcatatt tatggtgaag gataagtttt gaccatcaaa gaaggttaat gtggctgtgg
     6301 tttcagggtc cataaagccc acatggataa cattacccct gaattcgcat ctagactgat
     6361 gagacgtggt agagccacaa acagccggta caagcaacga tctccaggac catctgaatc
     6421 atgcgcggat gacacgaact cacgacggcg atcacagaca ttaacccaca gtacagacac
     6481 tgcgacaacg tggcaattcg tcgcaataca acg
//
