# Supplementary material for: Towards repurposing the yeast peroxisome for compartmentalizing heterologous metabolic pathways
Source: Nat Commun. 2016 Mar 30;7:11152. doi: 10.1038/ncomms11152 (PMC5476825; doi:10.1038/ncomms11152)
Supplement: Supplementary Data 1 — Sequences of all DNA constructs used in this manuscript (in '.GB' file format). [file ncomms11152-s2.zip › dna/plasmids/pWCD2520.gb]

LOCUS       pWCD2520                7760 bp    DNA     circular UNK 11-NOV-2015
DEFINITION  .
ACCESSION   <unknown (modified)
KEYWORDS    .
SOURCE      
  ORGANISM  Synthetic
            .
FEATURES             Location/Qualifiers
     CDS             843..1937
                     /gene="LEU2"
                     /codon_start=1
                     /product="LEU2p leucine auxotrophy marker"
                     /modified_by="User"
                     /label="LEU2"
     terminator      1938..2414
                     /modified_by="User"
                     /label="LEU2 Terminator"
     misc_feature    2439..2928
                     /ApEinfo_revcolor="#7999d4"
                     /ApEinfo_label="LEU2 3' Homology"
                     /ApEinfo_fwdcolor="#7999d4"
                     /ApEinfo_graphicformat="arrow_data {{0 1 2 0 0 -1} {} 0}"
                     /label="LEU2 3' Homology"
     misc_feature    2933..2940
                     /created_by="User"
                     /label="NotI"
     terminator      complement(2941..2967)
                     /label="KanR Terminator"
     CDS             complement(2968..3783)
                     /codon_start=1
                     /gene="KanR"
                     /product="kanamycin resistance"
                     /modified_by="User"
                     /label="KanR"
     promoter        complement(3784..3931)
                     /modified_by="User"
                     /label="KanR Promoter"
     rep_origin      3932..4695
                     /modified_by="User"
                     /label="ColE1"
     misc_feature    4696..4703
                     /created_by="User"
                     /label="NotI"
     promoter        5405..6104
                     /ApEinfo_revcolor="#00a1ee"
                     /ApEinfo_label="pRNR2"
                     /ApEinfo_fwdcolor="#00a1ee"
                     /ApEinfo_graphicformat="arrow_data {{0 1 2 0 0 -1} {} 0}"
                     /modified_by="User"
                     /label="pRNR2"
     CDS             6111..7526
                     /created_by="User"
                     /label="Pex11-mKate"
     exon            6114..6818
                     /ApEinfo_revcolor="#ff9ebd"
                     /ApEinfo_label="Pex11"
                     /ApEinfo_fwdcolor="#ff9ebd"
                     /ApEinfo_graphicformat="arrow_data {{0 1 2 0 0 -1} {} 0}"
                     /label="Pex11"
     exon            6825..7517
                     /ApEinfo_revcolor="#ff454e"
                     /ApEinfo_label="mKate"
                     /ApEinfo_fwdcolor="#ff454e"
                     /ApEinfo_graphicformat="arrow_data {{0 1 2 0 0 -1} {} 0}"
                     /label="mKate"
     terminator      7524..7756
                     /created_by="User"
                     /label="tTDH1"
ORIGIN      
        1 gaaatctgct cgtcagtggt gctcacactg acgaatcatg tacagatcat accgatgact
       61 gcctggcgac tcacaactaa gcaagacagc cggaaccagc gccggcgaac accactgcat
      121 atatggcata tcacaacagt ccacgtctca agcagttaca gagatgttac gaaccactag
      181 tgcactgcag tacatcgagg agaacttcta gtatatctac atacctaata ttattgcctt
      241 attaaaaatg gaatcccaac aattacatca aaatccacat tctcttcaaa atcaattgtc
      301 ctgtacttcc ttgttcatgt gtgttcaaaa acgttatatt tataggataa ttatactcta
      361 tttctcaaca agtaattggt tgtttggccg agcggtctaa ggcgcctgat tcaagaaata
      421 tcttgaccgc agttaactgt gggaatactc aggtatcgta agatgcaaga gttcgaatct
      481 cttagcaacc attatttttt tcctcaacat aacgagaaca cacaggggcg ctatcgcaca
      541 gaatcaaatt cgatgactgg aaattttttg ttaatttcag aggtcgcctg acgcatatac
      601 ctttttcaac tgaaaaattg ggagaaaaag gaaaggtgag agcgccggaa ccggcttttc
      661 atatagaata gagaagcgtt catgactaaa tgcttgcatc acaatacttg aagttgacaa
      721 tattatttaa ggacctattg ttttttccaa taggtggtta gcaatcgtct tactttctaa
      781 cttttcttac cttttacatt tcagcaatat atatatatat atttcaagga tataccattc
      841 taatgtctgc ccctaagaag atcgtcgttt tgccaggtga ccacgttggt caagaaatca
      901 cagccgaagc cattaaggtt cttaaagcta tttctgatgt tcgttccaat gtcaagttcg
      961 atttcgaaaa tcatttaatt ggtggtgctg ctatcgatgc tacaggtgtt ccacttccag
     1021 atgaggcgct ggaagcctcc aagaaggctg atgccgtttt gttaggtgct gtgggtggtc
     1081 ctaaatgggg aaccggtagt gttagacctg aacaaggttt actaaaaatc cgtaaagaac
     1141 ttcaattgta cgccaactta agaccatgta actttgcatc cgactctctt ttagacttat
     1201 ctccaatcaa gccacaattt gctaaaggta ctgacttcgt tgttgtcaga gaattagtgg
     1261 gaggtattta ctttggtaag agaaaggaag acgatggtga tggtgtcgct tgggatagtg
     1321 aacaatacac cgttccagaa gtgcaaagaa tcacaagaat ggccgctttc atggccctac
     1381 aacatgagcc accattgcct atttggtcct tggataaagc taatgttttg gcctcttcaa
     1441 gattatggag aaaaactgtg gaggaaacca tcaagaacga atttcctaca ttgaaggttc
     1501 aacatcaatt gattgattct gccgccatga tcctagttaa gaacccaacc cacctaaatg
     1561 gtattataat caccagcaac atgtttggtg atatcatctc cgatgaagcc tccgttatcc
     1621 caggttcctt gggtttgttg ccatctgcgt ccttggcctc tttgccagac aagaacaccg
     1681 catttggttt gtacgaacca tgccacggtt ctgctccaga tttgccaaag aataaggtca
     1741 accctatcgc cactatcttg tctgctgcaa tgatgttgaa attgtcattg aacttgcctg
     1801 aagaaggtaa ggccattgaa gatgcagtta aaaaggtttt ggatgcaggt atcagaactg
     1861 gtgatttagg tggttccaac agtaccaccg aagtcggtga tgctgtcgcc gaagaagtta
     1921 agaaaatcct tgcttaaaaa gattctcttt ttttatgata tttgtacata aactttataa
     1981 atgaaattca taatagaaac gacacgaaat tacaaaatgg aatatgttca tagggtagac
     2041 gaaactatat acgcaatcta catacattta tcaagaagga gaaaaaggag gatgtaaagg
     2101 aatacaggta agcaaattga tactaatggc tcaacgtgat aaggaaaaag aattgcactt
     2161 taacattaat attgacaagg aggagggcac cacacaaaaa gttaggtgta acagaaaatc
     2221 atgaaactat gattcctaat ttatatattg gaggattttc tctaaaaaaa aaaaaataca
     2281 acaaataaaa aacactcaat gacctgacca tttgatggag tttaagtcaa taccttcttg
     2341 aaccatttcc cataatggtg aaagttccct caagaatttt actctgtcag aaacggcctt
     2401 aacgacgtag tcgagagtac tcgtatcgca tgtcggtgcg acacgaaatt acaaaatgga
     2461 atatgttcat agggtagacg aaactatata cgcaatctac atacatttat caagaaggag
     2521 aaaaaggagg atgtaaagga atacaggtaa gcaaattgat actaatggct caacgtgata
     2581 aggaaaaaga attgcacttt aacattaata ttgacaagga ggagggcacc acacaaaaag
     2641 ttaggtgtaa cagaaaatca tgaaactatg attcctaatt tatatattgg aggattttct
     2701 ctaaaaaaaa aaaaatacaa caaataaaaa acactcaatg acctgaccat ttgatggagt
     2761 ttaagtcaat accttcttga accatttccc ataatggtga aagttccctc aagaatttta
     2821 ctctgtcaga aacggcctta acgacgtagt cgacctcctc ttcagtacta aatctaccaa
     2881 taccaaatct gatggaagaa tgggctaatg catcatcctt acccagcgcc gagcggccgc
     2941 gtgttacaac caattaacca attctgatta gaaaaactca tcgagcatca aatgaaactg
     3001 caatttattc atatcaggat tatcaatacc atatttttga aaaagccgtt tctgtaatga
     3061 aggagaaaac tcaccgaggc agttccatag gatggcaaga tcctggtatc ggtctgcgat
     3121 tccgactcgt ccaacatcaa tacaacctat taatttcccc tcgtcaaaaa taaggttatc
     3181 aagtgagaaa tcaccatgag tgacgactga atccggtgag aatggcaaaa gcttatgcat
     3241 ttctttccag acttgttcaa caggccagcc attacgctcg tcatcaaaat cactcgcatc
     3301 aaccaaaccg ttattcattc gtgattgcgc ctgagcgagg cgaaatacgc gatcgctgtt
     3361 aaaaggacaa ttacaaacag gaatcgaatg caaccggcgc aggaacactg ccagcgcatc
     3421 aacaatattt tcacctgaat caggatattc ttctaatacc tggaatgctg ttttcccggg
     3481 gatcgcagtg gtgagtaacc atgcatcatc aggagtacgg ataaaatgct tgatggtcgg
     3541 aagaggcata aattccgtca gccagtttag tctgaccatc tcatctgtaa catcattggc
     3601 aacgctacct ttgccatgtt tcagaaacaa ctctggcgca tcgggcttcc catacaatcg
     3661 atagattgtc gcacctgatt gcccgacatt atcgcgagcc catttatacc catataaatc
     3721 agcatccatg ttggaattta atcgcggcct ggagcaagac gtttcccgtt gaatatggct
     3781 cataacaccc cttgtattac tgtttatgta agcagacagt tttattgttc atgatgatat
     3841 atttttatct tgtgcaatgt aacatcagag attttgagac acaacgtggc tttgttgaat
     3901 aaatcgaact tttgctgagt tgaaggatca gtcatgacca aaatccctta acgtgagttt
     3961 tcgttccact gagcgtcaga ccccgtagaa aagatcaaag gatcttcttg agatcctttt
     4021 tttctgcgcg taatctgctg cttgcaaaca aaaaaaccac cgctaccagc ggtggtttgt
     4081 ttgccggatc aagagctacc aactcttttt ccgaaggtaa ctggcttcag cagagcgcag
     4141 ataccaaata ctgttcttct agtgtagccg tagttaggcc accacttcaa gaactctgta
     4201 gcaccgccta catacctcgc tctgctaatc ctgttaccag tggctgctgc cagtggcgat
     4261 aagtcgtgtc ttaccgggtt ggactcaaga cgatagttac cggataaggc gcagcggtcg
     4321 ggctgaacgg ggggttcgtg cacacagccc agcttggagc gaacgaccta caccgaactg
     4381 agatacctac agcgtgagct atgagaaagc gccacgcttc ccgaagggag aaaggcggac
     4441 aggtatccgg taagcggcag ggtcggaaca ggagagcgca cgagggagct tccaggggga
     4501 aacgcctggt atctttatag tcctgtcggg tttcgccacc tctgacttga gcgtcgattt
     4561 ttgtgatgct cgtcaggggg gcggagccta tggaaaaacg ccagcaacgc ggccttttta
     4621 cggttcctgg ccttttgctg gccttttgct cacatgttct ttcctgcgtt atcccctgat
     4681 tctgtggata accgtgcggc cgccaatacc cagaagaaca gtaaaataaa gcaaggtacg
     4741 tgaaattaat atttttaaat ggttctaacc gatgccgaag aactgcgcag tccggttata
     4801 acgtctgaca tgtccttttt tgatttggaa tccaaccact caagtgactc tgttcattta
     4861 ctttgcgaaa aatataccca caaattgccc atcgaaagtg aatcgcaaac caccttcaga
     4921 ctggcaccga caaagcaaag attatacaga cagagtactt tatacgtacc gttaagtctc
     4981 aagcaaaggg ttttcttatt tactgaacgg gtaaagagta tctgggccgg cttgccaaga
     5041 tgcaaaccga ataagtattt caaagttgca tttgccttag ccgtcctgac accattggct
     5101 atttggatat tttatattga ctttcgtgta cattgatcac atcgactgtt ctattggcaa
     5161 atgaaccacg ggcattgact atttttcagg ttactactat atattatcat cacgggcaag
     5221 gattgtaccc tgaattcgca tctagactga tgagacgtgg tagagccaca aacagccggt
     5281 acaagcaacg atctccagga ccatctgaat catgcgcgga tgacacgaac tcacgacggc
     5341 gatcacagac attaacccac agtacagaca ctgcgacaac gtggcaattc gtcgcaatac
     5401 aacgagtcga acaagaagca ggcaaagttt agagcactgc ccctccgcac tcaaaaaaga
     5461 aaaaactagg aggaaaataa aattctcaac cacacaaaca cataaacaca tacaaataca
     5521 aatacaagct tatttacttg acatcgcgcg atcttccact attcagcgcc gtccgccctc
     5581 tctcgtgttt tttgtttacg cgacaactat gcgaaatccg gagcaacggg caaccgtttg
     5641 gggaaagacc acacccacgc gcgatcgcca tggcaacgag gtcgcacacg ccccacaccc
     5701 agacctccct gcgagcgggc atgggtacaa tgtccccgtt gccacagaca ccacttcgta
     5761 gcacagcgca gagcgtagcg tgttgttgct gctgacaaaa gaaaattttt cttagcaaag
     5821 caaaggaggg gaagcacggg cagatagcac cgtaccatac ccttggaaac tcgaaatgaa
     5881 cgaagcagga aatgagagaa tgagagtttt gtaggtatat atagcggtag tgtttgcgcg
     5941 ttaccatcat cttctggatc tatctattgt tcttttcctc atcactttcc cctttttcgc
     6001 tcttcttctt gtcttttatt tctttctttt ttttaattgt tccctcgatt ggctatctac
     6061 caaagaatcc aaacttaata cacgtattta tttgtccaat taccagatct atggtctgtg
     6121 atacactggt atatcatccc tccgtgacga gattcgtcaa atttctagat ggctcagctg
     6181 gcagagaaaa ggttctcaga ttactgcagt atttagcaag atttttagca gtacagaact
     6241 catctctctt ggccaggcaa ttacaagctc aatttaccac agtcagaaaa tttctgaggt
     6301 ttctgaagcc tttaaaccac ttgcaggcag ctgctaaatt ctacgataac aagttggcca
     6361 gcgacaacgt cgttagagtc tgcaatgttt tgaaaaacat cttctttgct gcatatttgt
     6421 cgttagatca agtcaatctt ttgagaattt tgaaagtgat tcctgtaacc gttcttaccg
     6481 gtaagaaaat acctcgctgg tccaattggt gttggctgtt cggcctccta agtggtctgg
     6541 ctatggatct tcgtaagatc caaacatctc atgcccagat tgctgcgttt gtcaaggcaa
     6601 aatcacaaag ccaaggcgat gagcatgagg atcacaagaa ggtactaggg aaggcatacc
     6661 aagacaggta caccgcgtta agaagactat tctgggatgc tgcagattcg ttcatcgtcc
     6721 tcaacaacct agggtacttg tctagcaacg aagagtatgt tgcgctatcc ggtgttgtca
     6781 catctatcct tggtatgcaa gacatgtgga aagctacagg tagcgtgagc gagctgatta
     6841 aggagaacat gcacatgaag ctgtacatgg agggcaccgt gaacaaccac cacttcaagt
     6901 gcacatccga gggcgaaggc aagccctacg agggcaccca gaccatgaga atcaaggcgg
     6961 tcgagggcgg ccctctcccc ttcgccttcg acatcctggc taccagcttc atgtacggca
     7021 gcaaaacctt catcaaccac acccagggca tccccgactt ctttaagcag tccttccccg
     7081 agggcttcac atgggagaga gtcaccacat acgaagacgg gggcgtgctg accgctaccc
     7141 aggacaccag cctccaggac ggctgcctca tctacaacgt caagatcaga ggggtgaact
     7201 tcccatccaa cggccctgtg atgcagaaga aaacactcgg ctgggaggcc tccaccgaaa
     7261 ccctgtaccc cgctgacggc ggcctggaag gcagagccga catggccctg aagctcgttg
     7321 gcgggggcca cctgatctgc aacttgaaga ccacatacag atccaagaaa cccgctaaga
     7381 acctcaagat gcccggcgtc tactatgtgg acagaagact ggaaagaatc aaggaggccg
     7441 acaaagaaac ctacgtcgag cagcacgagg tggctgtggc cagatactgc gacctcccta
     7501 gcaaactggg gcacagagga tcctaactcg agataaagca atcttgatga ggataatgat
     7561 ttttttttga atatacataa atactaccgt ttttctgcta gattttgtga tgacgtaaat
     7621 aagtacatat tactttttaa gccaagacaa gattaagcat taactttacc cttttctttc
     7681 taagtttcaa tattagttat cactgtttaa aagttatggc gagaacgtcg gcggttaaaa
     7741 tatattaccc tgaacggctg
//
