# Supplementary material for: Towards repurposing the yeast peroxisome for compartmentalizing heterologous metabolic pathways
Source: Nat Commun. 2016 Mar 30;7:11152. doi: 10.1038/ncomms11152 (PMC5476825; doi:10.1038/ncomms11152)
Supplement: Supplementary Data 1 — Sequences of all DNA constructs used in this manuscript (in '.GB' file format). [file ncomms11152-s2.zip › dna/plasmids/pWCD2529.gb]

LOCUS       pWCD2529                6497 bp    DNA     circular UNK 11-NOV-2015
DEFINITION  .
ACCESSION   <unknown (modified)
KEYWORDS    .
SOURCE      
  ORGANISM  Synthetic
            .
FEATURES             Location/Qualifiers
     promoter        1..705
                     /created_by="User"
                     /label="pTEF1"
     CDS             707..2002
                     /ApEinfo_revcolor="#e6934c"
                     /ApEinfo_label="VioA"
                     /ApEinfo_fwdcolor="#e6934c"
                     /ApEinfo_graphicformat="arrow_data {{0 1 2 0 0 -1} {} 0}"
                     /modified_by="User"
                     /label="VioA-ePTS1"
     exon            1973..1999
                     /ApEinfo_revcolor="#00ffff"
                     /ApEinfo_label="PTS1"
                     /ApEinfo_fwdcolor="#00ffff"
                     /ApEinfo_graphicformat="arrow_data {{0 1 2 0 0 -1} {} 0}"
                     /modified_by="User"
                     /label="ePTS1"
     terminator      2016..2240
                     /label="ScADH1 Terminator"
     promoter        2439..2615
                     /label="ScURA3 Promoter"
     CDS             2616..3419
                     /codon_start=1
                     /gene="URA3"
                     /product="URA3p uracil auxotrophy marker"
                     /label="URA3"
     terminator      3420..3497
                     /label="ScURA3 Terminator"
     misc_feature    3522..4001
                     /ApEinfo_revcolor="#7999d4"
                     /ApEinfo_label="URA3 3' Homology"
                     /ApEinfo_fwdcolor="#7999d4"
                     /ApEinfo_graphicformat="arrow_data {{0 1 2 0 0 -1} {} 0}"
                     /label="URA3 3' Homology"
     misc_feature    4026..4033
                     /note="NotI restriction site"
                     /label="NotI"
     terminator      complement(4034..4060)
                     /label="KanR Terminator"
     CDS             complement(4061..4876)
                     /codon_start=1
                     /gene="KanR"
                     /product="kanamycin resistance"
                     /label="KanR"
     promoter        complement(4877..5024)
                     /label="KanR Promoter"
     rep_origin      complement(5025..5788)
                     /label="ColE1"
     misc_feature    5789..5796
                     /note="NotI restriction site"
                     /label="NotI"
ORIGIN      
        1 ccttgccaac agggagttct tcagagacat ggaggctcaa aacgaaatta ttgacagcct
       61 agacatcaat agtcatacaa cagaaagcga ccacccaact ttggctgata atagcgtata
      121 aacaatgcat actttgtacg ttcaaaatac aatgcagtag atatatttat gcatattaca
      181 tataatacat atcacatagg aagcaacagg cgcgttggac ttttaatttt cgaggaccgc
      241 gaatccttac atcacaccca atcccccaca agtgatcccc cacacaccat agcttcaaaa
      301 tgtttctact ccttttttac tcttccagat tttctcggac tccgcgcatc gccgtaccac
      361 ttcaaaacac ccaagcacag catactaaat ttcccctctt tcttcctcta gggtgtcgtt
      421 aattacccgt actaaaggtt tggaaaagaa aaaagacacc gcctcgtttc tttttcttcg
      481 tcgaaaaagg caataaaaat ttttatcacg tttctttttc ttgaaaattt ttttttttga
      541 tttttttctc tttcgatgac ctcccattga tatttaagtt aataaacggt catcaatttc
      601 tcaagtttca gtttcatttt tcttgttcta ttacaacttt ttttacttct tgctcattag
      661 aaagaaagca tagcaatcta atctaagttt taattacaaa agatctatga aacattcttc
      721 cgatatctgc attgttggtg ctggtatttc tggtttgacg tgcgcaagcc atctgctgga
      781 cagcccggca tgccgtggtc tgagcctgcg tatctttgac atgcagcaag aagccggtgg
      841 ccgtatccgc agcaaaatgc tggatggtaa ggcaagcatt gaactgggcg caggtcgcta
      901 ctcccctcag ttgcacccgc atttccaaag cgcaatgcag cactatagcc aaaagagcga
      961 agtctatccg ttcacccagt tgaagttcaa atctcacgtg cagcaaaagc tgaagcgcgc
     1021 catgaatgaa ctgtccccgc gtctgaaaga gcatggtaaa gagagctttt tgcagtttgt
     1081 cagccgttat caaggtcacg atagcgcggt tggtatgatc cgctctatgg gttacgacgc
     1141 actgttcctg ccggatatca gcgcagaaat ggcctacgac attgtgggta agcacccgga
     1201 gatccagagc gtgacggaca acgacgcgaa ccaatggttt gcagcggaaa cgggctttgc
     1261 tggtctgatt cagggcatca aggctaaggt taaggcggca ggtgcgcgtt ttagcctggg
     1321 ttatcgtctg ctgagcgtcc gtaccgacgg tgacggctac ctgctgcaac tggcaggtga
     1381 cgacggctgg aaactggagc accgtacccg ccatctgatt ctggcgattc cgccgagcgc
     1441 gatggcgggt ttgaatgttg attttccaga agcctggtcc ggtgcgcgct atggcagcct
     1501 gccgctgttt aagggctttc tgacgtacgg tgagccgtgg tggttggact acaaactgga
     1561 cgatcaggtg ctgattgttg acaacccgct gcgcaaaatc tatttcaaag gcgataagta
     1621 cctgttcttc tataccgata gcgagatggc gaattactgg cgcggttgtg tcgcggaggg
     1681 cgaggacggt tacctggagc aaattcgcac ccatttggct agcgcactgg gtatcgtccg
     1741 tgaacgtatc ccgcaaccgc tggcacacgt tcacaagtat tgggcgcacg gcgttgagtt
     1801 ttgccgtgat tctgatattg accacccgag cgcactgtct catcgcgaca gcggtatcat
     1861 cgcgtgctcc gatgcgtaca cggagcattg tggttggatg gagggcggtc tgctgagcgc
     1921 ccgtgaggca agccgtctgc tgttgcagcg tatcgccgcg ggatccggtt cattgggaag
     1981 aggtagaaga tccaaattgt aataactcga gtggcgcgaa tttcttatga tttatgattt
     2041 ttattattaa ataagttata aaaaaaataa gtgtatacaa attttaaagt gactcttagg
     2101 ttttaaaacg aaaattctta ttcttgagta actctttcct gtaggtcagg ttgctttctc
     2161 aggtatagca tgaggtcgct cttattgacc acacctctac cggcatgccg agcaaatgcc
     2221 tgcaaatcgc tccccatttc gctggaaatc tgctcgtcag tggtgctcac actgacgaat
     2281 catgtacaga tcataccgat gactgcctgg cgactcacaa ctaagcaaga cagccggaac
     2341 cagcgccggc gaacaccact gcatatatgg catatcacaa cagtccacgt ctcaagcagt
     2401 tacagagatg ttacgaacca ctagtgcact gcagtacacg gtttccttga aatttttttg
     2461 attcggtaat ctccgaacag aaggaagaac gaaggaagga gcacagactt agattggtat
     2521 atatacgcat atgtagtgtt gaagaaacat gaaattgccc agtattctta acccaactgc
     2581 acagaacaaa aacgtgcagg aaacgaagat aaatcatgtc gaaagctaca tataaggaac
     2641 gtgctgctac tcatcctagt cctgttgctg ccaagctatt taatatcatg cacgaaaagc
     2701 aaacaaactt gtgtgcttca ttggatgttc gtaccaccaa ggaattactg gagttagttg
     2761 aagcattagg tcccaaaatt tgtttactaa aaacacatgt ggatatcttg actgattttt
     2821 ccatggaggg cacagttaag ccgctaaagg cattatccgc caagtacaat tttttactct
     2881 tcgaagacag aaaatttgct gacattggta atacagtcaa attgcagtac tctgcgggtg
     2941 tatacagaat agcagaatgg gcagacatta cgaatgcaca cggtgtggtg ggcccaggta
     3001 ttgttagcgg tttgaagcag gcggcagaag aagtaacaaa ggaacctaga ggccttttga
     3061 tgttagcaga attgtcatgc aagggctccc tatctactgg agaatatact aagggtactg
     3121 ttgacattgc gaagagcgac aaagattttg ttatcggctt tattgctcaa agagacatgg
     3181 gtggaagaga tgaaggttac gattggttga ttatgacacc cggtgtgggt ttagatgaca
     3241 agggagatgc attgggtcaa cagtatagaa ccgtggatga tgtggtttct acaggatctg
     3301 acattattat tgttggaaga ggactatttg caaagggaag ggatgctaag gtagagggtg
     3361 aacgttacag aaaagcaggc tgggaagcat atttgagaag atgcggccag caaaactaaa
     3421 aaactgtatt ataagtaaat gcatgtatac taaactcaca aattagagct tcaatttaat
     3481 tatatcagtt attacccgag tagagcactt gaatccactg ccccgggaat ctcggtcgta
     3541 atgatttcta taatgacgaa aaaaaaaaaa ttggaaagaa aaagcttcat ggcctttata
     3601 aaaaggaact atccaatacc tcgccagaac caagtaacag tattttacgg ggcacaaatc
     3661 aagaacaata agacaggact gtaaagatgg acgcattgaa ctccaaagaa caacaagagt
     3721 tccaaaaagt agtggaacaa aagcaaatga aggatttcat gcgtttgtac tctaatctgg
     3781 tagaaagatg tttcacagac tgtgtcaatg acttcacaac atcaaagcta accaataagg
     3841 aacaaacatg catcatgaag tgctcagaaa agttcttgaa gcatagcgaa cgtgtagggc
     3901 agcgtttcca agaacaaaac gctgccttgg gacaaggctt gggccgataa ggtgtactgg
     3961 cgtatatata tctaattatg tatctctggt gtagcccatt tttagcatgt aaatataaag
     4021 accgagcggc cgcgtgttac aaccaattaa ccaattctga ttagaaaaac tcatcgagca
     4081 tcaaatgaaa ctgcaattta ttcatatcag gattatcaat accatatttt tgaaaaagcc
     4141 gtttctgtaa tgaaggagaa aactcaccga ggcagttcca taggatggca agatcctggt
     4201 atcggtctgc gattccgact cgtccaacat caatacaacc tattaatttc ccctcgtcaa
     4261 aaataaggtt atcaagtgag aaatcaccat gagtgacgac tgaatccggt gagaatggca
     4321 aaagcttatg catttctttc cagacttgtt caacaggcca gccattacgc tcgtcatcaa
     4381 aatcactcgc atcaaccaaa ccgttattca ttcgtgattg cgcctgagcg aggcgaaata
     4441 cgcgatcgct gttaaaagga caattacaaa caggaatcga atgcaaccgg cgcaggaaca
     4501 ctgccagcgc atcaacaata ttttcacctg aatcaggata ttcttctaat acctggaatg
     4561 ctgttttccc ggggatcgca gtggtgagta accatgcatc atcaggagta cggataaaat
     4621 gcttgatggt cggaagaggc ataaattccg tcagccagtt tagtctgacc atctcatctg
     4681 taacatcatt ggcaacgcta cctttgccat gtttcagaaa caactctggc gcatcgggct
     4741 tcccatacaa tcgatagatt gtcgcacctg attgcccgac attatcgcga gcccatttat
     4801 acccatataa atcagcatcc atgttggaat ttaatcgcgg cctggagcaa gacgtttccc
     4861 gttgaatatg gctcataaca ccccttgtat tactgtttat gtaagcagac agttttattg
     4921 ttcatgatga tatattttta tcttgtgcaa tgtaacatca gagattttga gacacaacgt
     4981 ggctttgttg aataaatcga acttttgctg agttgaagga tcagtcatga ccaaaatccc
     5041 ttaacgtgag ttttcgttcc actgagcgtc agaccccgta gaaaagatca aaggatcttc
     5101 ttgagatcct ttttttctgc gcgtaatctg ctgcttgcaa acaaaaaaac caccgctacc
     5161 agcggtggtt tgtttgccgg atcaagagct accaactctt tttccgaagg taactggctt
     5221 cagcagagcg cagataccaa atactgttct tctagtgtag ccgtagttag gccaccactt
     5281 caagaactct gtagcaccgc ctacatacct cgctctgcta atcctgttac cagtggctgc
     5341 tgccagtggc gataagtcgt gtcttaccgg gttggactca agacgatagt taccggataa
     5401 ggcgcagcgg tcgggctgaa cggggggttc gtgcacacag cccagcttgg agcgaacgac
     5461 ctacaccgaa ctgagatacc tacagcgtga gctatgagaa agcgccacgc ttcccgaagg
     5521 gagaaaggcg gacaggtatc cggtaagcgg cagggtcgga acaggagagc gcacgaggga
     5581 gcttccaggg ggaaacgcct ggtatcttta tagtcctgtc gggtttcgcc acctctgact
     5641 tgagcgtcga tttttgtgat gctcgtcagg ggggcggagc ctatggaaaa acgccagcaa
     5701 cgcggccttt ttacggttcc tggccttttg ctggcctttt gctcacatgt tctttcctgc
     5761 gttatcccct gattctgtgg ataaccgtgc ggccgccaat gctaaattcg agtgaaacac
     5821 aggaagatca gaaaatcctc atttcatcca tattaacaat aatttcaaat gtttatttgc
     5881 attatttgaa actaggcaag acaagcaacg aaacgttttt gaaaattttg agtattttca
     5941 ataaatttgt agaggactca gatattgaaa aaaagctaca gcaattaata cttgataaga
     6001 agagtattga gaagggcaac ggttcatcat ctcatggatc tgcacatgaa caaacaccag
     6061 agtcaaacga cgttgaaatt gaggctactg cgccaattga tgacaataca gacgatgata
     6121 acaaaccgaa gttatctgat gtagaaaagg attaaagatg ctaagagata gtgatgatat
     6181 ttcataaata atgtaattct atatatgtta attacctttt ttgcgaggca tatttatggt
     6241 gaaggataag ttttgaccat caaagaaggt taatgtggct gtggtttcag ggtccataaa
     6301 gcccacatgg ataacattac ccctgaattc gcatctagac tgatgagacg tggtagagcc
     6361 acaaacagcc ggtacaagca acgatctcca ggaccatctg aatcatgcgc ggatgacacg
     6421 aactcacgac ggcgatcaca gacattaacc cacagtacag acactgcgac aacgtggcaa
     6481 ttcgtcgcaa tacaacg
//
