# Supplementary material for: Towards repurposing the yeast peroxisome for compartmentalizing heterologous metabolic pathways
Source: Nat Commun. 2016 Mar 30;7:11152. doi: 10.1038/ncomms11152 (PMC5476825; doi:10.1038/ncomms11152)
Supplement: Supplementary Data 1 — Sequences of all DNA constructs used in this manuscript (in '.GB' file format). [file ncomms11152-s2.zip › dna/plasmids/pWCD2530.gb]

LOCUS       pWCD2530                6477 bp    DNA     circular UNK 11-NOV-2015
DEFINITION  .
ACCESSION   <unknown (modified)
KEYWORDS    .
SOURCE      
  ORGANISM  Synthetic
            .
FEATURES             Location/Qualifiers
     promoter        1..680
                     /label="ScTDH3 Promoter"
     CDS             687..1982
                     /ApEinfo_revcolor="#e6934c"
                     /ApEinfo_label="VioA"
                     /ApEinfo_fwdcolor="#e6934c"
                     /ApEinfo_graphicformat="arrow_data {{0 1 2 0 0 -1} {} 0}"
                     /modified_by="User"
                     /label="VioA-ePTS1"
     exon            1953..1979
                     /ApEinfo_revcolor="#00ffff"
                     /ApEinfo_label="PTS1"
                     /ApEinfo_fwdcolor="#00ffff"
                     /ApEinfo_graphicformat="arrow_data {{0 1 2 0 0 -1} {} 0}"
                     /modified_by="User"
                     /label="ePTS1"
     terminator      1996..2220
                     /label="ScADH1 Terminator"
     promoter        2419..2595
                     /label="ScURA3 Promoter"
     CDS             2596..3399
                     /codon_start=1
                     /gene="URA3"
                     /product="URA3p uracil auxotrophy marker"
                     /label="URA3"
     terminator      3400..3477
                     /label="ScURA3 Terminator"
     misc_feature    3502..3981
                     /ApEinfo_revcolor="#7999d4"
                     /ApEinfo_label="URA3 3' Homology"
                     /ApEinfo_fwdcolor="#7999d4"
                     /ApEinfo_graphicformat="arrow_data {{0 1 2 0 0 -1} {} 0}"
                     /label="URA3 3' Homology"
     misc_feature    4006..4013
                     /note="NotI restriction site"
                     /label="NotI"
     terminator      complement(4014..4040)
                     /label="KanR Terminator"
     CDS             complement(4041..4856)
                     /codon_start=1
                     /gene="KanR"
                     /product="kanamycin resistance"
                     /label="KanR"
     promoter        complement(4857..5004)
                     /label="KanR Promoter"
     rep_origin      complement(5005..5768)
                     /label="ColE1"
     misc_feature    5769..5776
                     /note="NotI restriction site"
                     /label="NotI"
ORIGIN      
        1 cagttcgagt ttatcattat caatactgcc atttcaaaga atacgtaaat aattaatagt
       61 agtgattttc ctaactttat ttagtcaaaa aattagcctt ttaattctgc tgtaacccgt
      121 acatgcccaa aatagggggc gggttacaca gaatatataa catcgtaggt gtctgggtga
      181 acagtttatt cctggcatcc actaaatata atggagcccg ctttttaagc tggcatccag
      241 aaaaaaaaag aatcccagca ccaaaatatt gttttcttca ccaaccatca gttcataggt
      301 ccattctctt agcgcaacta cagagaacag gggcacaaac aggcaaaaaa cgggcacaac
      361 ctcaatggag tgatgcaacc tgcctggagt aaatgatgac acaaggcaat tgacccacgc
      421 atgtatctat ctcattttct tacaccttct attaccttct gctctctctg atttggaaaa
      481 agctgaaaaa aaaggttgaa accagttccc tgaaattatt cccctacttg actaataagt
      541 atataaagac ggtaggtatt gattgtaatt ctgtaaatct atttcttaaa cttcttaaat
      601 tctactttta tagttagtct tttttttagt tttaaaacac caagaactta gtttcgaata
      661 aacacacata aacaaacaaa agatctatga aacattcttc cgatatctgc attgttggtg
      721 ctggtatttc tggtttgacg tgcgcaagcc atctgctgga cagcccggca tgccgtggtc
      781 tgagcctgcg tatctttgac atgcagcaag aagccggtgg ccgtatccgc agcaaaatgc
      841 tggatggtaa ggcaagcatt gaactgggcg caggtcgcta ctcccctcag ttgcacccgc
      901 atttccaaag cgcaatgcag cactatagcc aaaagagcga agtctatccg ttcacccagt
      961 tgaagttcaa atctcacgtg cagcaaaagc tgaagcgcgc catgaatgaa ctgtccccgc
     1021 gtctgaaaga gcatggtaaa gagagctttt tgcagtttgt cagccgttat caaggtcacg
     1081 atagcgcggt tggtatgatc cgctctatgg gttacgacgc actgttcctg ccggatatca
     1141 gcgcagaaat ggcctacgac attgtgggta agcacccgga gatccagagc gtgacggaca
     1201 acgacgcgaa ccaatggttt gcagcggaaa cgggctttgc tggtctgatt cagggcatca
     1261 aggctaaggt taaggcggca ggtgcgcgtt ttagcctggg ttatcgtctg ctgagcgtcc
     1321 gtaccgacgg tgacggctac ctgctgcaac tggcaggtga cgacggctgg aaactggagc
     1381 accgtacccg ccatctgatt ctggcgattc cgccgagcgc gatggcgggt ttgaatgttg
     1441 attttccaga agcctggtcc ggtgcgcgct atggcagcct gccgctgttt aagggctttc
     1501 tgacgtacgg tgagccgtgg tggttggact acaaactgga cgatcaggtg ctgattgttg
     1561 acaacccgct gcgcaaaatc tatttcaaag gcgataagta cctgttcttc tataccgata
     1621 gcgagatggc gaattactgg cgcggttgtg tcgcggaggg cgaggacggt tacctggagc
     1681 aaattcgcac ccatttggct agcgcactgg gtatcgtccg tgaacgtatc ccgcaaccgc
     1741 tggcacacgt tcacaagtat tgggcgcacg gcgttgagtt ttgccgtgat tctgatattg
     1801 accacccgag cgcactgtct catcgcgaca gcggtatcat cgcgtgctcc gatgcgtaca
     1861 cggagcattg tggttggatg gagggcggtc tgctgagcgc ccgtgaggca agccgtctgc
     1921 tgttgcagcg tatcgccgcg ggatccggtt cattgggaag aggtagaaga tccaaattgt
     1981 aataactcga gtggcgcgaa tttcttatga tttatgattt ttattattaa ataagttata
     2041 aaaaaaataa gtgtatacaa attttaaagt gactcttagg ttttaaaacg aaaattctta
     2101 ttcttgagta actctttcct gtaggtcagg ttgctttctc aggtatagca tgaggtcgct
     2161 cttattgacc acacctctac cggcatgccg agcaaatgcc tgcaaatcgc tccccatttc
     2221 gctggaaatc tgctcgtcag tggtgctcac actgacgaat catgtacaga tcataccgat
     2281 gactgcctgg cgactcacaa ctaagcaaga cagccggaac cagcgccggc gaacaccact
     2341 gcatatatgg catatcacaa cagtccacgt ctcaagcagt tacagagatg ttacgaacca
     2401 ctagtgcact gcagtacacg gtttccttga aatttttttg attcggtaat ctccgaacag
     2461 aaggaagaac gaaggaagga gcacagactt agattggtat atatacgcat atgtagtgtt
     2521 gaagaaacat gaaattgccc agtattctta acccaactgc acagaacaaa aacgtgcagg
     2581 aaacgaagat aaatcatgtc gaaagctaca tataaggaac gtgctgctac tcatcctagt
     2641 cctgttgctg ccaagctatt taatatcatg cacgaaaagc aaacaaactt gtgtgcttca
     2701 ttggatgttc gtaccaccaa ggaattactg gagttagttg aagcattagg tcccaaaatt
     2761 tgtttactaa aaacacatgt ggatatcttg actgattttt ccatggaggg cacagttaag
     2821 ccgctaaagg cattatccgc caagtacaat tttttactct tcgaagacag aaaatttgct
     2881 gacattggta atacagtcaa attgcagtac tctgcgggtg tatacagaat agcagaatgg
     2941 gcagacatta cgaatgcaca cggtgtggtg ggcccaggta ttgttagcgg tttgaagcag
     3001 gcggcagaag aagtaacaaa ggaacctaga ggccttttga tgttagcaga attgtcatgc
     3061 aagggctccc tatctactgg agaatatact aagggtactg ttgacattgc gaagagcgac
     3121 aaagattttg ttatcggctt tattgctcaa agagacatgg gtggaagaga tgaaggttac
     3181 gattggttga ttatgacacc cggtgtgggt ttagatgaca agggagatgc attgggtcaa
     3241 cagtatagaa ccgtggatga tgtggtttct acaggatctg acattattat tgttggaaga
     3301 ggactatttg caaagggaag ggatgctaag gtagagggtg aacgttacag aaaagcaggc
     3361 tgggaagcat atttgagaag atgcggccag caaaactaaa aaactgtatt ataagtaaat
     3421 gcatgtatac taaactcaca aattagagct tcaatttaat tatatcagtt attacccgag
     3481 tagagcactt gaatccactg ccccgggaat ctcggtcgta atgatttcta taatgacgaa
     3541 aaaaaaaaaa ttggaaagaa aaagcttcat ggcctttata aaaaggaact atccaatacc
     3601 tcgccagaac caagtaacag tattttacgg ggcacaaatc aagaacaata agacaggact
     3661 gtaaagatgg acgcattgaa ctccaaagaa caacaagagt tccaaaaagt agtggaacaa
     3721 aagcaaatga aggatttcat gcgtttgtac tctaatctgg tagaaagatg tttcacagac
     3781 tgtgtcaatg acttcacaac atcaaagcta accaataagg aacaaacatg catcatgaag
     3841 tgctcagaaa agttcttgaa gcatagcgaa cgtgtagggc agcgtttcca agaacaaaac
     3901 gctgccttgg gacaaggctt gggccgataa ggtgtactgg cgtatatata tctaattatg
     3961 tatctctggt gtagcccatt tttagcatgt aaatataaag accgagcggc cgcgtgttac
     4021 aaccaattaa ccaattctga ttagaaaaac tcatcgagca tcaaatgaaa ctgcaattta
     4081 ttcatatcag gattatcaat accatatttt tgaaaaagcc gtttctgtaa tgaaggagaa
     4141 aactcaccga ggcagttcca taggatggca agatcctggt atcggtctgc gattccgact
     4201 cgtccaacat caatacaacc tattaatttc ccctcgtcaa aaataaggtt atcaagtgag
     4261 aaatcaccat gagtgacgac tgaatccggt gagaatggca aaagcttatg catttctttc
     4321 cagacttgtt caacaggcca gccattacgc tcgtcatcaa aatcactcgc atcaaccaaa
     4381 ccgttattca ttcgtgattg cgcctgagcg aggcgaaata cgcgatcgct gttaaaagga
     4441 caattacaaa caggaatcga atgcaaccgg cgcaggaaca ctgccagcgc atcaacaata
     4501 ttttcacctg aatcaggata ttcttctaat acctggaatg ctgttttccc ggggatcgca
     4561 gtggtgagta accatgcatc atcaggagta cggataaaat gcttgatggt cggaagaggc
     4621 ataaattccg tcagccagtt tagtctgacc atctcatctg taacatcatt ggcaacgcta
     4681 cctttgccat gtttcagaaa caactctggc gcatcgggct tcccatacaa tcgatagatt
     4741 gtcgcacctg attgcccgac attatcgcga gcccatttat acccatataa atcagcatcc
     4801 atgttggaat ttaatcgcgg cctggagcaa gacgtttccc gttgaatatg gctcataaca
     4861 ccccttgtat tactgtttat gtaagcagac agttttattg ttcatgatga tatattttta
     4921 tcttgtgcaa tgtaacatca gagattttga gacacaacgt ggctttgttg aataaatcga
     4981 acttttgctg agttgaagga tcagtcatga ccaaaatccc ttaacgtgag ttttcgttcc
     5041 actgagcgtc agaccccgta gaaaagatca aaggatcttc ttgagatcct ttttttctgc
     5101 gcgtaatctg ctgcttgcaa acaaaaaaac caccgctacc agcggtggtt tgtttgccgg
     5161 atcaagagct accaactctt tttccgaagg taactggctt cagcagagcg cagataccaa
     5221 atactgttct tctagtgtag ccgtagttag gccaccactt caagaactct gtagcaccgc
     5281 ctacatacct cgctctgcta atcctgttac cagtggctgc tgccagtggc gataagtcgt
     5341 gtcttaccgg gttggactca agacgatagt taccggataa ggcgcagcgg tcgggctgaa
     5401 cggggggttc gtgcacacag cccagcttgg agcgaacgac ctacaccgaa ctgagatacc
     5461 tacagcgtga gctatgagaa agcgccacgc ttcccgaagg gagaaaggcg gacaggtatc
     5521 cggtaagcgg cagggtcgga acaggagagc gcacgaggga gcttccaggg ggaaacgcct
     5581 ggtatcttta tagtcctgtc gggtttcgcc acctctgact tgagcgtcga tttttgtgat
     5641 gctcgtcagg ggggcggagc ctatggaaaa acgccagcaa cgcggccttt ttacggttcc
     5701 tggccttttg ctggcctttt gctcacatgt tctttcctgc gttatcccct gattctgtgg
     5761 ataaccgtgc ggccgccaat gctaaattcg agtgaaacac aggaagatca gaaaatcctc
     5821 atttcatcca tattaacaat aatttcaaat gtttatttgc attatttgaa actaggcaag
     5881 acaagcaacg aaacgttttt gaaaattttg agtattttca ataaatttgt agaggactca
     5941 gatattgaaa aaaagctaca gcaattaata cttgataaga agagtattga gaagggcaac
     6001 ggttcatcat ctcatggatc tgcacatgaa caaacaccag agtcaaacga cgttgaaatt
     6061 gaggctactg cgccaattga tgacaataca gacgatgata acaaaccgaa gttatctgat
     6121 gtagaaaagg attaaagatg ctaagagata gtgatgatat ttcataaata atgtaattct
     6181 atatatgtta attacctttt ttgcgaggca tatttatggt gaaggataag ttttgaccat
     6241 caaagaaggt taatgtggct gtggtttcag ggtccataaa gcccacatgg ataacattac
     6301 ccctgaattc gcatctagac tgatgagacg tggtagagcc acaaacagcc ggtacaagca
     6361 acgatctcca ggaccatctg aatcatgcgc ggatgacacg aactcacgac ggcgatcaca
     6421 gacattaacc cacagtacag acactgcgac aacgtggcaa ttcgtcgcaa tacaacg
//
