# Supplementary material for: Towards repurposing the yeast peroxisome for compartmentalizing heterologous metabolic pathways
Source: Nat Commun. 2016 Mar 30;7:11152. doi: 10.1038/ncomms11152 (PMC5476825; doi:10.1038/ncomms11152)
Supplement: Supplementary Data 1 — Sequences of all DNA constructs used in this manuscript (in '.GB' file format). [file ncomms11152-s2.zip › dna/plasmids/pWCD2531.gb]

LOCUS       pWCD2531                8237 bp    DNA     circular UNK 11-NOV-2015
DEFINITION  .
ACCESSION   <unknown (modified)
KEYWORDS    .
SOURCE      
  ORGANISM  Synthetic
            .
FEATURES             Location/Qualifiers
     promoter        1..700
                     /label="ScREV1 Promoter"
     CDS             707..3739
                     /ApEinfo_revcolor="#ffb0ad"
                     /ApEinfo_label="VioB"
                     /ApEinfo_fwdcolor="#ffb0ad"
                     /ApEinfo_graphicformat="arrow_data {{0 1 2 0 0 -1} {} 0}"
                     /modified_by="User"
                     /label="VioB-ePTS1"
     exon            3713..3739
                     /ApEinfo_revcolor="#00ffff"
                     /ApEinfo_label="PTS1"
                     /ApEinfo_fwdcolor="#00ffff"
                     /ApEinfo_graphicformat="arrow_data {{0 1 2 0 0 -1} {} 0}"
                     /modified_by="User"
                     /label="ePTS1"
     terminator      3756..3980
                     /label="ScADH1 Terminator"
     promoter        4179..4355
                     /label="ScURA3 Promoter"
     CDS             4356..5159
                     /codon_start=1
                     /gene="URA3"
                     /product="URA3p uracil auxotrophy marker"
                     /label="URA3"
     terminator      5160..5237
                     /label="ScURA3 Terminator"
     misc_feature    5262..5741
                     /ApEinfo_revcolor="#7999d4"
                     /ApEinfo_label="URA3 3' Homology"
                     /ApEinfo_fwdcolor="#7999d4"
                     /ApEinfo_graphicformat="arrow_data {{0 1 2 0 0 -1} {} 0}"
                     /label="URA3 3' Homology"
     misc_feature    5766..5773
                     /note="NotI restriction site"
                     /label="NotI"
     terminator      complement(5774..5800)
                     /label="KanR Terminator"
     CDS             complement(5801..6616)
                     /codon_start=1
                     /gene="KanR"
                     /product="kanamycin resistance"
                     /label="KanR"
     promoter        complement(6617..6764)
                     /label="KanR Promoter"
     rep_origin      complement(6765..7528)
                     /label="ColE1"
     misc_feature    7529..7536
                     /note="NotI restriction site"
                     /label="NotI"
ORIGIN      
        1 gtgttgttat ccgatacaac cggatatttt tcttttaatg agtctaaacc gtgatagctt
       61 caggttaata caatcaaaaa aagctcaaat attcttttaa tgccgcgttc acagattcca
      121 attgaataca actaggtagt tcattatatg aagcctttgc tactattttt cactatagtc
      181 tgccttcacc ttaatgcaga catccacata ttttaatcac tttaaaataa aaaggaagat
      241 atattagaag ctatgatcca atctgtaagc cagattaaaa ttcacgaact cttctttcat
      301 ttgaattgaa tgctttgagt tggggtagat tatcgcaaat tactcatcac atttattgac
      361 tacgaacttg ctgatgtcct ttttttattt atatttttct tcagtgaagc gatttttttt
      421 ttacacagac caagacggaa aaaagtagct aaggaagaaa acaaaatcat gaaaaaaatg
      481 tgaagtgatc atgcacatcg catcaactta aacattggct tagagatata tagagttaga
      541 gtttacggca acctttaagc accaatacct tttggcatag tctaaagacc tggttcttaa
      601 ttttaaacaa atttaactaa agatttccct atcaaagaag taacgagttg acagattttc
      661 tcaaaataaa tcgatactgc atttctaggc atatccagcg agatctatga gcattctgga
      721 tttcccgcgt atccacttcc gtggctgggc ccgtgtcaat gcgccgaccg cgaaccgcga
      781 tccgcacggc cacatcgata tggccagcaa taccgtggcg atggcgggtg agccgttcga
      841 cctggcacgc catcctacgg agttccaccg tcacctgcgc tccctgggtc cgcgcttcgg
      901 cttggatggt cgtgctgacc cggaaggccc gttcagcctg gccgagggct acaacgctgc
      961 cggtaacaac cacttttcgt gggagagcgc aaccgttagc cacgtgcaat gggatggcgg
     1021 tgaggcggat cgtggtgacg gtctggtcgg tgctcgtttg gcactgtggg gtcactacaa
     1081 tgattatctg cgtaccacct tcaatcgtgc tcgttgggtc gacagcgacc cgacgcgccg
     1141 tgacgctgca caaatctatg cgggccaatt caccattagc ccggctggtg ccggtccggg
     1201 tacgccgtgg ctgtttacgg cagacattga tgatagccat ggtgcacgtt ggacgcgtgg
     1261 cggccacatt gcagagcgtg gcggccactt cttggatgaa gagtttggtc tggcacgcct
     1321 gtttcagttc tctgtgccga aagatcaccc acattttctg tttcacccgg gtccgtttga
     1381 ttccgaggcc tggcgtcgtc tgcaattggc tctggaggat gacgacgttc tgggtctgac
     1441 cgtgcaatat gcgttgttca atatgagcac cccgcctcag ccgaacagcc cggtttttca
     1501 cgatatggtc ggtgttgtcg gtctgtggcg tcgtggtgaa ctggcgagct acccggctgg
     1561 tcgtctgctg cgtccgcgtc aaccgggtct gggtgacctg accctgcgcg tcaacggtgg
     1621 tcgcgttgcg ctgaatttgg cgtgtgccat tccgttcagc actcgtgccg cgcagccaag
     1681 cgcaccggac cgcctgaccc cggacctggg tgccaaactg ccgctgggcg atctgctgct
     1741 gcgtgatgag gacggcgcac tgttggcacg tgtgccgcag gctctgtacc aagactattg
     1801 gacgaatcac ggtattgtgg acctgccgct gctgcgcgaa ccgcgtggta gcttgaccct
     1861 gagcagcgaa ctggcggagt ggcgtgagca agactgggtc acccaaagcg acgcgtctaa
     1921 cctgtacctg gaggcaccgg atcgccgtca cggtcgcttt ttccctgaga gcatcgcgct
     1981 gcgcagctac tttcgcggtg aagcgcgtgc gcgtccggat atcccgcatc gtatcgaggg
     2041 catgggcctg gtcggcgtcg aatctcgtca ggatggcgac gctgcggaat ggcgtctgac
     2101 gggtctgcgt ccgggtccgg cacgcattgt tctggacgat ggtgccgagg cgatccctct
     2161 gcgtgttctg cctgacgatt gggcgctgga tgacgcgacc gtcgaagaag tggattacgc
     2221 ctttttgtac cgccacgtta tggcgtatta cgagctggtg tatccattca tgagcgacaa
     2281 ggtgttttcc ctggctgatc gttgcaaatg tgaaacgtac gcacgtctga tgtggcagat
     2341 gtgtgatccg cagaaccgca acaagtccta ttacatgccg agcacccgcg aactgtcggc
     2401 accgaaagct cgtttgttct tgaagtatct ggcccacgtg gaaggccagg cacgcctgca
     2461 agcacctccg ccagcgggtc cggcacgcat tgaatctaaa gcccagttgg cggcagagct
     2521 gcgtaaagcc gtcgacctgg agctgtctgt gatgctgcaa tacctgtacg cggcgtatag
     2581 cattccgaac tatgcacagg gccaacaacg tgttcgtgac ggtgcgtgga ccgccgagca
     2641 gctgcaactg gcgtgcggta gcggtgaccg tcgccgtgat ggcggtattc gtgcagcact
     2701 gctggaaatt gctcatgaag aaatgattca ttacctggtc gttaacaacc tgctgatggc
     2761 cctgggcgag ccgttctacg cgggtgtccc gctgatgggc gaagcggcac gtcaggcgtt
     2821 tggcctggac accgagttcg ctctggaacc gtttagcgaa agcacgctgg cacgttttgt
     2881 tcgtctggaa tggccgcact ttatcccagc accgggcaaa tccatcgcgg actgctatgc
     2941 cgccattcgt caggcgtttt tggatctgcc ggacttgttt ggtggcgagg caggtaagcg
     3001 tggcggtgaa caccacctgt tcctgaatga gctgaccaac cgtgcgcatc cgggttatca
     3061 actggaagtt ttcgatcgcg actcggcgct gtttggtatt gcatttgtga ccgatcaggg
     3121 cgaaggtggc gctctggaca gcccgcacta cgaacatagc cattttcaac gtctgcgtga
     3181 aatgagcgcg cgtatcatgg ctcaaagcgc accgttcgaa ccggcgctgc cggcgttgcg
     3241 taatccggtt ctggatgaga gcccgggttg ccaacgtgtc gcagacggtc gtgcgcgtgc
     3301 gctgatggca ttgtaccaag gcgtttatga gctgatgttt gcgatgatgg cgcagcactt
     3361 cgccgtgaaa ccgctgggta gcttgcgtcg cagccgcctg atgaacgcag caatcgatct
     3421 gatgaccggt ctgttgcgtc cgctgagctg cgcgctgatg aacctgccaa gcggcatcgc
     3481 cggtcgcacg gccggtccgc cgctgccggg tccggttgac acccgtagct atgacgacta
     3541 cgcgctgggc tgtcgcatgc tggcacgccg ttgcgagcgt ctgctggagc aggcgagcat
     3601 gctggaaccg ggttggctgc cggatgcgca gatggagctg ctggatttct atcgtcgcca
     3661 aatgctggac ttggcgtgcg gcaaactgag ccgcgaggcc ggatccggtt cattgggaag
     3721 aggtagaaga tccaaattgt aataactcga gtggcgcgaa tttcttatga tttatgattt
     3781 ttattattaa ataagttata aaaaaaataa gtgtatacaa attttaaagt gactcttagg
     3841 ttttaaaacg aaaattctta ttcttgagta actctttcct gtaggtcagg ttgctttctc
     3901 aggtatagca tgaggtcgct cttattgacc acacctctac cggcatgccg agcaaatgcc
     3961 tgcaaatcgc tccccatttc gctggaaatc tgctcgtcag tggtgctcac actgacgaat
     4021 catgtacaga tcataccgat gactgcctgg cgactcacaa ctaagcaaga cagccggaac
     4081 cagcgccggc gaacaccact gcatatatgg catatcacaa cagtccacgt ctcaagcagt
     4141 tacagagatg ttacgaacca ctagtgcact gcagtacacg gtttccttga aatttttttg
     4201 attcggtaat ctccgaacag aaggaagaac gaaggaagga gcacagactt agattggtat
     4261 atatacgcat atgtagtgtt gaagaaacat gaaattgccc agtattctta acccaactgc
     4321 acagaacaaa aacgtgcagg aaacgaagat aaatcatgtc gaaagctaca tataaggaac
     4381 gtgctgctac tcatcctagt cctgttgctg ccaagctatt taatatcatg cacgaaaagc
     4441 aaacaaactt gtgtgcttca ttggatgttc gtaccaccaa ggaattactg gagttagttg
     4501 aagcattagg tcccaaaatt tgtttactaa aaacacatgt ggatatcttg actgattttt
     4561 ccatggaggg cacagttaag ccgctaaagg cattatccgc caagtacaat tttttactct
     4621 tcgaagacag aaaatttgct gacattggta atacagtcaa attgcagtac tctgcgggtg
     4681 tatacagaat agcagaatgg gcagacatta cgaatgcaca cggtgtggtg ggcccaggta
     4741 ttgttagcgg tttgaagcag gcggcagaag aagtaacaaa ggaacctaga ggccttttga
     4801 tgttagcaga attgtcatgc aagggctccc tatctactgg agaatatact aagggtactg
     4861 ttgacattgc gaagagcgac aaagattttg ttatcggctt tattgctcaa agagacatgg
     4921 gtggaagaga tgaaggttac gattggttga ttatgacacc cggtgtgggt ttagatgaca
     4981 agggagatgc attgggtcaa cagtatagaa ccgtggatga tgtggtttct acaggatctg
     5041 acattattat tgttggaaga ggactatttg caaagggaag ggatgctaag gtagagggtg
     5101 aacgttacag aaaagcaggc tgggaagcat atttgagaag atgcggccag caaaactaaa
     5161 aaactgtatt ataagtaaat gcatgtatac taaactcaca aattagagct tcaatttaat
     5221 tatatcagtt attacccgag tagagcactt gaatccactg ccccgggaat ctcggtcgta
     5281 atgatttcta taatgacgaa aaaaaaaaaa ttggaaagaa aaagcttcat ggcctttata
     5341 aaaaggaact atccaatacc tcgccagaac caagtaacag tattttacgg ggcacaaatc
     5401 aagaacaata agacaggact gtaaagatgg acgcattgaa ctccaaagaa caacaagagt
     5461 tccaaaaagt agtggaacaa aagcaaatga aggatttcat gcgtttgtac tctaatctgg
     5521 tagaaagatg tttcacagac tgtgtcaatg acttcacaac atcaaagcta accaataagg
     5581 aacaaacatg catcatgaag tgctcagaaa agttcttgaa gcatagcgaa cgtgtagggc
     5641 agcgtttcca agaacaaaac gctgccttgg gacaaggctt gggccgataa ggtgtactgg
     5701 cgtatatata tctaattatg tatctctggt gtagcccatt tttagcatgt aaatataaag
     5761 accgagcggc cgcgtgttac aaccaattaa ccaattctga ttagaaaaac tcatcgagca
     5821 tcaaatgaaa ctgcaattta ttcatatcag gattatcaat accatatttt tgaaaaagcc
     5881 gtttctgtaa tgaaggagaa aactcaccga ggcagttcca taggatggca agatcctggt
     5941 atcggtctgc gattccgact cgtccaacat caatacaacc tattaatttc ccctcgtcaa
     6001 aaataaggtt atcaagtgag aaatcaccat gagtgacgac tgaatccggt gagaatggca
     6061 aaagcttatg catttctttc cagacttgtt caacaggcca gccattacgc tcgtcatcaa
     6121 aatcactcgc atcaaccaaa ccgttattca ttcgtgattg cgcctgagcg aggcgaaata
     6181 cgcgatcgct gttaaaagga caattacaaa caggaatcga atgcaaccgg cgcaggaaca
     6241 ctgccagcgc atcaacaata ttttcacctg aatcaggata ttcttctaat acctggaatg
     6301 ctgttttccc ggggatcgca gtggtgagta accatgcatc atcaggagta cggataaaat
     6361 gcttgatggt cggaagaggc ataaattccg tcagccagtt tagtctgacc atctcatctg
     6421 taacatcatt ggcaacgcta cctttgccat gtttcagaaa caactctggc gcatcgggct
     6481 tcccatacaa tcgatagatt gtcgcacctg attgcccgac attatcgcga gcccatttat
     6541 acccatataa atcagcatcc atgttggaat ttaatcgcgg cctggagcaa gacgtttccc
     6601 gttgaatatg gctcataaca ccccttgtat tactgtttat gtaagcagac agttttattg
     6661 ttcatgatga tatattttta tcttgtgcaa tgtaacatca gagattttga gacacaacgt
     6721 ggctttgttg aataaatcga acttttgctg agttgaagga tcagtcatga ccaaaatccc
     6781 ttaacgtgag ttttcgttcc actgagcgtc agaccccgta gaaaagatca aaggatcttc
     6841 ttgagatcct ttttttctgc gcgtaatctg ctgcttgcaa acaaaaaaac caccgctacc
     6901 agcggtggtt tgtttgccgg atcaagagct accaactctt tttccgaagg taactggctt
     6961 cagcagagcg cagataccaa atactgttct tctagtgtag ccgtagttag gccaccactt
     7021 caagaactct gtagcaccgc ctacatacct cgctctgcta atcctgttac cagtggctgc
     7081 tgccagtggc gataagtcgt gtcttaccgg gttggactca agacgatagt taccggataa
     7141 ggcgcagcgg tcgggctgaa cggggggttc gtgcacacag cccagcttgg agcgaacgac
     7201 ctacaccgaa ctgagatacc tacagcgtga gctatgagaa agcgccacgc ttcccgaagg
     7261 gagaaaggcg gacaggtatc cggtaagcgg cagggtcgga acaggagagc gcacgaggga
     7321 gcttccaggg ggaaacgcct ggtatcttta tagtcctgtc gggtttcgcc acctctgact
     7381 tgagcgtcga tttttgtgat gctcgtcagg ggggcggagc ctatggaaaa acgccagcaa
     7441 cgcggccttt ttacggttcc tggccttttg ctggcctttt gctcacatgt tctttcctgc
     7501 gttatcccct gattctgtgg ataaccgtgc ggccgccaat gctaaattcg agtgaaacac
     7561 aggaagatca gaaaatcctc atttcatcca tattaacaat aatttcaaat gtttatttgc
     7621 attatttgaa actaggcaag acaagcaacg aaacgttttt gaaaattttg agtattttca
     7681 ataaatttgt agaggactca gatattgaaa aaaagctaca gcaattaata cttgataaga
     7741 agagtattga gaagggcaac ggttcatcat ctcatggatc tgcacatgaa caaacaccag
     7801 agtcaaacga cgttgaaatt gaggctactg cgccaattga tgacaataca gacgatgata
     7861 acaaaccgaa gttatctgat gtagaaaagg attaaagatg ctaagagata gtgatgatat
     7921 ttcataaata atgtaattct atatatgtta attacctttt ttgcgaggca tatttatggt
     7981 gaaggataag ttttgaccat caaagaaggt taatgtggct gtggtttcag ggtccataaa
     8041 gcccacatgg ataacattac ccctgaattc gcatctagac tgatgagacg tggtagagcc
     8101 acaaacagcc ggtacaagca acgatctcca ggaccatctg aatcatgcgc ggatgacacg
     8161 aactcacgac ggcgatcaca gacattaacc cacagtacag acactgcgac aacgtggcaa
     8221 ttcgtcgcaa tacaacg
//
