# Supplementary material for: Towards repurposing the yeast peroxisome for compartmentalizing heterologous metabolic pathways
Source: Nat Commun. 2016 Mar 30;7:11152. doi: 10.1038/ncomms11152 (PMC5476825; doi:10.1038/ncomms11152)
Supplement: Supplementary Data 1 — Sequences of all DNA constructs used in this manuscript (in '.GB' file format). [file ncomms11152-s2.zip › dna/plasmids/pWCD2535.gb]

LOCUS       pWCD2535                8217 bp    DNA     circular UNK 11-NOV-2015
DEFINITION  .
ACCESSION   <unknown (modified)
KEYWORDS    .
SOURCE      
  ORGANISM  Synthetic
            .
FEATURES             Location/Qualifiers
     promoter        1..680
                     /label="ScTDH3 Promoter"
     CDS             687..3722
                     /ApEinfo_revcolor="#ffb0ad"
                     /ApEinfo_label="VioB"
                     /ApEinfo_fwdcolor="#ffb0ad"
                     /ApEinfo_graphicformat="arrow_data {{0 1 2 0 0 -1} {} 0}"
                     /modified_by="User"
                     /label="VioB-ePTS1"
     exon            3693..3719
                     /ApEinfo_revcolor="#00ffff"
                     /ApEinfo_label="PTS1"
                     /ApEinfo_fwdcolor="#00ffff"
                     /ApEinfo_graphicformat="arrow_data {{0 1 2 0 0 -1} {} 0}"
                     /modified_by="User"
                     /label="ePTS1"
     terminator      3736..3960
                     /label="ScADH1 Terminator"
     promoter        4159..4335
                     /label="ScURA3 Promoter"
     CDS             4336..5139
                     /codon_start=1
                     /gene="URA3"
                     /product="URA3p uracil auxotrophy marker"
                     /label="URA3"
     terminator      5140..5217
                     /label="ScURA3 Terminator"
     misc_feature    5242..5721
                     /ApEinfo_revcolor="#7999d4"
                     /ApEinfo_label="URA3 3' Homology"
                     /ApEinfo_fwdcolor="#7999d4"
                     /ApEinfo_graphicformat="arrow_data {{0 1 2 0 0 -1} {} 0}"
                     /label="URA3 3' Homology"
     misc_feature    5746..5753
                     /note="NotI restriction site"
                     /label="NotI"
     terminator      complement(5754..5780)
                     /label="KanR Terminator"
     CDS             complement(5781..6596)
                     /codon_start=1
                     /gene="KanR"
                     /product="kanamycin resistance"
                     /label="KanR"
     promoter        complement(6597..6744)
                     /label="KanR Promoter"
     rep_origin      complement(6745..7508)
                     /label="ColE1"
     misc_feature    7509..7516
                     /note="NotI restriction site"
                     /label="NotI"
ORIGIN      
        1 cagttcgagt ttatcattat caatactgcc atttcaaaga atacgtaaat aattaatagt
       61 agtgattttc ctaactttat ttagtcaaaa aattagcctt ttaattctgc tgtaacccgt
      121 acatgcccaa aatagggggc gggttacaca gaatatataa catcgtaggt gtctgggtga
      181 acagtttatt cctggcatcc actaaatata atggagcccg ctttttaagc tggcatccag
      241 aaaaaaaaag aatcccagca ccaaaatatt gttttcttca ccaaccatca gttcataggt
      301 ccattctctt agcgcaacta cagagaacag gggcacaaac aggcaaaaaa cgggcacaac
      361 ctcaatggag tgatgcaacc tgcctggagt aaatgatgac acaaggcaat tgacccacgc
      421 atgtatctat ctcattttct tacaccttct attaccttct gctctctctg atttggaaaa
      481 agctgaaaaa aaaggttgaa accagttccc tgaaattatt cccctacttg actaataagt
      541 atataaagac ggtaggtatt gattgtaatt ctgtaaatct atttcttaaa cttcttaaat
      601 tctactttta tagttagtct tttttttagt tttaaaacac caagaactta gtttcgaata
      661 aacacacata aacaaacaaa agatctatga gcattctgga tttcccgcgt atccacttcc
      721 gtggctgggc ccgtgtcaat gcgccgaccg cgaaccgcga tccgcacggc cacatcgata
      781 tggccagcaa taccgtggcg atggcgggtg agccgttcga cctggcacgc catcctacgg
      841 agttccaccg tcacctgcgc tccctgggtc cgcgcttcgg cttggatggt cgtgctgacc
      901 cggaaggccc gttcagcctg gccgagggct acaacgctgc cggtaacaac cacttttcgt
      961 gggagagcgc aaccgttagc cacgtgcaat gggatggcgg tgaggcggat cgtggtgacg
     1021 gtctggtcgg tgctcgtttg gcactgtggg gtcactacaa tgattatctg cgtaccacct
     1081 tcaatcgtgc tcgttgggtc gacagcgacc cgacgcgccg tgacgctgca caaatctatg
     1141 cgggccaatt caccattagc ccggctggtg ccggtccggg tacgccgtgg ctgtttacgg
     1201 cagacattga tgatagccat ggtgcacgtt ggacgcgtgg cggccacatt gcagagcgtg
     1261 gcggccactt cttggatgaa gagtttggtc tggcacgcct gtttcagttc tctgtgccga
     1321 aagatcaccc acattttctg tttcacccgg gtccgtttga ttccgaggcc tggcgtcgtc
     1381 tgcaattggc tctggaggat gacgacgttc tgggtctgac cgtgcaatat gcgttgttca
     1441 atatgagcac cccgcctcag ccgaacagcc cggtttttca cgatatggtc ggtgttgtcg
     1501 gtctgtggcg tcgtggtgaa ctggcgagct acccggctgg tcgtctgctg cgtccgcgtc
     1561 aaccgggtct gggtgacctg accctgcgcg tcaacggtgg tcgcgttgcg ctgaatttgg
     1621 cgtgtgccat tccgttcagc actcgtgccg cgcagccaag cgcaccggac cgcctgaccc
     1681 cggacctggg tgccaaactg ccgctgggcg atctgctgct gcgtgatgag gacggcgcac
     1741 tgttggcacg tgtgccgcag gctctgtacc aagactattg gacgaatcac ggtattgtgg
     1801 acctgccgct gctgcgcgaa ccgcgtggta gcttgaccct gagcagcgaa ctggcggagt
     1861 ggcgtgagca agactgggtc acccaaagcg acgcgtctaa cctgtacctg gaggcaccgg
     1921 atcgccgtca cggtcgcttt ttccctgaga gcatcgcgct gcgcagctac tttcgcggtg
     1981 aagcgcgtgc gcgtccggat atcccgcatc gtatcgaggg catgggcctg gtcggcgtcg
     2041 aatctcgtca ggatggcgac gctgcggaat ggcgtctgac gggtctgcgt ccgggtccgg
     2101 cacgcattgt tctggacgat ggtgccgagg cgatccctct gcgtgttctg cctgacgatt
     2161 gggcgctgga tgacgcgacc gtcgaagaag tggattacgc ctttttgtac cgccacgtta
     2221 tggcgtatta cgagctggtg tatccattca tgagcgacaa ggtgttttcc ctggctgatc
     2281 gttgcaaatg tgaaacgtac gcacgtctga tgtggcagat gtgtgatccg cagaaccgca
     2341 acaagtccta ttacatgccg agcacccgcg aactgtcggc accgaaagct cgtttgttct
     2401 tgaagtatct ggcccacgtg gaaggccagg cacgcctgca agcacctccg ccagcgggtc
     2461 cggcacgcat tgaatctaaa gcccagttgg cggcagagct gcgtaaagcc gtcgacctgg
     2521 agctgtctgt gatgctgcaa tacctgtacg cggcgtatag cattccgaac tatgcacagg
     2581 gccaacaacg tgttcgtgac ggtgcgtgga ccgccgagca gctgcaactg gcgtgcggta
     2641 gcggtgaccg tcgccgtgat ggcggtattc gtgcagcact gctggaaatt gctcatgaag
     2701 aaatgattca ttacctggtc gttaacaacc tgctgatggc cctgggcgag ccgttctacg
     2761 cgggtgtccc gctgatgggc gaagcggcac gtcaggcgtt tggcctggac accgagttcg
     2821 ctctggaacc gtttagcgaa agcacgctgg cacgttttgt tcgtctggaa tggccgcact
     2881 ttatcccagc accgggcaaa tccatcgcgg actgctatgc cgccattcgt caggcgtttt
     2941 tggatctgcc ggacttgttt ggtggcgagg caggtaagcg tggcggtgaa caccacctgt
     3001 tcctgaatga gctgaccaac cgtgcgcatc cgggttatca actggaagtt ttcgatcgcg
     3061 actcggcgct gtttggtatt gcatttgtga ccgatcaggg cgaaggtggc gctctggaca
     3121 gcccgcacta cgaacatagc cattttcaac gtctgcgtga aatgagcgcg cgtatcatgg
     3181 ctcaaagcgc accgttcgaa ccggcgctgc cggcgttgcg taatccggtt ctggatgaga
     3241 gcccgggttg ccaacgtgtc gcagacggtc gtgcgcgtgc gctgatggca ttgtaccaag
     3301 gcgtttatga gctgatgttt gcgatgatgg cgcagcactt cgccgtgaaa ccgctgggta
     3361 gcttgcgtcg cagccgcctg atgaacgcag caatcgatct gatgaccggt ctgttgcgtc
     3421 cgctgagctg cgcgctgatg aacctgccaa gcggcatcgc cggtcgcacg gccggtccgc
     3481 cgctgccggg tccggttgac acccgtagct atgacgacta cgcgctgggc tgtcgcatgc
     3541 tggcacgccg ttgcgagcgt ctgctggagc aggcgagcat gctggaaccg ggttggctgc
     3601 cggatgcgca gatggagctg ctggatttct atcgtcgcca aatgctggac ttggcgtgcg
     3661 gcaaactgag ccgcgaggcc ggatccggtt cattgggaag aggtagaaga tccaaattgt
     3721 aataactcga gtggcgcgaa tttcttatga tttatgattt ttattattaa ataagttata
     3781 aaaaaaataa gtgtatacaa attttaaagt gactcttagg ttttaaaacg aaaattctta
     3841 ttcttgagta actctttcct gtaggtcagg ttgctttctc aggtatagca tgaggtcgct
     3901 cttattgacc acacctctac cggcatgccg agcaaatgcc tgcaaatcgc tccccatttc
     3961 gctggaaatc tgctcgtcag tggtgctcac actgacgaat catgtacaga tcataccgat
     4021 gactgcctgg cgactcacaa ctaagcaaga cagccggaac cagcgccggc gaacaccact
     4081 gcatatatgg catatcacaa cagtccacgt ctcaagcagt tacagagatg ttacgaacca
     4141 ctagtgcact gcagtacacg gtttccttga aatttttttg attcggtaat ctccgaacag
     4201 aaggaagaac gaaggaagga gcacagactt agattggtat atatacgcat atgtagtgtt
     4261 gaagaaacat gaaattgccc agtattctta acccaactgc acagaacaaa aacgtgcagg
     4321 aaacgaagat aaatcatgtc gaaagctaca tataaggaac gtgctgctac tcatcctagt
     4381 cctgttgctg ccaagctatt taatatcatg cacgaaaagc aaacaaactt gtgtgcttca
     4441 ttggatgttc gtaccaccaa ggaattactg gagttagttg aagcattagg tcccaaaatt
     4501 tgtttactaa aaacacatgt ggatatcttg actgattttt ccatggaggg cacagttaag
     4561 ccgctaaagg cattatccgc caagtacaat tttttactct tcgaagacag aaaatttgct
     4621 gacattggta atacagtcaa attgcagtac tctgcgggtg tatacagaat agcagaatgg
     4681 gcagacatta cgaatgcaca cggtgtggtg ggcccaggta ttgttagcgg tttgaagcag
     4741 gcggcagaag aagtaacaaa ggaacctaga ggccttttga tgttagcaga attgtcatgc
     4801 aagggctccc tatctactgg agaatatact aagggtactg ttgacattgc gaagagcgac
     4861 aaagattttg ttatcggctt tattgctcaa agagacatgg gtggaagaga tgaaggttac
     4921 gattggttga ttatgacacc cggtgtgggt ttagatgaca agggagatgc attgggtcaa
     4981 cagtatagaa ccgtggatga tgtggtttct acaggatctg acattattat tgttggaaga
     5041 ggactatttg caaagggaag ggatgctaag gtagagggtg aacgttacag aaaagcaggc
     5101 tgggaagcat atttgagaag atgcggccag caaaactaaa aaactgtatt ataagtaaat
     5161 gcatgtatac taaactcaca aattagagct tcaatttaat tatatcagtt attacccgag
     5221 tagagcactt gaatccactg ccccgggaat ctcggtcgta atgatttcta taatgacgaa
     5281 aaaaaaaaaa ttggaaagaa aaagcttcat ggcctttata aaaaggaact atccaatacc
     5341 tcgccagaac caagtaacag tattttacgg ggcacaaatc aagaacaata agacaggact
     5401 gtaaagatgg acgcattgaa ctccaaagaa caacaagagt tccaaaaagt agtggaacaa
     5461 aagcaaatga aggatttcat gcgtttgtac tctaatctgg tagaaagatg tttcacagac
     5521 tgtgtcaatg acttcacaac atcaaagcta accaataagg aacaaacatg catcatgaag
     5581 tgctcagaaa agttcttgaa gcatagcgaa cgtgtagggc agcgtttcca agaacaaaac
     5641 gctgccttgg gacaaggctt gggccgataa ggtgtactgg cgtatatata tctaattatg
     5701 tatctctggt gtagcccatt tttagcatgt aaatataaag accgagcggc cgcgtgttac
     5761 aaccaattaa ccaattctga ttagaaaaac tcatcgagca tcaaatgaaa ctgcaattta
     5821 ttcatatcag gattatcaat accatatttt tgaaaaagcc gtttctgtaa tgaaggagaa
     5881 aactcaccga ggcagttcca taggatggca agatcctggt atcggtctgc gattccgact
     5941 cgtccaacat caatacaacc tattaatttc ccctcgtcaa aaataaggtt atcaagtgag
     6001 aaatcaccat gagtgacgac tgaatccggt gagaatggca aaagcttatg catttctttc
     6061 cagacttgtt caacaggcca gccattacgc tcgtcatcaa aatcactcgc atcaaccaaa
     6121 ccgttattca ttcgtgattg cgcctgagcg aggcgaaata cgcgatcgct gttaaaagga
     6181 caattacaaa caggaatcga atgcaaccgg cgcaggaaca ctgccagcgc atcaacaata
     6241 ttttcacctg aatcaggata ttcttctaat acctggaatg ctgttttccc ggggatcgca
     6301 gtggtgagta accatgcatc atcaggagta cggataaaat gcttgatggt cggaagaggc
     6361 ataaattccg tcagccagtt tagtctgacc atctcatctg taacatcatt ggcaacgcta
     6421 cctttgccat gtttcagaaa caactctggc gcatcgggct tcccatacaa tcgatagatt
     6481 gtcgcacctg attgcccgac attatcgcga gcccatttat acccatataa atcagcatcc
     6541 atgttggaat ttaatcgcgg cctggagcaa gacgtttccc gttgaatatg gctcataaca
     6601 ccccttgtat tactgtttat gtaagcagac agttttattg ttcatgatga tatattttta
     6661 tcttgtgcaa tgtaacatca gagattttga gacacaacgt ggctttgttg aataaatcga
     6721 acttttgctg agttgaagga tcagtcatga ccaaaatccc ttaacgtgag ttttcgttcc
     6781 actgagcgtc agaccccgta gaaaagatca aaggatcttc ttgagatcct ttttttctgc
     6841 gcgtaatctg ctgcttgcaa acaaaaaaac caccgctacc agcggtggtt tgtttgccgg
     6901 atcaagagct accaactctt tttccgaagg taactggctt cagcagagcg cagataccaa
     6961 atactgttct tctagtgtag ccgtagttag gccaccactt caagaactct gtagcaccgc
     7021 ctacatacct cgctctgcta atcctgttac cagtggctgc tgccagtggc gataagtcgt
     7081 gtcttaccgg gttggactca agacgatagt taccggataa ggcgcagcgg tcgggctgaa
     7141 cggggggttc gtgcacacag cccagcttgg agcgaacgac ctacaccgaa ctgagatacc
     7201 tacagcgtga gctatgagaa agcgccacgc ttcccgaagg gagaaaggcg gacaggtatc
     7261 cggtaagcgg cagggtcgga acaggagagc gcacgaggga gcttccaggg ggaaacgcct
     7321 ggtatcttta tagtcctgtc gggtttcgcc acctctgact tgagcgtcga tttttgtgat
     7381 gctcgtcagg ggggcggagc ctatggaaaa acgccagcaa cgcggccttt ttacggttcc
     7441 tggccttttg ctggcctttt gctcacatgt tctttcctgc gttatcccct gattctgtgg
     7501 ataaccgtgc ggccgccaat gctaaattcg agtgaaacac aggaagatca gaaaatcctc
     7561 atttcatcca tattaacaat aatttcaaat gtttatttgc attatttgaa actaggcaag
     7621 acaagcaacg aaacgttttt gaaaattttg agtattttca ataaatttgt agaggactca
     7681 gatattgaaa aaaagctaca gcaattaata cttgataaga agagtattga gaagggcaac
     7741 ggttcatcat ctcatggatc tgcacatgaa caaacaccag agtcaaacga cgttgaaatt
     7801 gaggctactg cgccaattga tgacaataca gacgatgata acaaaccgaa gttatctgat
     7861 gtagaaaagg attaaagatg ctaagagata gtgatgatat ttcataaata atgtaattct
     7921 atatatgtta attacctttt ttgcgaggca tatttatggt gaaggataag ttttgaccat
     7981 caaagaaggt taatgtggct gtggtttcag ggtccataaa gcccacatgg ataacattac
     8041 ccctgaattc gcatctagac tgatgagacg tggtagagcc acaaacagcc ggtacaagca
     8101 acgatctcca ggaccatctg aatcatgcgc ggatgacacg aactcacgac ggcgatcaca
     8161 gacattaacc cacagtacag acactgcgac aacgtggcaa ttcgtcgcaa tacaacg
//
