# Supplementary material for: Towards repurposing the yeast peroxisome for compartmentalizing heterologous metabolic pathways
Source: Nat Commun. 2016 Mar 30;7:11152. doi: 10.1038/ncomms11152 (PMC5476825; doi:10.1038/ncomms11152)
Supplement: Supplementary Data 1 — Sequences of all DNA constructs used in this manuscript (in '.GB' file format). [file ncomms11152-s2.zip › dna/plasmids/pWCD2537.gb]

LOCUS       pWCD2537                5816 bp    DNA     circular UNK 11-NOV-2015
DEFINITION  .
ACCESSION   <unknown (modified)
KEYWORDS    .
SOURCE      
  ORGANISM  Synthetic
            .
FEATURES             Location/Qualifiers
     promoter        1..700
                     /label="pRNR2"
     CDS             707..1321
                     /ApEinfo_revcolor="#b4d498"
                     /ApEinfo_label="VioE"
                     /ApEinfo_fwdcolor="#b4d498"
                     /ApEinfo_graphicformat="arrow_data {{0 1 2 0 0 -1} {} 0}"
                     /modified_by="User"
                     /label="VioE-ePTS1"
     exon            1292..1318
                     /ApEinfo_revcolor="#00ffff"
                     /ApEinfo_label="PTS1"
                     /ApEinfo_fwdcolor="#00ffff"
                     /ApEinfo_graphicformat="arrow_data {{0 1 2 0 0 -1} {} 0}"
                     /modified_by="User"
                     /label="ePTS1"
     terminator      1335..1559
                     /label="ScADH1 Terminator"
     promoter        1758..1934
                     /label="ScURA3 Promoter"
     CDS             1935..2738
                     /codon_start=1
                     /gene="URA3"
                     /product="URA3p uracil auxotrophy marker"
                     /label="URA3"
     terminator      2739..2816
                     /label="ScURA3 Terminator"
     misc_feature    2841..3320
                     /ApEinfo_revcolor="#7999d4"
                     /ApEinfo_label="URA3 3' Homology"
                     /ApEinfo_fwdcolor="#7999d4"
                     /ApEinfo_graphicformat="arrow_data {{0 1 2 0 0 -1} {} 0}"
                     /label="URA3 3' Homology"
     misc_feature    3345..3352
                     /note="NotI restriction site"
                     /label="NotI"
     terminator      complement(3353..3379)
                     /label="KanR Terminator"
     CDS             complement(3380..4195)
                     /codon_start=1
                     /gene="KanR"
                     /product="kanamycin resistance"
                     /label="KanR"
     promoter        complement(4196..4343)
                     /label="KanR Promoter"
     rep_origin      complement(4344..5107)
                     /label="ColE1"
     misc_feature    5108..5115
                     /note="NotI restriction site"
                     /label="NotI"
ORIGIN      
        1 agtcgaacaa gaagcaggca aagtttagag cactgcccct ccgcactcaa aaaagaaaaa
       61 actaggagga aaataaaatt ctcaaccaca caaacacata aacacataca aatacaaata
      121 caagcttatt tacttgacat cgcgcgatct tccactattc agcgccgtcc gccctctctc
      181 gtgttttttg tttacgcgac aactatgcga aatccggagc aacgggcaac cgtttgggga
      241 aagaccacac ccacgcgcga tcgccatggc aacgaggtcg cacacgcccc acacccagac
      301 ctccctgcga gcgggcatgg gtacaatgtc cccgttgcca cagacaccac ttcgtagcac
      361 agcgcagagc gtagcgtgtt gttgctgctg acaaaagaaa atttttctta gcaaagcaaa
      421 ggaggggaag cacgggcaga tagcaccgta ccataccctt ggaaactcga aatgaacgaa
      481 gcaggaaatg agagaatgag agttttgtag gtatatatag cggtagtgtt tgcgcgttac
      541 catcatcttc tggatctatc tattgttctt ttcctcatca ctttcccctt tttcgctctt
      601 cttcttgtct tttatttctt tctttttttt aattgttccc tcgattggct atctaccaaa
      661 gaatccaaac ttaatacacg tatttatttg tccaattacc agatctatgg agaaccgtga
      721 gccaccactg ttgccagccc gttggagcag cgcctatgtc tcttattgga gcccgatgct
      781 gccggatgac cagctgacca gcggctattg ctggttcgac tatgaacgtg acatctgtcg
      841 tattgacggc ctgttcaatc cgtggagcga gcgtgatact ggttatcgcc tgtggatgtc
      901 ggaggttggt aatgcggcca gcggccgtac ctggaaacaa aaagtcgcct atggtcgtga
      961 gcgtaccgcc ctgggtgaac agctgtgtga gcgtccgctg gatgatgaga ctggcccttt
     1021 tgccgaattg ttcctgccac gcgatgtcct gcgccgtctg ggtgcccgtc acattggccg
     1081 tcgcgtggtt ctgggtcgcg aagcggacgg ttggcgttac cagcgcccag gtaaaggtcc
     1141 gagcaccctg tacctggatg cggcgagcgg cactccactg cgcatggtca ccggcgatga
     1201 agcgtcgcgt gcaagcctgc gtgattttcc gaatgtgagc gaggcggaga tcccggacgc
     1261 ggttttcgcg gccaagcgcg gatccggttc attgggaaga ggtagaagat ccaaattgta
     1321 ataactcgag tggcgcgaat ttcttatgat ttatgatttt tattattaaa taagttataa
     1381 aaaaaataag tgtatacaaa ttttaaagtg actcttaggt tttaaaacga aaattcttat
     1441 tcttgagtaa ctctttcctg taggtcaggt tgctttctca ggtatagcat gaggtcgctc
     1501 ttattgacca cacctctacc ggcatgccga gcaaatgcct gcaaatcgct ccccatttcg
     1561 ctggaaatct gctcgtcagt ggtgctcaca ctgacgaatc atgtacagat cataccgatg
     1621 actgcctggc gactcacaac taagcaagac agccggaacc agcgccggcg aacaccactg
     1681 catatatggc atatcacaac agtccacgtc tcaagcagtt acagagatgt tacgaaccac
     1741 tagtgcactg cagtacacgg tttccttgaa atttttttga ttcggtaatc tccgaacaga
     1801 aggaagaacg aaggaaggag cacagactta gattggtata tatacgcata tgtagtgttg
     1861 aagaaacatg aaattgccca gtattcttaa cccaactgca cagaacaaaa acgtgcagga
     1921 aacgaagata aatcatgtcg aaagctacat ataaggaacg tgctgctact catcctagtc
     1981 ctgttgctgc caagctattt aatatcatgc acgaaaagca aacaaacttg tgtgcttcat
     2041 tggatgttcg taccaccaag gaattactgg agttagttga agcattaggt cccaaaattt
     2101 gtttactaaa aacacatgtg gatatcttga ctgatttttc catggagggc acagttaagc
     2161 cgctaaaggc attatccgcc aagtacaatt ttttactctt cgaagacaga aaatttgctg
     2221 acattggtaa tacagtcaaa ttgcagtact ctgcgggtgt atacagaata gcagaatggg
     2281 cagacattac gaatgcacac ggtgtggtgg gcccaggtat tgttagcggt ttgaagcagg
     2341 cggcagaaga agtaacaaag gaacctagag gccttttgat gttagcagaa ttgtcatgca
     2401 agggctccct atctactgga gaatatacta agggtactgt tgacattgcg aagagcgaca
     2461 aagattttgt tatcggcttt attgctcaaa gagacatggg tggaagagat gaaggttacg
     2521 attggttgat tatgacaccc ggtgtgggtt tagatgacaa gggagatgca ttgggtcaac
     2581 agtatagaac cgtggatgat gtggtttcta caggatctga cattattatt gttggaagag
     2641 gactatttgc aaagggaagg gatgctaagg tagagggtga acgttacaga aaagcaggct
     2701 gggaagcata tttgagaaga tgcggccagc aaaactaaaa aactgtatta taagtaaatg
     2761 catgtatact aaactcacaa attagagctt caatttaatt atatcagtta ttacccgagt
     2821 agagcacttg aatccactgc cccgggaatc tcggtcgtaa tgatttctat aatgacgaaa
     2881 aaaaaaaaat tggaaagaaa aagcttcatg gcctttataa aaaggaacta tccaatacct
     2941 cgccagaacc aagtaacagt attttacggg gcacaaatca agaacaataa gacaggactg
     3001 taaagatgga cgcattgaac tccaaagaac aacaagagtt ccaaaaagta gtggaacaaa
     3061 agcaaatgaa ggatttcatg cgtttgtact ctaatctggt agaaagatgt ttcacagact
     3121 gtgtcaatga cttcacaaca tcaaagctaa ccaataagga acaaacatgc atcatgaagt
     3181 gctcagaaaa gttcttgaag catagcgaac gtgtagggca gcgtttccaa gaacaaaacg
     3241 ctgccttggg acaaggcttg ggccgataag gtgtactggc gtatatatat ctaattatgt
     3301 atctctggtg tagcccattt ttagcatgta aatataaaga ccgagcggcc gcgtgttaca
     3361 accaattaac caattctgat tagaaaaact catcgagcat caaatgaaac tgcaatttat
     3421 tcatatcagg attatcaata ccatattttt gaaaaagccg tttctgtaat gaaggagaaa
     3481 actcaccgag gcagttccat aggatggcaa gatcctggta tcggtctgcg attccgactc
     3541 gtccaacatc aatacaacct attaatttcc cctcgtcaaa aataaggtta tcaagtgaga
     3601 aatcaccatg agtgacgact gaatccggtg agaatggcaa aagcttatgc atttctttcc
     3661 agacttgttc aacaggccag ccattacgct cgtcatcaaa atcactcgca tcaaccaaac
     3721 cgttattcat tcgtgattgc gcctgagcga ggcgaaatac gcgatcgctg ttaaaaggac
     3781 aattacaaac aggaatcgaa tgcaaccggc gcaggaacac tgccagcgca tcaacaatat
     3841 tttcacctga atcaggatat tcttctaata cctggaatgc tgttttcccg gggatcgcag
     3901 tggtgagtaa ccatgcatca tcaggagtac ggataaaatg cttgatggtc ggaagaggca
     3961 taaattccgt cagccagttt agtctgacca tctcatctgt aacatcattg gcaacgctac
     4021 ctttgccatg tttcagaaac aactctggcg catcgggctt cccatacaat cgatagattg
     4081 tcgcacctga ttgcccgaca ttatcgcgag cccatttata cccatataaa tcagcatcca
     4141 tgttggaatt taatcgcggc ctggagcaag acgtttcccg ttgaatatgg ctcataacac
     4201 cccttgtatt actgtttatg taagcagaca gttttattgt tcatgatgat atatttttat
     4261 cttgtgcaat gtaacatcag agattttgag acacaacgtg gctttgttga ataaatcgaa
     4321 cttttgctga gttgaaggat cagtcatgac caaaatccct taacgtgagt tttcgttcca
     4381 ctgagcgtca gaccccgtag aaaagatcaa aggatcttct tgagatcctt tttttctgcg
     4441 cgtaatctgc tgcttgcaaa caaaaaaacc accgctacca gcggtggttt gtttgccgga
     4501 tcaagagcta ccaactcttt ttccgaaggt aactggcttc agcagagcgc agataccaaa
     4561 tactgttctt ctagtgtagc cgtagttagg ccaccacttc aagaactctg tagcaccgcc
     4621 tacatacctc gctctgctaa tcctgttacc agtggctgct gccagtggcg ataagtcgtg
     4681 tcttaccggg ttggactcaa gacgatagtt accggataag gcgcagcggt cgggctgaac
     4741 ggggggttcg tgcacacagc ccagcttgga gcgaacgacc tacaccgaac tgagatacct
     4801 acagcgtgag ctatgagaaa gcgccacgct tcccgaaggg agaaaggcgg acaggtatcc
     4861 ggtaagcggc agggtcggaa caggagagcg cacgagggag cttccagggg gaaacgcctg
     4921 gtatctttat agtcctgtcg ggtttcgcca cctctgactt gagcgtcgat ttttgtgatg
     4981 ctcgtcaggg gggcggagcc tatggaaaaa cgccagcaac gcggcctttt tacggttcct
     5041 ggccttttgc tggccttttg ctcacatgtt ctttcctgcg ttatcccctg attctgtgga
     5101 taaccgtgcg gccgccaatg ctaaattcga gtgaaacaca ggaagatcag aaaatcctca
     5161 tttcatccat attaacaata atttcaaatg tttatttgca ttatttgaaa ctaggcaaga
     5221 caagcaacga aacgtttttg aaaattttga gtattttcaa taaatttgta gaggactcag
     5281 atattgaaaa aaagctacag caattaatac ttgataagaa gagtattgag aagggcaacg
     5341 gttcatcatc tcatggatct gcacatgaac aaacaccaga gtcaaacgac gttgaaattg
     5401 aggctactgc gccaattgat gacaatacag acgatgataa caaaccgaag ttatctgatg
     5461 tagaaaagga ttaaagatgc taagagatag tgatgatatt tcataaataa tgtaattcta
     5521 tatatgttaa ttaccttttt tgcgaggcat atttatggtg aaggataagt tttgaccatc
     5581 aaagaaggtt aatgtggctg tggtttcagg gtccataaag cccacatgga taacattacc
     5641 cctgaattcg catctagact gatgagacgt ggtagagcca caaacagccg gtacaagcaa
     5701 cgatctccag gaccatctga atcatgcgcg gatgacacga actcacgacg gcgatcacag
     5761 acattaaccc acagtacaga cactgcgaca acgtggcaat tcgtcgcaat acaacg
//
