# Supplementary material for: Towards repurposing the yeast peroxisome for compartmentalizing heterologous metabolic pathways
Source: Nat Commun. 2016 Mar 30;7:11152. doi: 10.1038/ncomms11152 (PMC5476825; doi:10.1038/ncomms11152)
Supplement: Supplementary Data 1 — Sequences of all DNA constructs used in this manuscript (in '.GB' file format). [file ncomms11152-s2.zip › dna/plasmids/pWCD2540.gb]

LOCUS       pWCD2540                5796 bp    DNA     circular UNK 11-NOV-2015
DEFINITION  .
ACCESSION   <unknown (modified)
KEYWORDS    .
SOURCE      
  ORGANISM  Synthetic
            .
FEATURES             Location/Qualifiers
     promoter        1..680
                     /label="ScTDH3 Promoter"
     CDS             687..1301
                     /ApEinfo_revcolor="#b4d498"
                     /ApEinfo_label="VioE"
                     /ApEinfo_fwdcolor="#b4d498"
                     /ApEinfo_graphicformat="arrow_data {{0 1 2 0 0 -1} {} 0}"
                     /modified_by="User"
                     /label="VioE-ePTS1"
     exon            1272..1298
                     /ApEinfo_revcolor="#00ffff"
                     /ApEinfo_label="PTS1"
                     /ApEinfo_fwdcolor="#00ffff"
                     /ApEinfo_graphicformat="arrow_data {{0 1 2 0 0 -1} {} 0}"
                     /modified_by="User"
                     /label="ePTS1"
     terminator      1315..1539
                     /label="ScADH1 Terminator"
     promoter        1738..1914
                     /label="ScURA3 Promoter"
     CDS             1915..2718
                     /codon_start=1
                     /gene="URA3"
                     /product="URA3p uracil auxotrophy marker"
                     /label="URA3"
     terminator      2719..2796
                     /label="ScURA3 Terminator"
     misc_feature    2821..3300
                     /ApEinfo_revcolor="#7999d4"
                     /ApEinfo_label="URA3 3' Homology"
                     /ApEinfo_fwdcolor="#7999d4"
                     /ApEinfo_graphicformat="arrow_data {{0 1 2 0 0 -1} {} 0}"
                     /label="URA3 3' Homology"
     misc_feature    3325..3332
                     /note="NotI restriction site"
                     /label="NotI"
     terminator      complement(3333..3359)
                     /label="KanR Terminator"
     CDS             complement(3360..4175)
                     /codon_start=1
                     /gene="KanR"
                     /product="kanamycin resistance"
                     /label="KanR"
     promoter        complement(4176..4323)
                     /label="KanR Promoter"
     rep_origin      complement(4324..5087)
                     /label="ColE1"
     misc_feature    5088..5095
                     /note="NotI restriction site"
                     /label="NotI"
ORIGIN      
        1 cagttcgagt ttatcattat caatactgcc atttcaaaga atacgtaaat aattaatagt
       61 agtgattttc ctaactttat ttagtcaaaa aattagcctt ttaattctgc tgtaacccgt
      121 acatgcccaa aatagggggc gggttacaca gaatatataa catcgtaggt gtctgggtga
      181 acagtttatt cctggcatcc actaaatata atggagcccg ctttttaagc tggcatccag
      241 aaaaaaaaag aatcccagca ccaaaatatt gttttcttca ccaaccatca gttcataggt
      301 ccattctctt agcgcaacta cagagaacag gggcacaaac aggcaaaaaa cgggcacaac
      361 ctcaatggag tgatgcaacc tgcctggagt aaatgatgac acaaggcaat tgacccacgc
      421 atgtatctat ctcattttct tacaccttct attaccttct gctctctctg atttggaaaa
      481 agctgaaaaa aaaggttgaa accagttccc tgaaattatt cccctacttg actaataagt
      541 atataaagac ggtaggtatt gattgtaatt ctgtaaatct atttcttaaa cttcttaaat
      601 tctactttta tagttagtct tttttttagt tttaaaacac caagaactta gtttcgaata
      661 aacacacata aacaaacaaa agatctatgg agaaccgtga gccaccactg ttgccagccc
      721 gttggagcag cgcctatgtc tcttattgga gcccgatgct gccggatgac cagctgacca
      781 gcggctattg ctggttcgac tatgaacgtg acatctgtcg tattgacggc ctgttcaatc
      841 cgtggagcga gcgtgatact ggttatcgcc tgtggatgtc ggaggttggt aatgcggcca
      901 gcggccgtac ctggaaacaa aaagtcgcct atggtcgtga gcgtaccgcc ctgggtgaac
      961 agctgtgtga gcgtccgctg gatgatgaga ctggcccttt tgccgaattg ttcctgccac
     1021 gcgatgtcct gcgccgtctg ggtgcccgtc acattggccg tcgcgtggtt ctgggtcgcg
     1081 aagcggacgg ttggcgttac cagcgcccag gtaaaggtcc gagcaccctg tacctggatg
     1141 cggcgagcgg cactccactg cgcatggtca ccggcgatga agcgtcgcgt gcaagcctgc
     1201 gtgattttcc gaatgtgagc gaggcggaga tcccggacgc ggttttcgcg gccaagcgcg
     1261 gatccggttc attgggaaga ggtagaagat ccaaattgta ataactcgag tggcgcgaat
     1321 ttcttatgat ttatgatttt tattattaaa taagttataa aaaaaataag tgtatacaaa
     1381 ttttaaagtg actcttaggt tttaaaacga aaattcttat tcttgagtaa ctctttcctg
     1441 taggtcaggt tgctttctca ggtatagcat gaggtcgctc ttattgacca cacctctacc
     1501 ggcatgccga gcaaatgcct gcaaatcgct ccccatttcg ctggaaatct gctcgtcagt
     1561 ggtgctcaca ctgacgaatc atgtacagat cataccgatg actgcctggc gactcacaac
     1621 taagcaagac agccggaacc agcgccggcg aacaccactg catatatggc atatcacaac
     1681 agtccacgtc tcaagcagtt acagagatgt tacgaaccac tagtgcactg cagtacacgg
     1741 tttccttgaa atttttttga ttcggtaatc tccgaacaga aggaagaacg aaggaaggag
     1801 cacagactta gattggtata tatacgcata tgtagtgttg aagaaacatg aaattgccca
     1861 gtattcttaa cccaactgca cagaacaaaa acgtgcagga aacgaagata aatcatgtcg
     1921 aaagctacat ataaggaacg tgctgctact catcctagtc ctgttgctgc caagctattt
     1981 aatatcatgc acgaaaagca aacaaacttg tgtgcttcat tggatgttcg taccaccaag
     2041 gaattactgg agttagttga agcattaggt cccaaaattt gtttactaaa aacacatgtg
     2101 gatatcttga ctgatttttc catggagggc acagttaagc cgctaaaggc attatccgcc
     2161 aagtacaatt ttttactctt cgaagacaga aaatttgctg acattggtaa tacagtcaaa
     2221 ttgcagtact ctgcgggtgt atacagaata gcagaatggg cagacattac gaatgcacac
     2281 ggtgtggtgg gcccaggtat tgttagcggt ttgaagcagg cggcagaaga agtaacaaag
     2341 gaacctagag gccttttgat gttagcagaa ttgtcatgca agggctccct atctactgga
     2401 gaatatacta agggtactgt tgacattgcg aagagcgaca aagattttgt tatcggcttt
     2461 attgctcaaa gagacatggg tggaagagat gaaggttacg attggttgat tatgacaccc
     2521 ggtgtgggtt tagatgacaa gggagatgca ttgggtcaac agtatagaac cgtggatgat
     2581 gtggtttcta caggatctga cattattatt gttggaagag gactatttgc aaagggaagg
     2641 gatgctaagg tagagggtga acgttacaga aaagcaggct gggaagcata tttgagaaga
     2701 tgcggccagc aaaactaaaa aactgtatta taagtaaatg catgtatact aaactcacaa
     2761 attagagctt caatttaatt atatcagtta ttacccgagt agagcacttg aatccactgc
     2821 cccgggaatc tcggtcgtaa tgatttctat aatgacgaaa aaaaaaaaat tggaaagaaa
     2881 aagcttcatg gcctttataa aaaggaacta tccaatacct cgccagaacc aagtaacagt
     2941 attttacggg gcacaaatca agaacaataa gacaggactg taaagatgga cgcattgaac
     3001 tccaaagaac aacaagagtt ccaaaaagta gtggaacaaa agcaaatgaa ggatttcatg
     3061 cgtttgtact ctaatctggt agaaagatgt ttcacagact gtgtcaatga cttcacaaca
     3121 tcaaagctaa ccaataagga acaaacatgc atcatgaagt gctcagaaaa gttcttgaag
     3181 catagcgaac gtgtagggca gcgtttccaa gaacaaaacg ctgccttggg acaaggcttg
     3241 ggccgataag gtgtactggc gtatatatat ctaattatgt atctctggtg tagcccattt
     3301 ttagcatgta aatataaaga ccgagcggcc gcgtgttaca accaattaac caattctgat
     3361 tagaaaaact catcgagcat caaatgaaac tgcaatttat tcatatcagg attatcaata
     3421 ccatattttt gaaaaagccg tttctgtaat gaaggagaaa actcaccgag gcagttccat
     3481 aggatggcaa gatcctggta tcggtctgcg attccgactc gtccaacatc aatacaacct
     3541 attaatttcc cctcgtcaaa aataaggtta tcaagtgaga aatcaccatg agtgacgact
     3601 gaatccggtg agaatggcaa aagcttatgc atttctttcc agacttgttc aacaggccag
     3661 ccattacgct cgtcatcaaa atcactcgca tcaaccaaac cgttattcat tcgtgattgc
     3721 gcctgagcga ggcgaaatac gcgatcgctg ttaaaaggac aattacaaac aggaatcgaa
     3781 tgcaaccggc gcaggaacac tgccagcgca tcaacaatat tttcacctga atcaggatat
     3841 tcttctaata cctggaatgc tgttttcccg gggatcgcag tggtgagtaa ccatgcatca
     3901 tcaggagtac ggataaaatg cttgatggtc ggaagaggca taaattccgt cagccagttt
     3961 agtctgacca tctcatctgt aacatcattg gcaacgctac ctttgccatg tttcagaaac
     4021 aactctggcg catcgggctt cccatacaat cgatagattg tcgcacctga ttgcccgaca
     4081 ttatcgcgag cccatttata cccatataaa tcagcatcca tgttggaatt taatcgcggc
     4141 ctggagcaag acgtttcccg ttgaatatgg ctcataacac cccttgtatt actgtttatg
     4201 taagcagaca gttttattgt tcatgatgat atatttttat cttgtgcaat gtaacatcag
     4261 agattttgag acacaacgtg gctttgttga ataaatcgaa cttttgctga gttgaaggat
     4321 cagtcatgac caaaatccct taacgtgagt tttcgttcca ctgagcgtca gaccccgtag
     4381 aaaagatcaa aggatcttct tgagatcctt tttttctgcg cgtaatctgc tgcttgcaaa
     4441 caaaaaaacc accgctacca gcggtggttt gtttgccgga tcaagagcta ccaactcttt
     4501 ttccgaaggt aactggcttc agcagagcgc agataccaaa tactgttctt ctagtgtagc
     4561 cgtagttagg ccaccacttc aagaactctg tagcaccgcc tacatacctc gctctgctaa
     4621 tcctgttacc agtggctgct gccagtggcg ataagtcgtg tcttaccggg ttggactcaa
     4681 gacgatagtt accggataag gcgcagcggt cgggctgaac ggggggttcg tgcacacagc
     4741 ccagcttgga gcgaacgacc tacaccgaac tgagatacct acagcgtgag ctatgagaaa
     4801 gcgccacgct tcccgaaggg agaaaggcgg acaggtatcc ggtaagcggc agggtcggaa
     4861 caggagagcg cacgagggag cttccagggg gaaacgcctg gtatctttat agtcctgtcg
     4921 ggtttcgcca cctctgactt gagcgtcgat ttttgtgatg ctcgtcaggg gggcggagcc
     4981 tatggaaaaa cgccagcaac gcggcctttt tacggttcct ggccttttgc tggccttttg
     5041 ctcacatgtt ctttcctgcg ttatcccctg attctgtgga taaccgtgcg gccgccaatg
     5101 ctaaattcga gtgaaacaca ggaagatcag aaaatcctca tttcatccat attaacaata
     5161 atttcaaatg tttatttgca ttatttgaaa ctaggcaaga caagcaacga aacgtttttg
     5221 aaaattttga gtattttcaa taaatttgta gaggactcag atattgaaaa aaagctacag
     5281 caattaatac ttgataagaa gagtattgag aagggcaacg gttcatcatc tcatggatct
     5341 gcacatgaac aaacaccaga gtcaaacgac gttgaaattg aggctactgc gccaattgat
     5401 gacaatacag acgatgataa caaaccgaag ttatctgatg tagaaaagga ttaaagatgc
     5461 taagagatag tgatgatatt tcataaataa tgtaattcta tatatgttaa ttaccttttt
     5521 tgcgaggcat atttatggtg aaggataagt tttgaccatc aaagaaggtt aatgtggctg
     5581 tggtttcagg gtccataaag cccacatgga taacattacc cctgaattcg catctagact
     5641 gatgagacgt ggtagagcca caaacagccg gtacaagcaa cgatctccag gaccatctga
     5701 atcatgcgcg gatgacacga actcacgacg gcgatcacag acattaaccc acagtacaga
     5761 cactgcgaca acgtggcaat tcgtcgcaat acaacg
//
