# Supplementary material for: Towards repurposing the yeast peroxisome for compartmentalizing heterologous metabolic pathways
Source: Nat Commun. 2016 Mar 30;7:11152. doi: 10.1038/ncomms11152 (PMC5476825; doi:10.1038/ncomms11152)
Supplement: Supplementary Data 1 — Sequences of all DNA constructs used in this manuscript (in '.GB' file format). [file ncomms11152-s2.zip › dna/plasmids/pWCD2541.gb]

LOCUS       pWCD2541                7073 bp    DNA     circular UNK 11-NOV-2015
DEFINITION  .
ACCESSION   <unknown (modified)
KEYWORDS    .
SOURCE      
  ORGANISM  Synthetic
            .
FEATURES             Location/Qualifiers
     promoter        1..700
                     /label="ScRPL18B Promoter"
     CDS             707..2578
                     /created_by="User"
                     /label="VioE-VioA-ePTS1"
     exon            710..1279
                     /ApEinfo_revcolor="#ellow"
                     /ApEinfo_label="VioE"
                     /ApEinfo_fwdcolor="#ellow"
                     /ApEinfo_graphicformat="arrow_data {{0 1 2 0 0 -1} {} 0}"
                     /label="VioE"
     exon            1286..2536
                     /ApEinfo_revcolor="#e6934c"
                     /ApEinfo_label="VioA"
                     /ApEinfo_fwdcolor="#e6934c"
                     /ApEinfo_graphicformat="arrow_data {{0 1 2 0 0 -1} {} 0}"
                     /label="VioA"
     exon            2549..2575
                     /ApEinfo_revcolor="#00ffff"
                     /ApEinfo_label="PTS1"
                     /ApEinfo_fwdcolor="#00ffff"
                     /ApEinfo_graphicformat="arrow_data {{0 1 2 0 0 -1} {} 0}"
                     /modified_by="User"
                     /label="ePTS1"
     terminator      2592..2816
                     /label="ScADH1 Terminator"
     promoter        3015..3191
                     /label="ScURA3 Promoter"
     CDS             3192..3995
                     /codon_start=1
                     /gene="URA3"
                     /product="URA3p uracil auxotrophy marker"
                     /label="URA3"
     terminator      3996..4073
                     /label="ScURA3 Terminator"
     misc_feature    4098..4577
                     /ApEinfo_revcolor="#7999d4"
                     /ApEinfo_label="URA3 3' Homology"
                     /ApEinfo_fwdcolor="#7999d4"
                     /ApEinfo_graphicformat="arrow_data {{0 1 2 0 0 -1} {} 0}"
                     /label="URA3 3' Homology"
     misc_feature    4602..4609
                     /note="NotI restriction site"
                     /label="NotI"
     terminator      complement(4610..4636)
                     /label="KanR Terminator"
     CDS             complement(4637..5452)
                     /codon_start=1
                     /gene="KanR"
                     /product="kanamycin resistance"
                     /label="KanR"
     promoter        complement(5453..5600)
                     /label="KanR Promoter"
     rep_origin      complement(5601..6364)
                     /label="ColE1"
     misc_feature    6365..6372
                     /note="NotI restriction site"
                     /label="NotI"
ORIGIN      
        1 aagaggatgt ccaatatttt ttttaaggaa taaggatact tcaagactag attcccccct
       61 gcattcccat cagaaccgta aaccttggcg ctttccttgg gaagtattca agaagtgcct
      121 tgtccggttt ctgtggctca caaaccagcg cgcccgatat ggctttcttt tcacttatga
      181 atgtaccagt acgggacaat tagaacgctc ctgtaacaat ctctttgcaa atgtggggtt
      241 acattctaac catgtcacac tgctgacgaa attcaaagta aaaaaaaatg ggaccacgtc
      301 ttgagaacga tagattttct ttattttaca ttgaacagtc gttgtctcag cgcgctttat
      361 gttttcattc atacttcata ttataaaata acaaaagaag aatttcatat tcacgcccaa
      421 gaaatcaggc tgctttccaa atgcaattga cacttcatta gccatcacac aaaactcttt
      481 cttgctggag cttcttttaa aaaagacctc agtacaccaa acacgttacc cgacctcgtt
      541 attttacgac aactatgata aaattctgaa gaaaaaataa aaaaattttc atacttcttg
      601 cttttattta aaccattgaa tgatttcttt tgaacaaaac tacctgtttc accaaaggaa
      661 atagaaagaa aaaatcaatt agaagaaaac aaaaaacaaa agatctatgg agaaccgtga
      721 gccaccactg ttgccagccc gttggagcag cgcctatgtc tcttattgga gcccgatgct
      781 gccggatgac cagctgacca gcggctattg ctggttcgac tatgaacgtg acatctgtcg
      841 tattgacggc ctgttcaatc cgtggagcga gcgtgatact ggttatcgcc tgtggatgtc
      901 ggaggttggt aatgcggcca gcggccgtac ctggaaacaa aaagtcgcct atggtcgtga
      961 gcgtaccgcc ctgggtgaac agctgtgtga gcgtccgctg gatgatgaga ctggcccttt
     1021 tgccgaattg ttcctgccac gcgatgtcct gcgccgtctg ggtgcccgtc acattggccg
     1081 tcgcgtggtt ctgggtcgcg aagcggacgg ttggcgttac cagcgcccag gtaaaggtcc
     1141 gagcaccctg tacctggatg cggcgagcgg cactccactg cgcatggtca ccggcgatga
     1201 agcgtcgcgt gcaagcctgc gtgattttcc gaatgtgagc gaggcggaga tcccggacgc
     1261 ggttttcgcg gccaagcgcg gtagcaaaca ttcttccgat atctgcattg ttggtgctgg
     1321 tatttctggt ttgacgtgcg caagccatct gctggacagc ccggcatgcc gtggtctgag
     1381 cctgcgtatc tttgacatgc agcaagaagc cggtggccgt atccgcagca aaatgctgga
     1441 tggtaaggca agcattgaac tgggcgcagg tcgctactcc cctcagttgc acccgcattt
     1501 ccaaagcgca atgcagcact atagccaaaa gagcgaagtc tatccgttca cccagttgaa
     1561 gttcaaatct cacgtgcagc aaaagctgaa gcgcgccatg aatgaactgt ccccgcgtct
     1621 gaaagagcat ggtaaagaga gctttttgca gtttgtcagc cgttatcaag gtcacgatag
     1681 cgcggttggt atgatccgct ctatgggtta cgacgcactg ttcctgccgg atatcagcgc
     1741 agaaatggcc tacgacattg tgggtaagca cccggagatc cagagcgtga cggacaacga
     1801 cgcgaaccaa tggtttgcag cggaaacggg ctttgctggt ctgattcagg gcatcaaggc
     1861 taaggttaag gcggcaggtg cgcgttttag cctgggttat cgtctgctga gcgtccgtac
     1921 cgacggtgac ggctacctgc tgcaactggc aggtgacgac ggctggaaac tggagcaccg
     1981 tacccgccat ctgattctgg cgattccgcc gagcgcgatg gcgggtttga atgttgattt
     2041 tccagaagcc tggtccggtg cgcgctatgg cagcctgccg ctgtttaagg gctttctgac
     2101 gtacggtgag ccgtggtggt tggactacaa actggacgat caggtgctga ttgttgacaa
     2161 cccgctgcgc aaaatctatt tcaaaggcga taagtacctg ttcttctata ccgatagcga
     2221 gatggcgaat tactggcgcg gttgtgtcgc ggagggcgag gacggttacc tggagcaaat
     2281 tcgcacccat ttggctagcg cactgggtat cgtccgtgaa cgtatcccgc aaccgctggc
     2341 acacgttcac aagtattggg cgcacggcgt tgagttttgc cgtgattctg atattgacca
     2401 cccgagcgca ctgtctcatc gcgacagcgg tatcatcgcg tgctccgatg cgtacacgga
     2461 gcattgtggt tggatggagg gcggtctgct gagcgcccgt gaggcaagcc gtctgctgtt
     2521 gcagcgtatc gccgcgggat ccggttcatt gggaagaggt agaagatcca aattgtaata
     2581 actcgagtgg cgcgaatttc ttatgattta tgatttttat tattaaataa gttataaaaa
     2641 aaataagtgt atacaaattt taaagtgact cttaggtttt aaaacgaaaa ttcttattct
     2701 tgagtaactc tttcctgtag gtcaggttgc tttctcaggt atagcatgag gtcgctctta
     2761 ttgaccacac ctctaccggc atgccgagca aatgcctgca aatcgctccc catttcgctg
     2821 gaaatctgct cgtcagtggt gctcacactg acgaatcatg tacagatcat accgatgact
     2881 gcctggcgac tcacaactaa gcaagacagc cggaaccagc gccggcgaac accactgcat
     2941 atatggcata tcacaacagt ccacgtctca agcagttaca gagatgttac gaaccactag
     3001 tgcactgcag tacacggttt ccttgaaatt tttttgattc ggtaatctcc gaacagaagg
     3061 aagaacgaag gaaggagcac agacttagat tggtatatat acgcatatgt agtgttgaag
     3121 aaacatgaaa ttgcccagta ttcttaaccc aactgcacag aacaaaaacg tgcaggaaac
     3181 gaagataaat catgtcgaaa gctacatata aggaacgtgc tgctactcat cctagtcctg
     3241 ttgctgccaa gctatttaat atcatgcacg aaaagcaaac aaacttgtgt gcttcattgg
     3301 atgttcgtac caccaaggaa ttactggagt tagttgaagc attaggtccc aaaatttgtt
     3361 tactaaaaac acatgtggat atcttgactg atttttccat ggagggcaca gttaagccgc
     3421 taaaggcatt atccgccaag tacaattttt tactcttcga agacagaaaa tttgctgaca
     3481 ttggtaatac agtcaaattg cagtactctg cgggtgtata cagaatagca gaatgggcag
     3541 acattacgaa tgcacacggt gtggtgggcc caggtattgt tagcggtttg aagcaggcgg
     3601 cagaagaagt aacaaaggaa cctagaggcc ttttgatgtt agcagaattg tcatgcaagg
     3661 gctccctatc tactggagaa tatactaagg gtactgttga cattgcgaag agcgacaaag
     3721 attttgttat cggctttatt gctcaaagag acatgggtgg aagagatgaa ggttacgatt
     3781 ggttgattat gacacccggt gtgggtttag atgacaaggg agatgcattg ggtcaacagt
     3841 atagaaccgt ggatgatgtg gtttctacag gatctgacat tattattgtt ggaagaggac
     3901 tatttgcaaa gggaagggat gctaaggtag agggtgaacg ttacagaaaa gcaggctggg
     3961 aagcatattt gagaagatgc ggccagcaaa actaaaaaac tgtattataa gtaaatgcat
     4021 gtatactaaa ctcacaaatt agagcttcaa tttaattata tcagttatta cccgagtaga
     4081 gcacttgaat ccactgcccc gggaatctcg gtcgtaatga tttctataat gacgaaaaaa
     4141 aaaaaattgg aaagaaaaag cttcatggcc tttataaaaa ggaactatcc aatacctcgc
     4201 cagaaccaag taacagtatt ttacggggca caaatcaaga acaataagac aggactgtaa
     4261 agatggacgc attgaactcc aaagaacaac aagagttcca aaaagtagtg gaacaaaagc
     4321 aaatgaagga tttcatgcgt ttgtactcta atctggtaga aagatgtttc acagactgtg
     4381 tcaatgactt cacaacatca aagctaacca ataaggaaca aacatgcatc atgaagtgct
     4441 cagaaaagtt cttgaagcat agcgaacgtg tagggcagcg tttccaagaa caaaacgctg
     4501 ccttgggaca aggcttgggc cgataaggtg tactggcgta tatatatcta attatgtatc
     4561 tctggtgtag cccattttta gcatgtaaat ataaagaccg agcggccgcg tgttacaacc
     4621 aattaaccaa ttctgattag aaaaactcat cgagcatcaa atgaaactgc aatttattca
     4681 tatcaggatt atcaatacca tatttttgaa aaagccgttt ctgtaatgaa ggagaaaact
     4741 caccgaggca gttccatagg atggcaagat cctggtatcg gtctgcgatt ccgactcgtc
     4801 caacatcaat acaacctatt aatttcccct cgtcaaaaat aaggttatca agtgagaaat
     4861 caccatgagt gacgactgaa tccggtgaga atggcaaaag cttatgcatt tctttccaga
     4921 cttgttcaac aggccagcca ttacgctcgt catcaaaatc actcgcatca accaaaccgt
     4981 tattcattcg tgattgcgcc tgagcgaggc gaaatacgcg atcgctgtta aaaggacaat
     5041 tacaaacagg aatcgaatgc aaccggcgca ggaacactgc cagcgcatca acaatatttt
     5101 cacctgaatc aggatattct tctaatacct ggaatgctgt tttcccgggg atcgcagtgg
     5161 tgagtaacca tgcatcatca ggagtacgga taaaatgctt gatggtcgga agaggcataa
     5221 attccgtcag ccagtttagt ctgaccatct catctgtaac atcattggca acgctacctt
     5281 tgccatgttt cagaaacaac tctggcgcat cgggcttccc atacaatcga tagattgtcg
     5341 cacctgattg cccgacatta tcgcgagccc atttataccc atataaatca gcatccatgt
     5401 tggaatttaa tcgcggcctg gagcaagacg tttcccgttg aatatggctc ataacacccc
     5461 ttgtattact gtttatgtaa gcagacagtt ttattgttca tgatgatata tttttatctt
     5521 gtgcaatgta acatcagaga ttttgagaca caacgtggct ttgttgaata aatcgaactt
     5581 ttgctgagtt gaaggatcag tcatgaccaa aatcccttaa cgtgagtttt cgttccactg
     5641 agcgtcagac cccgtagaaa agatcaaagg atcttcttga gatccttttt ttctgcgcgt
     5701 aatctgctgc ttgcaaacaa aaaaaccacc gctaccagcg gtggtttgtt tgccggatca
     5761 agagctacca actctttttc cgaaggtaac tggcttcagc agagcgcaga taccaaatac
     5821 tgttcttcta gtgtagccgt agttaggcca ccacttcaag aactctgtag caccgcctac
     5881 atacctcgct ctgctaatcc tgttaccagt ggctgctgcc agtggcgata agtcgtgtct
     5941 taccgggttg gactcaagac gatagttacc ggataaggcg cagcggtcgg gctgaacggg
     6001 gggttcgtgc acacagccca gcttggagcg aacgacctac accgaactga gatacctaca
     6061 gcgtgagcta tgagaaagcg ccacgcttcc cgaagggaga aaggcggaca ggtatccggt
     6121 aagcggcagg gtcggaacag gagagcgcac gagggagctt ccagggggaa acgcctggta
     6181 tctttatagt cctgtcgggt ttcgccacct ctgacttgag cgtcgatttt tgtgatgctc
     6241 gtcagggggg cggagcctat ggaaaaacgc cagcaacgcg gcctttttac ggttcctggc
     6301 cttttgctgg ccttttgctc acatgttctt tcctgcgtta tcccctgatt ctgtggataa
     6361 ccgtgcggcc gccaatgcta aattcgagtg aaacacagga agatcagaaa atcctcattt
     6421 catccatatt aacaataatt tcaaatgttt atttgcatta tttgaaacta ggcaagacaa
     6481 gcaacgaaac gtttttgaaa attttgagta ttttcaataa atttgtagag gactcagata
     6541 ttgaaaaaaa gctacagcaa ttaatacttg ataagaagag tattgagaag ggcaacggtt
     6601 catcatctca tggatctgca catgaacaaa caccagagtc aaacgacgtt gaaattgagg
     6661 ctactgcgcc aattgatgac aatacagacg atgataacaa accgaagtta tctgatgtag
     6721 aaaaggatta aagatgctaa gagatagtga tgatatttca taaataatgt aattctatat
     6781 atgttaatta ccttttttgc gaggcatatt tatggtgaag gataagtttt gaccatcaaa
     6841 gaaggttaat gtggctgtgg tttcagggtc cataaagccc acatggataa cattacccct
     6901 gaattcgcat ctagactgat gagacgtggt agagccacaa acagccggta caagcaacga
     6961 tctccaggac catctgaatc atgcgcggat gacacgaact cacgacggcg atcacagaca
     7021 ttaacccaca gtacagacac tgcgacaacg tggcaattcg tcgcaataca acg
//
