# Supplementary material for: Towards repurposing the yeast peroxisome for compartmentalizing heterologous metabolic pathways
Source: Nat Commun. 2016 Mar 30;7:11152. doi: 10.1038/ncomms11152 (PMC5476825; doi:10.1038/ncomms11152)
Supplement: Supplementary Data 1 — Sequences of all DNA constructs used in this manuscript (in '.GB' file format). [file ncomms11152-s2.zip › dna/plasmids/pZNR0727.gb]

LOCUS       pZNR0727                3619 bp    DNA     circular UNK 11-NOV-2015
DEFINITION  .
ACCESSION   <unknown (modified)
KEYWORDS    .
SOURCE      
  ORGANISM  Synthetic
            .
FEATURES             Location/Qualifiers
     misc_feature    2..401
                     /ApEinfo_revcolor="#7999D4"
                     /ApEinfo_label="HIS3 3' Homology"
                     /ApEinfo_fwdcolor="#7999D4"
                     /ApEinfo_graphicformat="arrow_data {{0 1 2 0 0 -1} {} 0}"
                     /label="HIS3 3' Homology"
     misc_feature    425..432
                     /note="NotI restriction site"
                     /label="NotI"
     rep_origin      433..1196
                     /label="ColE1"
     terminator      1197..1293
                     /label="AmpR Terminator"
     CDS             complement(1294..2151)
                     /gene="bla"
                     /product="beta-lactamase for ampicillin resistance"
                     /codon_start=1
                     /label="AmpR"
     promoter        complement(2152..2282)
                     /label="AmpR Promoter"
     misc_feature    2283..2290
                     /note="NotI restriction site"
                     /label="NotI"
     misc_feature    2313..2540
                     /ApEinfo_revcolor="#7999D4"
                     /ApEinfo_label="HIS3 5' Homology"
                     /ApEinfo_fwdcolor="#7999D4"
                     /ApEinfo_graphicformat="arrow_data {{0 1 2 0 0 -1} {} 0}"
                     /label="HIS3 5' Homology"
     promoter        2541..2777
                     /label="HIS3 Promoter"
     CDS             2778..3440
                     /codon_start=1
                     /gene="HIS3"
                     /product="HIS3p histidine auxotrophy marker"
                     /label="HIS3"
     terminator      3441..3575
                     /label="HIS3 Terminator"
ORIGIN      
        1 cattctgaac gaggcgcgct ttcctttttt ctttttgctt tttctttttt tttctcttga
       61 acacgagaaa aaaaatataa aagagatgga ggaacgggaa aaagttagtt gtggtgatag
      121 gtggcaagtg gtattccgta agaacaacaa gaaaagcatt tcatattatg gctgaactga
      181 gcgaacaagt gcaaaattta agcatcaacg acaacaacga gaatggttat gttcctcctc
      241 acttaagagg aaaaccaaga agtgccagaa ataacagtag caactacaat aacaacaacg
      301 gcggctacaa cggtggccgt ggcggtggca gcttctttag caacaaccgt cgtggtggtt
      361 acggcaacgg tggtttcttc ggtggaaaca acggtggcag ccacagagag acgcacagct
      421 gcaggcggcc gcacggttat ccacagaatc aggggataac gcaggaaaga acatgtgagc
      481 aaaaggccag caaaaggcca ggaaccgtaa aaaggccgcg ttgctggcgt ttttccatag
      541 gctccgcccc cctgacgagc atcacaaaaa tcgacgctca agtcagaggt ggcgaaaccc
      601 gacaggacta taaagatacc aggcgtttcc ccctggaagc tccctcgtgc gctctcctgt
      661 tccgaccctg ccgcttaccg gatacctgtc cgcctttctc ccttcgggaa gcgtggcgct
      721 ttctcatagc tcacgctgta ggtatctcag ttcggtgtag gtcgttcgct ccaagctggg
      781 ctgtgtgcac gaaccccccg ttcagcccga ccgctgcgcc ttatccggta actatcgtct
      841 tgagtccaac ccggtaagac acgacttatc gccactggca gcagccactg gtaacaggat
      901 tagcagagcg aggtatgtag gcggtgctac agagttcttg aagtggtggc ctaactacgg
      961 ctacactaga agaacagtat ttggtatctg cgctctgctg aagccagtta ccttcggaaa
     1021 aagagttggt agctcttgat ccggcaaaca aaccaccgct ggtagcggtg gtttttttgt
     1081 ttgcaagcag cagattacgc gcagaaaaaa aggatctcaa gaagatcctt tgatcttttc
     1141 tacggggtct gacgctcagt ggaacgaaaa ctcacgttaa gggattttgg tcatgagatt
     1201 atcaaaaagg atcttcacct agatcctttt aaattaaaaa tgaagtttta aatcaatcta
     1261 aagtatatat gagtaaactt ggtctgacag ttaccaatgc ttaatcagtg aggcacctat
     1321 ctcagcgatc tgtctatttc gttcatccat agttgcctga ctccccgtcg tgtagataac
     1381 tacgatacgg gagggcttac catctggccc cagtgctgca atgataccgc gggacccacg
     1441 ctcaccggct ccagatttat cagcaataaa ccagccagcc ggaagggccg agcgcagaag
     1501 tggtcctgca actttatccg cctccatcca gtctattaat tgttgccggg aagctagagt
     1561 aagtagttcg ccagttaata gtttgcgcaa cgttgttgcc attgctacag gcatcgtggt
     1621 gtcacgctcg tcgtttggta tggcttcatt cagctccggt tcccaacgat caaggcgagt
     1681 tacatgatcc cccatgttgt gcaaaaaagc ggttagctcc ttcggtcctc cgatcgttgt
     1741 cagaagtaag ttggccgcag tgttatcact catggttatg gcagcactgc ataattctct
     1801 tactgtcatg ccatccgtaa gatgcttttc tgtgactggt gagtactcaa ccaagtcatt
     1861 ctgagaatag tgtatgcggc gaccgagttg ctcttgcccg gcgtcaatac gggataatac
     1921 cgcgccacat agcagaactt taaaagtgct catcattgga aaacgttctt cggggcgaaa
     1981 actctcaagg atcttaccgc tgttgagatc cagttcgatg taacccactc gtgcacccaa
     2041 ctgatcttca gcatctttta ctttcaccag cgtttctggg tgagcaaaaa caggaaggca
     2101 aaatgccgca aaaaagggaa taagggcgac acggaaatgt tgaatactca tactcttcct
     2161 ttttcaatat tattgaagca tttatcaggg ttattgtctc atgagcggat acatatttga
     2221 atgtatttag aaaaataaac aaataggggt tccgcgcaca tttccccgaa aagtgccacc
     2281 tggcggccgc gaattcgttc acgtctccgt tccgctgcac ggtcctgttc cctagcatgt
     2341 acgtgagcgt atttcctttt aaaccacgac gctttgtctt cattcaacgt ttcccattgt
     2401 ttttttctac tattgctttg ctgtgggaaa aacttatcga aagatgacga ctttttctta
     2461 attctcgttt taagagcttg gtgagcgcta ggagtcactg ccaggtatcg tttgaacacg
     2521 gcattagtca gggaagtcat aacacagtcc tttcccgcaa ttttcttttt ctattactct
     2581 tggcctcctc tagtacactc tatatttttt tatgcctcgg taatgatttt catttttttt
     2641 tttccaccta gcggatgact cttttttttt cttagcgatt ggcattatca cataatgaat
     2701 tatacattat ataaagtaat gtgatttctt cgaagaatat actaaaaaat gagcaggcaa
     2761 gataaacgaa ggcaaagatg acagagcaga aagccctagt aaagcgtatt acaaatgaaa
     2821 ccaagattca gattgcgatc tctttaaagg gtggtcccct agcgatagag cactcgatct
     2881 tcccagaaaa agaggcagaa gcagtagcag aacaggccac acaatcgcaa gtgattaacg
     2941 tccacacagg tatagggttt ctggaccata tgatacatgc tctggccaag cattccggct
     3001 ggtcgctaat cgttgagtgc attggtgact tacacataga cgaccatcac accactgaag
     3061 actgcgggat tgctctcggt caagctttta aagaggccct aggggccgtg cgtggagtaa
     3121 aaaggtttgg atcaggattt gcgcctttgg atgaggcact ttccagagcg gtggttgatc
     3181 tttcgaacag gccgtacgca gttgtcgaac ttggtttgca aagggagaaa gtaggtgatc
     3241 tctcttgcga gatgatcccg cattttcttg aaagctttgc agaggctagc agaattaccc
     3301 tccacgttga ttgtctgcga ggcaagaatg atcatcaccg tagtgagagt gcgttcaagg
     3361 ctcttgcggt tgccataaga gaagccacct cgcccaatgg tactaacgat gttccctcca
     3421 ccaaaggtgt tcttatgtag tgacaccgat tatttaaagc tgctgcatac gatatatata
     3481 catgtgtata tatgtatacc tatgaatgtc agtaagtatg tatacgaaca gtatgatact
     3541 gaagatgaca aggtaatgca tcattctata cgtgttctag atgtcggaac ccactgtcat
     3601 ggctgtatca tcactagtg
//
