# Supplementary material for: Towards repurposing the yeast peroxisome for compartmentalizing heterologous metabolic pathways
Source: Nat Commun. 2016 Mar 30;7:11152. doi: 10.1038/ncomms11152 (PMC5476825; doi:10.1038/ncomms11152)
Supplement: Supplementary Data 1 — Sequences of all DNA constructs used in this manuscript (in '.GB' file format). [file ncomms11152-s2.zip › dna/plasmids/pZNR0728.gb]

LOCUS       pZNR0728                7408 bp    DNA     circular UNK 11-NOV-2015
DEFINITION  .
ACCESSION   <unknown (modified)
KEYWORDS    .
SOURCE      
  ORGANISM  Synthetic
            .
FEATURES             Location/Qualifiers
     misc_feature    13..512
                     /ApEinfo_revcolor="#7999D4"
                     /ApEinfo_label="LEU2 5' Homology"
                     /ApEinfo_fwdcolor="#7999D4"
                     /ApEinfo_graphicformat="arrow_data {{0 1 2 0 0 -1} {} 0}"
                     /label="LEU2 5' Homology"
     promoter        517..1218
                     /created_by="User"
                     /label="pCCW12"
     CDS             1225..2970
                     /ApEinfo_revcolor="#f49dff"
                     /ApEinfo_label="CDT-1"
                     /ApEinfo_fwdcolor="#f49dff"
                     /ApEinfo_graphicformat="arrow_data {{0 1 2 0 0 -1} {} 0}"
                     /modified_by="User"
                     /label="CDT1"
     terminator      2977..3201
                     /label="ADH1 Terminator"
     promoter        3209..3862
                     /modified_by="User"
                     /label="LEU2 Promoter"
     CDS             3863..4957
                     /codon_start=1
                     /gene="LEU2"
                     /product="LEU2p leucine auxotrophy marker"
                     /modified_by="User"
                     /label="LEU2"
     terminator      4958..5434
                     /modified_by="User"
                     /label="LEU2 Terminator"
     misc_feature    5020..5509
                     /ApEinfo_revcolor="#7999d4"
                     /ApEinfo_label="LEU2 3' Homology"
                     /ApEinfo_fwdcolor="#7999d4"
                     /ApEinfo_graphicformat="arrow_data {{0 1 2 0 0 -1} {} 0}"
                     /label="LEU2 3' Homology"
     misc_feature    5533..5540
                     /note="NotI restriction site"
                     /label="NotI"
     rep_origin      5541..6304
                     /label="ColE1"
     terminator      6305..6401
                     /label="AmpR Terminator"
     CDS             complement(6402..7259)
                     /gene="bla"
                     /product="beta-lactamase for ampicillin resistance"
                     /codon_start=1
                     /label="AmpR"
     promoter        complement(7260..7390)
                     /label="AmpR Promoter"
     misc_feature    7391..7398
                     /note="NotI restriction site"
                     /label="NotI"
ORIGIN      
        1 acgtctccgt tcataaaaat caactatcat ctactaacta gtatttacgt tactagtata
       61 ttatcatata cggtgttaga agatgacgca aatgatgaga aatagtcatc taaattagtg
      121 gaagctgaaa cacaaggatt gataatgtaa taggatcaat gaatattaac atataaaatg
      181 atgataataa tatttataga attgtataga attgcagatt cccttttatg gattcctaaa
      241 tcctcgagga gaacttctag tatatctaca tacctaatat tattgcctta taaaaaatgg
      301 aatcccaaca attacatcaa aatccacgtt cttttcatat ggattcctaa atcctcgagg
      361 agaatttata atatagtctg tatacataat attatagctt ctaacgacaa tggaattcta
      421 acaattatca aattgtccgc cagttcctca aaaagatcca tgtataatct tcattattac
      481 agccctcttg tcctctaatc atgaatgttc tctctagaca cccatgaacc acacggttag
      541 tccaaaaggg gcagttcaga ttccagatgc gggaattagc ttgctgccac cctcacctca
      601 ctaacgctgc ggtgtgcgga tacttcatgc tatttataga cgcgcgtgtc ggaatcagca
      661 cgcgcaagaa ccaaatggga aaatcggaat gggtccagaa ctgctttgag tgctggctat
      721 tggcgtctga tttccgtttt gggaatcctt tgccgcgcgc ccctctcaaa actccgcaca
      781 agtcccagaa agcgggaaag aaataaaacg ccaccaaaaa aaaaaaaata aaagccaatc
      841 ctcgaagcgt gggtggtagg ccctggatta tcccgtacaa gtatttctca ggagtaaaaa
      901 aaccgtttgt tttggaattt cccatttcgc ggccacctac gccgctatct ttgcaacaac
      961 tatctgcgat aactcagcaa attttgcata ttcgtgttgc agtattgcga taatgggagt
     1021 cttacttcca acataacggc agaaagaaat gtgagaaaat tttgcatcct ttgcctccgt
     1081 tcaagtatat aaagtcggca tgcttgataa tctttctttc catcctacat tgttctaatt
     1141 attcttattc tcctttattc tttcctaaca taccaagaaa ttaatcttct gtcattcgct
     1201 taaacactat atcaataaag atctatgtct tctcacggct cccatgacgg ggccagcacc
     1261 gagaagcatc ttgctactca tgacattgcg cccacccacg acgccatcaa gatagtgccc
     1321 aagggccatg gccagacagc cacaaagccc ggtgcccaag agaaggaggt ccgcaacgcc
     1381 gccctatttg cggccatcaa ggagtccaat atcaagccct ggagcaagga gtccatccac
     1441 ctctatttcg ccatcttcgt cgccttttgt tgtgcatgcg ccaacggtta cgatggttca
     1501 ctcatgaccg gaatcatcgc tatggacaag ttccagaacc aattccacac tggtgacact
     1561 ggtcctaaag tctctgtcat cttttctctc tataccgttg gtgccatggt tggagctccc
     1621 ttcgctgcta tcctctctga tcgttttggc cgtaagaagg gcatgttcat cggtggtatc
     1681 tttatcattg tcggctccat tattgttgct agctcctcca agctcgctca gtttgtcgtt
     1741 ggccgcttcg ttcttggcct cggtatcgcc atcatgaccg ttgctgcccc ggcctactcc
     1801 atcgaaatcg cccctcctca ctggcgcggt cgctgcactg gcttctacaa ctgcggttgg
     1861 ttcggaggtt cgattcctgc cgcctgcatc acctatggct gctacttcat taagagcaac
     1921 tggtcatggc gtatcccctt gatccttcag gctttcacgt gccttatcgt catgtcctcc
     1981 gtcttcttcc tcccagaatc ccctcgcttc ctatttgcca acggccgcga cgctgaggct
     2041 gttgcctttc ttgtcaagta tcacggcaac ggcgatccca attccaagct ggtgttgctg
     2101 gagactgagg agatgaggga cggtatcagg accgacggtg tcgacaaggt ctggtgggat
     2161 taccgcccgc tcttcatgac ccacagcggt cgctggcgca tggcccaggt gctcatgatc
     2221 tccatctttg gccagttctc cggcaacgga ctcggttact tcaataccgt catcttcaag
     2281 aacattggtg tcaccagcac ctcccaacag ctcgcctaca acatcctcaa ctccgtcatc
     2341 tccgctatcg gtgccttgac cgccgtttcc atgactgatc gtatgccccg ccgcgcggtg
     2401 ctcattatcg gtaccttcat gtgcgccgct gctcttgcca ccaactcggg tctttcggct
     2461 actctcgaca agcagactca aagaggcacg caaatcaacc tgaaccaggg tatgaacgag
     2521 caggatgcca aggacaacgc ctacctccac gtcgacagca actacgccaa gggtgccctg
     2581 gccgcttact tcctcttcaa cgtcatcttc tccttcacct acactcccct ccagggtgtt
     2641 attcccaccg aggctctgga aaccaccatc cgtggcaagg gtcttgccct ttccggcttc
     2701 attgtcaacg ccatgggctt catcaaccag ttcgctggcc ccatcgctct ccacaacatt
     2761 ggctacaagt acatctttgt ctttgtcggc tgggatctta tcgaaaccgt cgcttggtac
     2821 ttctttggtg tcgaatccca aggccgtacc ctggagcagc tcgaatgggt ctacgaccag
     2881 cccaaccccg tcaaggcctc cctaaaagtc gaaaaggtcg tcgtccaggc cgacggccat
     2941 gtgtccgaag ctatcgttgc tggatcctaa ctcgaggcga atttcttatg atttatgatt
     3001 tttattatta aataagttat aaaaaaaata agtgtataca aattttaaag tgactcttag
     3061 gttttaaaac gaaaattctt attcttgagt aactctttcc tgtaggtcag gttgctttct
     3121 caggtatagc atgaggtcgc tcttattgac cacacctcta ccggcatgcc gagcaaatgc
     3181 ctgcaaatcg ctccccattt cactagtgcg accgtcgagg agaacttcta gtatatctac
     3241 atacctaata ttattgcctt attaaaaatg gaatcccaac aattacatca aaatccacat
     3301 tctcttcaaa atcaattgtc ctgtacttcc ttgttcatgt gtgttcaaaa acgttatatt
     3361 tataggataa ttatactcta tttctcaaca agtaattggt tgtttggccg agcggtctaa
     3421 ggcgcctgat tcaagaaata tcttgaccgc agttaactgt gggaatactc aggtatcgta
     3481 agatgcaaga gttcgaatct cttagcaacc attatttttt tcctcaacat aacgagaaca
     3541 cacaggggcg ctatcgcaca gaatcaaatt cgatgactgg aaattttttg ttaatttcag
     3601 aggtcgcctg acgcatatac ctttttcaac tgaaaaattg ggagaaaaag gaaaggtgag
     3661 agcgccggaa ccggcttttc atatagaata gagaagcgtt catgactaaa tgcttgcatc
     3721 acaatacttg aagttgacaa tattatttaa ggacctattg ttttttccaa taggtggtta
     3781 gcaatcgtct tactttctaa cttttcttac cttttacatt tcagcaatat atatatatat
     3841 atttcaagga tataccattc taatgtctgc ccctaagaag atcgtcgttt tgccaggtga
     3901 ccacgttggt caagaaatca cagccgaagc cattaaggtt cttaaagcta tttctgatgt
     3961 tcgttccaat gtcaagttcg atttcgaaaa tcatttaatt ggtggtgctg ctatcgatgc
     4021 tacaggtgtt ccacttccag atgaggcgct ggaagcctcc aagaaggctg atgccgtttt
     4081 gttaggtgct gtgggtggtc ctaaatgggg aaccggtagt gttagacctg aacaaggttt
     4141 actaaaaatc cgtaaagaac ttcaattgta cgccaactta agaccatgta actttgcatc
     4201 cgactctctt ttagacttat ctccaatcaa gccacaattt gctaaaggta ctgacttcgt
     4261 tgttgtcaga gaattagtgg gaggtattta ctttggtaag agaaaggaag acgatggtga
     4321 tggtgtcgct tgggatagtg aacaatacac cgttccagaa gtgcaaagaa tcacaagaat
     4381 ggccgctttc atggccctac aacatgagcc accattgcct atttggtcct tggataaagc
     4441 taatgttttg gcctcttcaa gattatggag aaaaactgtg gaggaaacca tcaagaacga
     4501 atttcctaca ttgaaggttc aacatcaatt gattgattct gccgccatga tcctagttaa
     4561 gaacccaacc cacctaaatg gtattataat caccagcaac atgtttggtg atatcatctc
     4621 cgatgaagcc tccgttatcc caggttcctt gggtttgttg ccatctgcgt ccttggcctc
     4681 tttgccagac aagaacaccg catttggttt gtacgaacca tgccacggtt ctgctccaga
     4741 tttgccaaag aataaggtca accctatcgc cactatcttg tctgctgcaa tgatgttgaa
     4801 attgtcattg aacttgcctg aagaaggtaa ggccattgaa gatgcagtta aaaaggtttt
     4861 ggatgcaggt atcagaactg gtgatttagg tggttccaac agtaccaccg aagtcggtga
     4921 tgctgtcgcc gaagaagtta agaaaatcct tgcttaaaaa gattctcttt ttttatgata
     4981 tttgtacata aactttataa atgaaattca taatagaaac gacacgaaat tacaaaatgg
     5041 aatatgttca tagggtagac gaaactatat acgcaatcta catacattta tcaagaagga
     5101 gaaaaaggag gatgtaaagg aatacaggta agcaaattga tactaatggc tcaacgtgat
     5161 aaggaaaaag aattgcactt taacattaat attgacaagg aggagggcac cacacaaaaa
     5221 gttaggtgta acagaaaatc atgaaactat gattcctaat ttatatattg gaggattttc
     5281 tctaaaaaaa aaaaaataca acaaataaaa aacactcaat gacctgacca tttgatggag
     5341 tttaagtcaa taccttcttg aaccatttcc cataatggtg aaagttccct caagaatttt
     5401 actctgtcag aaacggcctt aacgacgtag tcgacctcct cttcagtact aaatctacca
     5461 ataccaaatc tgatggaaga atgggctaat gcatcatcct tacccagcgc acagagagac
     5521 gcacagctgc aggcggccgc acggttatcc acagaatcag gggataacgc aggaaagaac
     5581 atgtgagcaa aaggccagca aaaggccagg aaccgtaaaa aggccgcgtt gctggcgttt
     5641 ttccataggc tccgcccccc tgacgagcat cacaaaaatc gacgctcaag tcagaggtgg
     5701 cgaaacccga caggactata aagataccag gcgtttcccc ctggaagctc cctcgtgcgc
     5761 tctcctgttc cgaccctgcc gcttaccgga tacctgtccg cctttctccc ttcgggaagc
     5821 gtggcgcttt ctcatagctc acgctgtagg tatctcagtt cggtgtaggt cgttcgctcc
     5881 aagctgggct gtgtgcacga accccccgtt cagcccgacc gctgcgcctt atccggtaac
     5941 tatcgtcttg agtccaaccc ggtaagacac gacttatcgc cactggcagc agccactggt
     6001 aacaggatta gcagagcgag gtatgtaggc ggtgctacag agttcttgaa gtggtggcct
     6061 aactacggct acactagaag aacagtattt ggtatctgcg ctctgctgaa gccagttacc
     6121 ttcggaaaaa gagttggtag ctcttgatcc ggcaaacaaa ccaccgctgg tagcggtggt
     6181 ttttttgttt gcaagcagca gattacgcgc agaaaaaaag gatctcaaga agatcctttg
     6241 atcttttcta cggggtctga cgctcagtgg aacgaaaact cacgttaagg gattttggtc
     6301 atgagattat caaaaaggat cttcacctag atccttttaa attaaaaatg aagttttaaa
     6361 tcaatctaaa gtatatatga gtaaacttgg tctgacagtt accaatgctt aatcagtgag
     6421 gcacctatct cagcgatctg tctatttcgt tcatccatag ttgcctgact ccccgtcgtg
     6481 tagataacta cgatacggga gggcttacca tctggcccca gtgctgcaat gataccgcgg
     6541 gacccacgct caccggctcc agatttatca gcaataaacc agccagccgg aagggccgag
     6601 cgcagaagtg gtcctgcaac tttatccgcc tccatccagt ctattaattg ttgccgggaa
     6661 gctagagtaa gtagttcgcc agttaatagt ttgcgcaacg ttgttgccat tgctacaggc
     6721 atcgtggtgt cacgctcgtc gtttggtatg gcttcattca gctccggttc ccaacgatca
     6781 aggcgagtta catgatcccc catgttgtgc aaaaaagcgg ttagctcctt cggtcctccg
     6841 atcgttgtca gaagtaagtt ggccgcagtg ttatcactca tggttatggc agcactgcat
     6901 aattctctta ctgtcatgcc atccgtaaga tgcttttctg tgactggtga gtactcaacc
     6961 aagtcattct gagaatagtg tatgcggcga ccgagttgct cttgcccggc gtcaatacgg
     7021 gataataccg cgccacatag cagaacttta aaagtgctca tcattggaaa acgttcttcg
     7081 gggcgaaaac tctcaaggat cttaccgctg ttgagatcca gttcgatgta acccactcgt
     7141 gcacccaact gatcttcagc atcttttact ttcaccagcg tttctgggtg agcaaaaaca
     7201 ggaaggcaaa atgccgcaaa aaagggaata agggcgacac ggaaatgttg aatactcata
     7261 ctcttccttt ttcaatatta ttgaagcatt tatcagggtt attgtctcat gagcggatac
     7321 atatttgaat gtatttagaa aaataaacaa ataggggttc cgcgcacatt tccccgaaaa
     7381 gtgccacctg gcggccgcga attcgttc
//
