# Supplementary material for: Towards repurposing the yeast peroxisome for compartmentalizing heterologous metabolic pathways
Source: Nat Commun. 2016 Mar 30;7:11152. doi: 10.1038/ncomms11152 (PMC5476825; doi:10.1038/ncomms11152)
Supplement: Supplementary Data 1 — Sequences of all DNA constructs used in this manuscript (in '.GB' file format). [file ncomms11152-s2.zip › dna/plasmids/pZNR0870.gb]

LOCUS       pZNR0870                7669 bp    DNA     circular UNK 11-NOV-2015
DEFINITION  .
ACCESSION   <unknown (modified)
KEYWORDS    .
SOURCE      
  ORGANISM  Synthetic
            .
FEATURES             Location/Qualifiers
     misc_feature    2..481
                     /ApEinfo_revcolor="#7999d4"
                     /ApEinfo_label="URA3 3' Homology"
                     /ApEinfo_fwdcolor="#7999d4"
                     /ApEinfo_graphicformat="arrow_data {{0 1 2 0 0 -1} {} 0}"
                     /label="URA3 3' Homology"
     misc_feature    505..512
                     /note="NotI restriction site"
                     /label="NotI"
     rep_origin      513..1276
                     /label="ColE1"
     terminator      1277..1373
                     /label="AmpR Terminator"
     CDS             complement(1374..2231)
                     /gene="bla"
                     /product="beta-lactamase for ampicillin resistance"
                     /codon_start=1
                     /label="AmpR"
     promoter        complement(2232..2362)
                     /label="AmpR Promoter"
     misc_feature    2363..2370
                     /note="NotI restriction site"
                     /label="NotI"
     misc_feature    2393..2917
                     /ApEinfo_revcolor="#7999d4"
                     /ApEinfo_label="URA3 5' Homology"
                     /ApEinfo_fwdcolor="#7999d4"
                     /ApEinfo_graphicformat="arrow_data {{0 1 2 0 0 -1} {} 0}"
                     /label="URA3 5' Homology"
     terminator      complement(2918..2995)
                     /label="URA3 Terminator"
     CDS             complement(2996..3799)
                     /codon_start=1
                     /gene="URA3"
                     /product="URA3p uracil auxotrophy marker"
                     /label="URA3"
     promoter        complement(3800..3976)
                     /label="URA3 Promoter"
     promoter        3983..4662
                     /label="pTDH3"
     CDS             4669..7431
                     /created_by="User"
                     /label="VioE-Venus-BGL-ePTS1"
     exon            4672..5241
                     /ApEinfo_revcolor="#b4d498"
                     /ApEinfo_label="VioE"
                     /ApEinfo_fwdcolor="#b4d498"
                     /ApEinfo_graphicformat="arrow_data {{0 1 2 0 0 -1} {} 0}"
                     /label="VioE"
     exon            5248..5958
                     /ApEinfo_revcolor="#74ff7b"
                     /ApEinfo_label="Venus"
                     /ApEinfo_fwdcolor="#74ff7b"
                     /ApEinfo_graphicformat="arrow_data {{0 1 2 0 0 -1} {} 0}"
                     /label="Venus"
     exon            5965..7389
                     /created_by="User"
                     /label="BGL"
     exon            7402..7428
                     /ApEinfo_revcolor="#00ffff"
                     /ApEinfo_label="PTS1"
                     /ApEinfo_fwdcolor="#00ffff"
                     /ApEinfo_graphicformat="arrow_data {{0 1 2 0 0 -1} {} 0}"
                     /modified_by="User"
                     /label="ePTS1"
     terminator      7438..7662
                     /label="ADH1 Terminator"
ORIGIN      
        1 ccccgggaat ctcggtcgta atgatttcta taatgacgaa aaaaaaaaaa ttggaaagaa
       61 aaagcttcat ggcctttata aaaaggaact atccaatacc tcgccagaac caagtaacag
      121 tattttacgg ggcacaaatc aagaacaata agacaggact gtaaagatgg acgcattgaa
      181 ctccaaagaa caacaagagt tccaaaaagt agtggaacaa aagcaaatga aggatttcat
      241 gcgtttgtac tctaatctgg tagaaagatg tttcacagac tgtgtcaatg acttcacaac
      301 atcaaagcta accaataagg aacaaacatg catcatgaag tgctcagaaa agttcttgaa
      361 gcatagcgaa cgtgtagggc agcgtttcca agaacaaaac gctgccttgg gacaaggctt
      421 gggccgataa ggtgtactgg cgtatatata tctaattatg tatctctggt gtagcccatt
      481 tcacagagag acgcacagct gcaggcggcc gcacggttat ccacagaatc aggggataac
      541 gcaggaaaga acatgtgagc aaaaggccag caaaaggcca ggaaccgtaa aaaggccgcg
      601 ttgctggcgt ttttccatag gctccgcccc cctgacgagc atcacaaaaa tcgacgctca
      661 agtcagaggt ggcgaaaccc gacaggacta taaagatacc aggcgtttcc ccctggaagc
      721 tccctcgtgc gctctcctgt tccgaccctg ccgcttaccg gatacctgtc cgcctttctc
      781 ccttcgggaa gcgtggcgct ttctcatagc tcacgctgta ggtatctcag ttcggtgtag
      841 gtcgttcgct ccaagctggg ctgtgtgcac gaaccccccg ttcagcccga ccgctgcgcc
      901 ttatccggta actatcgtct tgagtccaac ccggtaagac acgacttatc gccactggca
      961 gcagccactg gtaacaggat tagcagagcg aggtatgtag gcggtgctac agagttcttg
     1021 aagtggtggc ctaactacgg ctacactaga agaacagtat ttggtatctg cgctctgctg
     1081 aagccagtta ccttcggaaa aagagttggt agctcttgat ccggcaaaca aaccaccgct
     1141 ggtagcggtg gtttttttgt ttgcaagcag cagattacgc gcagaaaaaa aggatctcaa
     1201 gaagatcctt tgatcttttc tacggggtct gacgctcagt ggaacgaaaa ctcacgttaa
     1261 gggattttgg tcatgagatt atcaaaaagg atcttcacct agatcctttt aaattaaaaa
     1321 tgaagtttta aatcaatcta aagtatatat gagtaaactt ggtctgacag ttaccaatgc
     1381 ttaatcagtg aggcacctat ctcagcgatc tgtctatttc gttcatccat agttgcctga
     1441 ctccccgtcg tgtagataac tacgatacgg gagggcttac catctggccc cagtgctgca
     1501 atgataccgc gggacccacg ctcaccggct ccagatttat cagcaataaa ccagccagcc
     1561 ggaagggccg agcgcagaag tggtcctgca actttatccg cctccatcca gtctattaat
     1621 tgttgccggg aagctagagt aagtagttcg ccagttaata gtttgcgcaa cgttgttgcc
     1681 attgctacag gcatcgtggt gtcacgctcg tcgtttggta tggcttcatt cagctccggt
     1741 tcccaacgat caaggcgagt tacatgatcc cccatgttgt gcaaaaaagc ggttagctcc
     1801 ttcggtcctc cgatcgttgt cagaagtaag ttggccgcag tgttatcact catggttatg
     1861 gcagcactgc ataattctct tactgtcatg ccatccgtaa gatgcttttc tgtgactggt
     1921 gagtactcaa ccaagtcatt ctgagaatag tgtatgcggc gaccgagttg ctcttgcccg
     1981 gcgtcaatac gggataatac cgcgccacat agcagaactt taaaagtgct catcattgga
     2041 aaacgttctt cggggcgaaa actctcaagg atcttaccgc tgttgagatc cagttcgatg
     2101 taacccactc gtgcacccaa ctgatcttca gcatctttta ctttcaccag cgtttctggg
     2161 tgagcaaaaa caggaaggca aaatgccgca aaaaagggaa taagggcgac acggaaatgt
     2221 tgaatactca tactcttcct ttttcaatat tattgaagca tttatcaggg ttattgtctc
     2281 atgagcggat acatatttga atgtatttag aaaaataaac aaataggggt tccgcgcaca
     2341 tttccccgaa aagtgccacc tggcggccgc gaattcgttc acgtctccgt tctaattgag
     2401 ggcggattac taccgttgct aaattcgagt gaaacacagg aagaccagaa aatcctcatt
     2461 tcatccatat taacaataat ttcaaatgtt tatttgcatt atttgaaact agggaagaca
     2521 agcaacgaaa cgtttttgaa aattttgagt attttcaata aatttgtaga ggactcagat
     2581 attgaaaaaa agctacagca attaatactt gataagaaga gtattgagaa gggcaacggt
     2641 tcatcatctc atggatctgc acatgaacaa acaccagagt caaacgacgt tgaaattgag
     2701 gctactgcgc caattgatga caatacagac gatgataaca aaccgaagtt atctgatgta
     2761 gaaaaggatt aaagatgcta agagatagtg atgatatttc ataaataatg taattctata
     2821 tatgttaatt accttttttg cgaggcatat ttatggtgaa ggataagttt tgaccatcaa
     2881 agaaggttaa tgtggctgtg gtttcagggt ccataaaggg taataactga tataattaaa
     2941 ttgaagctct aatttgtgag tttagtatac atgcatttac ttataataca gttttttagt
     3001 tttgctggcc gcatcttctc aaatatgctt cccagcctgc ttttctgtaa cgttcaccct
     3061 ctaccttagc atcccttccc tttgcaaata gtcctcttcc aacaataata atgtcagatc
     3121 ctgtagaaac cacatcatcc acggttctat actgttgacc caatgcatct cccttgtcat
     3181 ctaaacccac accgggtgtc ataatcaacc aatcgtaacc ttcatctctt ccacccatgt
     3241 ctctttgagc aataaagccg ataacaaaat ctttgtcgct cttcgcaatg tcaacagtac
     3301 ccttagtata ttctccagta gatagggagc ccttgcatga caattctgct aacatcaaaa
     3361 ggcctctagg ttcctttgtt acttcttctg ccgcctgctt caaaccgcta acaatacctg
     3421 ggcccaccac accgtgtgca ttcgtaatgt ctgcccattc tgctattctg tatacacccg
     3481 cagagtactg caatttgact gtattaccaa tgtcagcaaa ttttctgtct tcgaagagta
     3541 aaaaattgta cttggcggat aatgccttta gcggcttaac tgtgccctcc atggaaaaat
     3601 cagtcaagat atccacatgt gtttttagta aacaaatttt gggacctaat gcttcaacta
     3661 actccagtaa ttccttggtg gtacgaacat ccaatgaagc acacaagttt gtttgctttt
     3721 cgtgcatgat attaaatagc ttggcagcaa caggactagg atgagtagca gcacgttcct
     3781 tatatgtagc tttcgacatg atttatcttc gtttcctgca cgtttttgtt ctgtgcagtt
     3841 gggttaagaa tactgggcaa tttcatgttt cttcaacact acatatgcgt atatatacca
     3901 atctaagtct gtgctccttc cttcgttctt ccttctgttc ggagattacc gaatcaaaaa
     3961 aatttcaagg aaaccgtcta gacagttcga gtttatcatt atcaatactg ccatttcaaa
     4021 gaatacgtaa ataattaata gtagtgattt tcctaacttt atttagtcaa aaaattagcc
     4081 ttttaattct gctgtaaccc gtacatgccc aaaatagggg gcgggttaca cagaatatat
     4141 aacatcgtag gtgtctgggt gaacagttta ttcctggcat ccactaaata taatggagcc
     4201 cgctttttaa gctggcatcc agaaaaaaaa agaatcccag caccaaaata ttgttttctt
     4261 caccaaccat cagttcatag gtccattctc ttagcgcaac tacagagaac aggggcacaa
     4321 acaggcaaaa aacgggcaca acctcaatgg agtgatgcaa cctgcctgga gtaaatgatg
     4381 acacaaggca attgacccac gcatgtatct atctcatttt cttacacctt ctattacctt
     4441 ctgctctctc tgatttggaa aaagctgaaa aaaaaggttg aaaccagttc cctgaaatta
     4501 ttcccctact tgactaataa gtatataaag acggtaggta ttgattgtaa ttctgtaaat
     4561 ctatttctta aacttcttaa attctacttt tatagttagt ctttttttta gttttaaaac
     4621 accaagaact tagtttcgaa taaacacaca taaacaaaca aaagatctat ggagaaccgt
     4681 gagccaccac tgttgccagc ccgttggagc agcgcctatg tctcttattg gagcccgatg
     4741 ctgccggatg accagctgac cagcggctat tgctggttcg actatgaacg tgacatctgt
     4801 cgtattgacg gcctgttcaa tccgtggagc gagcgtgata ctggttatcg cctgtggatg
     4861 tcggaggttg gtaatgcggc cagcggccgt acctggaaac aaaaagtcgc ctatggtcgt
     4921 gagcgtaccg ccctgggtga acagctgtgt gagcgtccgc tggatgatga gactggccct
     4981 tttgccgaat tgttcctgcc acgcgatgtc ctgcgccgtc tgggtgcccg tcacattggc
     5041 cgtcgcgtgg ttctgggtcg cgaagcggac ggttggcgtt accagcgccc aggtaaaggt
     5101 ccgagcaccc tgtacctgga tgcggcgagc ggcactccac tgcgcatggt caccggcgat
     5161 gaagcgtcgc gtgcaagcct gcgtgatttt ccgaatgtga gcgaggcgga gatcccggac
     5221 gcggttttcg cggccaagcg cggtagctct aaaggtgaag aattattcac tggtgttgtc
     5281 ccaattttgg ttgaattaga tggtgatgtt aatggtcaca aattttctgt ctccggtgaa
     5341 ggtgaaggtg atgctactta cggtaaattg accttaaaat tgatttgtac tactggtaaa
     5401 ttgccagttc catggccaac cttagtcact actttaggtt atggtttgca atgttttgct
     5461 agatacccag atcatatgaa acaacatgac tttttcaagt ctgccatgcc agaaggttat
     5521 gttcaagaaa gaactatttt tttcaaagat gacggtaact acaagaccag agctgaagtc
     5581 aagtttgaag gtgatacctt agttaataga atcgaattaa aaggtattga ttttaaagaa
     5641 ggtggtaaca ttttaggtca caaattggaa tacaactata actctcacaa tgtttacatc
     5701 actgctgaca aacaaaagaa tggtatcaaa gctaacttca aaattagaca caacattgaa
     5761 gatggtggtg ttcaattagc tgaccattat caacaaaata ctccaattgg tgatggtcca
     5821 gtcttgttac cagacaacca ttacttatcc tatcaatctg ccttatccaa agatccaaac
     5881 gaaaagagag atcacatggt cttgttagaa tttgttactg ctgctggtat tacccatggt
     5941 atggatgaat tgtacaaagg tagctctctt cctaaggatt tcctctgggg cttcgctact
     6001 gcggcctatc agattgaggg tgctatccac gccgacggcc gtggcccctc tatctgggat
     6061 actttctgca acattcccgg taaaatcgcc gacggcagct ctggtgccgt cgcctgcgac
     6121 tcttacaacc gcaccaagga ggacattgac ctcctcaagt ctctcggcgc caccgcctac
     6181 cgcttctcca tctcctggtc acgcatcatc cccgttggtg gtcgcaacga ccccatcaac
     6241 cagaagggca tcgaccacta tgtcaagttt gtcgatgacc tgctggaggc tggtattacc
     6301 ccctttatca ccctcttcca ctgggatctt cccgatggac tcgacaagcg ctacggcggt
     6361 cttctgaacc gtgaagagtt ccccctcgac tttgagcact acgcccgcac tatgttcaag
     6421 gccattccca agtgcaagca ctggatcacc ttcaacgagc cctggtgcag ctccatcctc
     6481 ggctacaact cgggctactt tgcccctggc cacacctccg accgtaccaa gtcacccgtt
     6541 ggtgacagcg ctcgcgagcc ctggatcgtc ggccataacc tgctcatcgc tcacgggcgt
     6601 gccgtcaagg tgtaccgaga agacttcaag cccacgcagg gcggcgagat cggtatcacc
     6661 ttgaacggcg acgccactct tccctgggac ccagaggacc ccttggacgt cgaggcgtgc
     6721 gaccgcaaga ttgagttcgc catcagctgg ttcgcagacc ccatctactt tggaaagtac
     6781 cccgactcga tgcgcaaaca gctcggtgac cggctgcccg agtttacgcc cgaggaggtg
     6841 gcgcttgtca agggttccaa cgacttctac ggcatgaacc actacacagc caactacatc
     6901 aagcacaaga agggcgtccc tcccgaggac gacttcctcg gcaacctgga aacgctcttc
     6961 tacaacaaga agggtaactg catcgggccc gaaacccagt cgttctggct ccggccgcac
     7021 gcccagggct tccgcgacct gctcaactgg ctcagcaagc gctacggata ccccaagata
     7081 tacgtgaccg agaacgggac cagtctcaag ggcgagaacg ccatgccgct caagcaaatt
     7141 gtcgaggacg acttccgcgt caagtacttc aacgactacg tcaacgccat ggccaaggcg
     7201 catagcgagg acggcgtcaa cgtcaaggga tatcttgcct ggagcttgat ggacaacttt
     7261 gagtgggccg agggctatga aacgcggttc ggcgttacct atgtcgacta tgagaacgac
     7321 cagaagaggt accccaagaa gagcgccaag agcttgaagc cgctctttga ctctttgatc
     7381 aagaaggacg gatccggttc attgggaaga ggtagaagat ccaaattgta actcgaggcg
     7441 aatttcttat gatttatgat ttttattatt aaataagtta taaaaaaaat aagtgtatac
     7501 aaattttaaa gtgactctta ggttttaaaa cgaaaattct tattcttgag taactctttc
     7561 ctgtaggtca ggttgctttc tcaggtatag catgaggtcg ctcttattga ccacacctct
     7621 accggcatgc cgagcaaatg cctgcaaatc gctccccatt tcactagtg
//
