# Supplementary material for: Towards repurposing the yeast peroxisome for compartmentalizing heterologous metabolic pathways
Source: Nat Commun. 2016 Mar 30;7:11152. doi: 10.1038/ncomms11152 (PMC5476825; doi:10.1038/ncomms11152)
Supplement: Supplementary Data 1 — Sequences of all DNA constructs used in this manuscript (in '.GB' file format). [file ncomms11152-s2.zip › dna/plasmids/pZNR0876.gb]

LOCUS       pZNR0876                7689 bp    DNA     circular UNK 11-NOV-2015
DEFINITION  .
ACCESSION   <unknown (modified)
KEYWORDS    .
SOURCE      
  ORGANISM  Synthetic
            .
FEATURES             Location/Qualifiers
     misc_feature    2..481
                     /ApEinfo_revcolor="#7999d4"
                     /ApEinfo_label="URA3 3' Homology"
                     /ApEinfo_fwdcolor="#7999d4"
                     /ApEinfo_graphicformat="arrow_data {{0 1 2 0 0 -1} {} 0}"
                     /label="URA3 3' Homology"
     misc_feature    505..512
                     /note="NotI restriction site"
                     /label="NotI"
     rep_origin      513..1276
                     /label="ColE1"
     terminator      1277..1373
                     /label="AmpR Terminator"
     CDS             complement(1374..2231)
                     /gene="bla"
                     /product="beta-lactamase for ampicillin resistance"
                     /codon_start=1
                     /label="AmpR"
     promoter        complement(2232..2362)
                     /label="AmpR Promoter"
     misc_feature    2363..2370
                     /note="NotI restriction site"
                     /label="NotI"
     misc_feature    2393..2917
                     /ApEinfo_revcolor="#7999d4"
                     /ApEinfo_label="URA3 5' Homology"
                     /ApEinfo_fwdcolor="#7999d4"
                     /ApEinfo_graphicformat="arrow_data {{0 1 2 0 0 -1} {} 0}"
                     /label="URA3 5' Homology"
     terminator      complement(2918..2995)
                     /label="URA3 Terminator"
     CDS             complement(2996..3799)
                     /codon_start=1
                     /gene="URA3"
                     /product="URA3p uracil auxotrophy marker"
                     /label="URA3"
     promoter        complement(3800..3976)
                     /label="URA3 Promoter"
     promoter        3983..4682
                     /label="pRPL18B"
     CDS             4689..7451
                     /created_by="User"
                     /label="VioE-Venus-BGL-deadPTS1"
     exon            4692..5261
                     /ApEinfo_revcolor="#b4d498"
                     /ApEinfo_label="VioE"
                     /ApEinfo_fwdcolor="#b4d498"
                     /ApEinfo_graphicformat="arrow_data {{0 1 2 0 0 -1} {} 0}"
                     /label="VioE"
     exon            5268..5978
                     /ApEinfo_revcolor="#74ff7b"
                     /ApEinfo_label="Venus"
                     /ApEinfo_fwdcolor="#74ff7b"
                     /ApEinfo_graphicformat="arrow_data {{0 1 2 0 0 -1} {} 0}"
                     /label="Venus"
     exon            5985..7409
                     /created_by="User"
                     /label="BGL"
     exon            7422..7448
                     /created_by="User"
                     /label="deadPTS1"
     terminator      7458..7682
                     /label="ADH1 Terminator"
ORIGIN      
        1 ccccgggaat ctcggtcgta atgatttcta taatgacgaa aaaaaaaaaa ttggaaagaa
       61 aaagcttcat ggcctttata aaaaggaact atccaatacc tcgccagaac caagtaacag
      121 tattttacgg ggcacaaatc aagaacaata agacaggact gtaaagatgg acgcattgaa
      181 ctccaaagaa caacaagagt tccaaaaagt agtggaacaa aagcaaatga aggatttcat
      241 gcgtttgtac tctaatctgg tagaaagatg tttcacagac tgtgtcaatg acttcacaac
      301 atcaaagcta accaataagg aacaaacatg catcatgaag tgctcagaaa agttcttgaa
      361 gcatagcgaa cgtgtagggc agcgtttcca agaacaaaac gctgccttgg gacaaggctt
      421 gggccgataa ggtgtactgg cgtatatata tctaattatg tatctctggt gtagcccatt
      481 tcacagagag acgcacagct gcaggcggcc gcacggttat ccacagaatc aggggataac
      541 gcaggaaaga acatgtgagc aaaaggccag caaaaggcca ggaaccgtaa aaaggccgcg
      601 ttgctggcgt ttttccatag gctccgcccc cctgacgagc atcacaaaaa tcgacgctca
      661 agtcagaggt ggcgaaaccc gacaggacta taaagatacc aggcgtttcc ccctggaagc
      721 tccctcgtgc gctctcctgt tccgaccctg ccgcttaccg gatacctgtc cgcctttctc
      781 ccttcgggaa gcgtggcgct ttctcatagc tcacgctgta ggtatctcag ttcggtgtag
      841 gtcgttcgct ccaagctggg ctgtgtgcac gaaccccccg ttcagcccga ccgctgcgcc
      901 ttatccggta actatcgtct tgagtccaac ccggtaagac acgacttatc gccactggca
      961 gcagccactg gtaacaggat tagcagagcg aggtatgtag gcggtgctac agagttcttg
     1021 aagtggtggc ctaactacgg ctacactaga agaacagtat ttggtatctg cgctctgctg
     1081 aagccagtta ccttcggaaa aagagttggt agctcttgat ccggcaaaca aaccaccgct
     1141 ggtagcggtg gtttttttgt ttgcaagcag cagattacgc gcagaaaaaa aggatctcaa
     1201 gaagatcctt tgatcttttc tacggggtct gacgctcagt ggaacgaaaa ctcacgttaa
     1261 gggattttgg tcatgagatt atcaaaaagg atcttcacct agatcctttt aaattaaaaa
     1321 tgaagtttta aatcaatcta aagtatatat gagtaaactt ggtctgacag ttaccaatgc
     1381 ttaatcagtg aggcacctat ctcagcgatc tgtctatttc gttcatccat agttgcctga
     1441 ctccccgtcg tgtagataac tacgatacgg gagggcttac catctggccc cagtgctgca
     1501 atgataccgc gggacccacg ctcaccggct ccagatttat cagcaataaa ccagccagcc
     1561 ggaagggccg agcgcagaag tggtcctgca actttatccg cctccatcca gtctattaat
     1621 tgttgccggg aagctagagt aagtagttcg ccagttaata gtttgcgcaa cgttgttgcc
     1681 attgctacag gcatcgtggt gtcacgctcg tcgtttggta tggcttcatt cagctccggt
     1741 tcccaacgat caaggcgagt tacatgatcc cccatgttgt gcaaaaaagc ggttagctcc
     1801 ttcggtcctc cgatcgttgt cagaagtaag ttggccgcag tgttatcact catggttatg
     1861 gcagcactgc ataattctct tactgtcatg ccatccgtaa gatgcttttc tgtgactggt
     1921 gagtactcaa ccaagtcatt ctgagaatag tgtatgcggc gaccgagttg ctcttgcccg
     1981 gcgtcaatac gggataatac cgcgccacat agcagaactt taaaagtgct catcattgga
     2041 aaacgttctt cggggcgaaa actctcaagg atcttaccgc tgttgagatc cagttcgatg
     2101 taacccactc gtgcacccaa ctgatcttca gcatctttta ctttcaccag cgtttctggg
     2161 tgagcaaaaa caggaaggca aaatgccgca aaaaagggaa taagggcgac acggaaatgt
     2221 tgaatactca tactcttcct ttttcaatat tattgaagca tttatcaggg ttattgtctc
     2281 atgagcggat acatatttga atgtatttag aaaaataaac aaataggggt tccgcgcaca
     2341 tttccccgaa aagtgccacc tggcggccgc gaattcgttc acgtctccgt tctaattgag
     2401 ggcggattac taccgttgct aaattcgagt gaaacacagg aagaccagaa aatcctcatt
     2461 tcatccatat taacaataat ttcaaatgtt tatttgcatt atttgaaact agggaagaca
     2521 agcaacgaaa cgtttttgaa aattttgagt attttcaata aatttgtaga ggactcagat
     2581 attgaaaaaa agctacagca attaatactt gataagaaga gtattgagaa gggcaacggt
     2641 tcatcatctc atggatctgc acatgaacaa acaccagagt caaacgacgt tgaaattgag
     2701 gctactgcgc caattgatga caatacagac gatgataaca aaccgaagtt atctgatgta
     2761 gaaaaggatt aaagatgcta agagatagtg atgatatttc ataaataatg taattctata
     2821 tatgttaatt accttttttg cgaggcatat ttatggtgaa ggataagttt tgaccatcaa
     2881 agaaggttaa tgtggctgtg gtttcagggt ccataaaggg taataactga tataattaaa
     2941 ttgaagctct aatttgtgag tttagtatac atgcatttac ttataataca gttttttagt
     3001 tttgctggcc gcatcttctc aaatatgctt cccagcctgc ttttctgtaa cgttcaccct
     3061 ctaccttagc atcccttccc tttgcaaata gtcctcttcc aacaataata atgtcagatc
     3121 ctgtagaaac cacatcatcc acggttctat actgttgacc caatgcatct cccttgtcat
     3181 ctaaacccac accgggtgtc ataatcaacc aatcgtaacc ttcatctctt ccacccatgt
     3241 ctctttgagc aataaagccg ataacaaaat ctttgtcgct cttcgcaatg tcaacagtac
     3301 ccttagtata ttctccagta gatagggagc ccttgcatga caattctgct aacatcaaaa
     3361 ggcctctagg ttcctttgtt acttcttctg ccgcctgctt caaaccgcta acaatacctg
     3421 ggcccaccac accgtgtgca ttcgtaatgt ctgcccattc tgctattctg tatacacccg
     3481 cagagtactg caatttgact gtattaccaa tgtcagcaaa ttttctgtct tcgaagagta
     3541 aaaaattgta cttggcggat aatgccttta gcggcttaac tgtgccctcc atggaaaaat
     3601 cagtcaagat atccacatgt gtttttagta aacaaatttt gggacctaat gcttcaacta
     3661 actccagtaa ttccttggtg gtacgaacat ccaatgaagc acacaagttt gtttgctttt
     3721 cgtgcatgat attaaatagc ttggcagcaa caggactagg atgagtagca gcacgttcct
     3781 tatatgtagc tttcgacatg atttatcttc gtttcctgca cgtttttgtt ctgtgcagtt
     3841 gggttaagaa tactgggcaa tttcatgttt cttcaacact acatatgcgt atatatacca
     3901 atctaagtct gtgctccttc cttcgttctt ccttctgttc ggagattacc gaatcaaaaa
     3961 aatttcaagg aaaccgtcta gaaagaggat gtccaatatt ttttttaagg aataaggata
     4021 cttcaagact agattccccc ctgcattccc atcagaaccg taaaccttgg cgctttcctt
     4081 gggaagtatt caagaagtgc cttgtccggt ttctgtggct cacaaaccag cgcgcccgat
     4141 atggctttct tttcacttat gaatgtacca gtacgggaca attagaacgc tcctgtaaca
     4201 atctctttgc aaatgtgggg ttacattcta accatgtcac actgctgacg aaattcaaag
     4261 taaaaaaaaa tgggaccacg tcttgagaac gatagatttt ctttatttta cattgaacag
     4321 tcgttgtctc agcgcgcttt atgttttcat tcatacttca tattataaaa taacaaaaga
     4381 agaatttcat attcacgccc aagaaatcag gctgctttcc aaatgcaatt gacacttcat
     4441 tagccatcac acaaaactct ttcttgctgg agcttctttt aaaaaagacc tcagtacacc
     4501 aaacacgtta cccgacctcg ttattttacg acaactatga taaaattctg aagaaaaaat
     4561 aaaaaaattt tcatacttct tgcttttatt taaaccattg aatgatttct tttgaacaaa
     4621 actacctgtt tcaccaaagg aaatagaaag aaaaaatcaa ttagaagaaa acaaaaaaca
     4681 aaagatctat ggagaaccgt gagccaccac tgttgccagc ccgttggagc agcgcctatg
     4741 tctcttattg gagcccgatg ctgccggatg accagctgac cagcggctat tgctggttcg
     4801 actatgaacg tgacatctgt cgtattgacg gcctgttcaa tccgtggagc gagcgtgata
     4861 ctggttatcg cctgtggatg tcggaggttg gtaatgcggc cagcggccgt acctggaaac
     4921 aaaaagtcgc ctatggtcgt gagcgtaccg ccctgggtga acagctgtgt gagcgtccgc
     4981 tggatgatga gactggccct tttgccgaat tgttcctgcc acgcgatgtc ctgcgccgtc
     5041 tgggtgcccg tcacattggc cgtcgcgtgg ttctgggtcg cgaagcggac ggttggcgtt
     5101 accagcgccc aggtaaaggt ccgagcaccc tgtacctgga tgcggcgagc ggcactccac
     5161 tgcgcatggt caccggcgat gaagcgtcgc gtgcaagcct gcgtgatttt ccgaatgtga
     5221 gcgaggcgga gatcccggac gcggttttcg cggccaagcg cggtagctct aaaggtgaag
     5281 aattattcac tggtgttgtc ccaattttgg ttgaattaga tggtgatgtt aatggtcaca
     5341 aattttctgt ctccggtgaa ggtgaaggtg atgctactta cggtaaattg accttaaaat
     5401 tgatttgtac tactggtaaa ttgccagttc catggccaac cttagtcact actttaggtt
     5461 atggtttgca atgttttgct agatacccag atcatatgaa acaacatgac tttttcaagt
     5521 ctgccatgcc agaaggttat gttcaagaaa gaactatttt tttcaaagat gacggtaact
     5581 acaagaccag agctgaagtc aagtttgaag gtgatacctt agttaataga atcgaattaa
     5641 aaggtattga ttttaaagaa ggtggtaaca ttttaggtca caaattggaa tacaactata
     5701 actctcacaa tgtttacatc actgctgaca aacaaaagaa tggtatcaaa gctaacttca
     5761 aaattagaca caacattgaa gatggtggtg ttcaattagc tgaccattat caacaaaata
     5821 ctccaattgg tgatggtcca gtcttgttac cagacaacca ttacttatcc tatcaatctg
     5881 ccttatccaa agatccaaac gaaaagagag atcacatggt cttgttagaa tttgttactg
     5941 ctgctggtat tacccatggt atggatgaat tgtacaaagg tagctctctt cctaaggatt
     6001 tcctctgggg cttcgctact gcggcctatc agattgaggg tgctatccac gccgacggcc
     6061 gtggcccctc tatctgggat actttctgca acattcccgg taaaatcgcc gacggcagct
     6121 ctggtgccgt cgcctgcgac tcttacaacc gcaccaagga ggacattgac ctcctcaagt
     6181 ctctcggcgc caccgcctac cgcttctcca tctcctggtc acgcatcatc cccgttggtg
     6241 gtcgcaacga ccccatcaac cagaagggca tcgaccacta tgtcaagttt gtcgatgacc
     6301 tgctggaggc tggtattacc ccctttatca ccctcttcca ctgggatctt cccgatggac
     6361 tcgacaagcg ctacggcggt cttctgaacc gtgaagagtt ccccctcgac tttgagcact
     6421 acgcccgcac tatgttcaag gccattccca agtgcaagca ctggatcacc ttcaacgagc
     6481 cctggtgcag ctccatcctc ggctacaact cgggctactt tgcccctggc cacacctccg
     6541 accgtaccaa gtcacccgtt ggtgacagcg ctcgcgagcc ctggatcgtc ggccataacc
     6601 tgctcatcgc tcacgggcgt gccgtcaagg tgtaccgaga agacttcaag cccacgcagg
     6661 gcggcgagat cggtatcacc ttgaacggcg acgccactct tccctgggac ccagaggacc
     6721 ccttggacgt cgaggcgtgc gaccgcaaga ttgagttcgc catcagctgg ttcgcagacc
     6781 ccatctactt tggaaagtac cccgactcga tgcgcaaaca gctcggtgac cggctgcccg
     6841 agtttacgcc cgaggaggtg gcgcttgtca agggttccaa cgacttctac ggcatgaacc
     6901 actacacagc caactacatc aagcacaaga agggcgtccc tcccgaggac gacttcctcg
     6961 gcaacctgga aacgctcttc tacaacaaga agggtaactg catcgggccc gaaacccagt
     7021 cgttctggct ccggccgcac gcccagggct tccgcgacct gctcaactgg ctcagcaagc
     7081 gctacggata ccccaagata tacgtgaccg agaacgggac cagtctcaag ggcgagaacg
     7141 ccatgccgct caagcaaatt gtcgaggacg acttccgcgt caagtacttc aacgactacg
     7201 tcaacgccat ggccaaggcg catagcgagg acggcgtcaa cgtcaaggga tatcttgcct
     7261 ggagcttgat ggacaacttt gagtgggccg agggctatga aacgcggttc ggcgttacct
     7321 atgtcgacta tgagaacgac cagaagaggt accccaagaa gagcgccaag agcttgaagc
     7381 cgctctttga ctctttgatc aagaaggacg gatccggttc attgggaaga ggtagaagat
     7441 ccaaaaccta actcgaggcg aatttcttat gatttatgat ttttattatt aaataagtta
     7501 taaaaaaaat aagtgtatac aaattttaaa gtgactctta ggttttaaaa cgaaaattct
     7561 tattcttgag taactctttc ctgtaggtca ggttgctttc tcaggtatag catgaggtcg
     7621 ctcttattga ccacacctct accggcatgc cgagcaaatg cctgcaaatc gctccccatt
     7681 tcactagtg
//
