# Supplementary material for: Towards repurposing the yeast peroxisome for compartmentalizing heterologous metabolic pathways
Source: Nat Commun. 2016 Mar 30;7:11152. doi: 10.1038/ncomms11152 (PMC5476825; doi:10.1038/ncomms11152)
Supplement: Supplementary Data 1 — Sequences of all DNA constructs used in this manuscript (in '.GB' file format). [file ncomms11152-s2.zip › dna/plasmids/pZNR1264.gb]

LOCUS       pZNR1264                9611 bp    DNA     circular UNK 11-NOV-2015
DEFINITION  .
ACCESSION   <unknown (modified)
KEYWORDS    .
SOURCE      
  ORGANISM  Synthetic
            .
FEATURES             Location/Qualifiers
     misc_feature    735..4895
                     /ApEinfo_revcolor="#ellow"
                     /ApEinfo_label="Cas9!"
                     /ApEinfo_fwdcolor="#ellow"
                     /ApEinfo_graphicformat="arrow_data {{0 1 2 0 0 -1} {} 0}"
                     /label="Cas9!"
     misc_feature    735..4892
                     /ApEinfo_revcolor="#ellow"
                     /ApEinfo_label="Cas9-2xNLS"
                     /ApEinfo_fwdcolor="#ellow"
                     /ApEinfo_graphicformat="arrow_data {{0 1 2 0 0 -1} {} 0}"
                     /label="Cas9-2xNLS"
     misc_feature    735..4847
                     /ApEinfo_revcolor="#ellow"
                     /ApEinfo_label="Cas9"
                     /ApEinfo_fwdcolor="#ellow"
                     /ApEinfo_graphicformat="arrow_data {{0 1 2 0 0 -1} {} 0}"
                     /label="Cas9"
     misc_feature    735..4835
                     /ApEinfo_revcolor="#7D99FF"
                     /ApEinfo_label="Cas9"
                     /ApEinfo_fwdcolor="#7D99FF"
                     /ApEinfo_graphicformat="arrow_data {{0 1 2 0 0 -1} {} 0}"
                     /label="Cas9"
     misc_feature    4845..4892
                     /ApEinfo_revcolor="#08FF7A"
                     /ApEinfo_label="2xNLS (DPKKKRKV)"
                     /ApEinfo_fwdcolor="#08FF7A"
                     /ApEinfo_graphicformat="arrow_data {{0 1 2 0 0 -1} {} 0}"
                     /label="2xNLS (DPKKKRKV)"
     terminator      4911..5098
                     /label="PGK1 Terminator"
     promoter        6096..6272
                     /label="ScURA3 Promoter"
     CDS             6273..7076
                     /codon_start=1
                     /gene="URA3"
                     /product="URA3p uracil auxotrophy marker"
                     /label="URA3"
     rep_origin      7306..7422
                     /label="CEN6"
     misc_feature    7818..7825
                     /note="NotI restriction site"
                     /label="NotI"
     terminator      complement(7826..7852)
                     /label="KanR Terminator"
     CDS             complement(7853..8668)
                     /codon_start=1
                     /gene="KanR"
                     /product="kanamycin resistance"
                     /label="KanR"
     promoter        complement(8669..8816)
                     /label="KanR Promoter"
     rep_origin      complement(8817..9580)
                     /label="ColE1"
     misc_feature    9581..9588
                     /note="NotI restriction site"
                     /label="NotI"
ORIGIN      
        1 actggccgat aattgcagac gaacggtgag taaggaaaga gtgaggaact atcgcatacc
       61 tgcatttaaa gatgccgatt tgggcgcgaa tcctttattt tggcttcacc ctcatactat
      121 tatcagggcc agaaaaagga agtgtttccc tccttcttga attgatgtta ccctcataaa
      181 gcacgtggcc tcttatcgag aaagaaatta ccgtcgctcg tgatttgttt gcaaaaagaa
      241 caaaactgaa aaaacccaga cacgctcgac ttcctgtcat cctattgatt gcagcttcca
      301 atttcgtcac acaacaaggt cctagcgacg gctcacaggt tttgtaacaa gcaatcgaag
      361 gttctggaat ggcgggaaag ggtttagtac cacatgctat gatgcccact gtgatctcca
      421 gagcaaagtt cgttcgatcg tactgttact ctctctcttt caaacagaat tgtccgaatc
      481 gtgtgacaac aacagcctgt tctcacacac tcttttcttc taaccaaggg ggtggtttag
      541 tttagtagaa cctcgtgaaa cttacattta catatatata aacttgcata aattggtcaa
      601 tgcaagaaat acatatttgg tcttttctaa ttcgtagttt ttcaagttct tagatgcttt
      661 ctttttctct tttttacaga tcatcaagga agtaattatc tactttttac aacaaatata
      721 aaacaagatc tatggacaag aagtattcta tcggactgga tatcgggact aatagcgtcg
      781 ggtgggccgt gatcactgac gagtacaagg tgccctctaa gaagttcaag gtgctcggga
      841 acaccgaccg gcattccatc aagaaaaatc tgatcggagc tctcctcttt gattcagggg
      901 aaaccgctga agcaacccgc ctcaagcgga ctgctagacg gcggtacacc aggaggaaga
      961 accggatttg ttaccttcaa gagatattct ccaacgaaat ggcaaaggtc gacgacagct
     1021 tcttccatag gctggaagaa tcattcctcg tggaagagga taagaagcat gaacggcatc
     1081 ccatcttcgg taatatcgtc gacgaggtgg cctatcacga gaaataccca accatctacc
     1141 atcttcgcaa aaagctggtg gactcaaccg acaaggcaga cctccggctt atctacctgg
     1201 ccctggccca catgatcaag ttcagaggcc acttcctgat cgagggcgac ctcaatcctg
     1261 acaatagcga tgtggataaa ctgttcatcc agctggtgca gacttacaac cagctctttg
     1321 aagagaaccc catcaatgca agcggagtcg atgccaaggc cattctgtca gcccggctgt
     1381 caaagagccg cagacttgag aatcttatcg ctcagctgcc gggtgaaaag aaaaatggac
     1441 tgttcgggaa cctgattgct ctttcacttg ggctgactcc caatttcaag tctaatttcg
     1501 acctggcaga ggatgccaag ctgcaactgt ccaaggacac ctatgatgac gatctcgaca
     1561 acctcctggc ccagatcggt gaccaatacg ccgacctttt ccttgctgct aagaatcttt
     1621 ctgacgccat cctgctgtct gacattctcc gcgtgaacac tgaaatcacc aaggcccctc
     1681 tttcagcttc aatgattaag cggtatgatg agcaccacca ggacctgacc ctgcttaagg
     1741 cactcgtccg gcagcagctt ccggagaagt acaaggaaat cttctttgac cagtcaaaga
     1801 atggatacgc cggctacatc gacggaggtg cctcccaaga ggaattttat aagtttatca
     1861 aacctatcct tgagaagatg gacggcaccg aagagctcct cgtgaaactg aatcgggagg
     1921 atctgctgcg gaagcagcgc actttcgaca atgggagcat tccccaccag atccatcttg
     1981 gggagcttca cgccatcctt cggcgccaag aggacttcta cccctttctt aaggacaaca
     2041 gggagaagat tgagaaaatt ctcactttcc gcatccccta ctacgtggga cccctcgcca
     2101 gaggaaatag ccggtttgct tggatgacca gaaagtcaga agaaactatc actccctgga
     2161 acttcgaaga ggtggtggac aagggagcca gcgctcagtc attcatcgaa cggatgacta
     2221 acttcgataa gaacctcccc aatgagaagg tcctgccgaa acattccctg ctctacgagt
     2281 actttaccgt gtacaacgag ctgaccaagg tgaaatatgt caccgaaggg atgaggaagc
     2341 ccgcattcct gtcaggcgaa caaaagaagg caattgtgga ccttctgttc aagaccaata
     2401 gaaaggtgac cgtgaagcag ctgaaggagg actatttcaa gaaaattgaa tgcttcgact
     2461 ctgtggagat tagcggggtc gaagatcggt tcaacgcaag cctgggtact taccatgatc
     2521 tgcttaagat catcaaggac aaggattttc tggacaatga ggagaacgag gacatccttg
     2581 aggacattgt cctgactctc actctgttcg aggaccggga aatgatcgag gagaggctta
     2641 agacctacgc ccatctgttc gacgataaag tgatgaagca acttaaacgg agaagatata
     2701 ccggatgggg acgccttagc cgcaaactca tcaacggaat ccgggacaaa cagagcggaa
     2761 agaccattct tgatttcctt aagagcgacg gattcgctaa tcgcaacttc atgcaactta
     2821 tccatgatga ttccctgacc tttaaggagg acatccagaa ggcccaagtg tctggacaag
     2881 gtgactcact gcacgagcat atcgcaaatc tggctggttc acccgctatt aagaagggta
     2941 ttctccagac cgtgaaagtc gtggacgagc tggtcaaggt gatgggtcgc cataaaccag
     3001 agaacattgt catcgagatg gccagggaaa accagactac ccagaaggga cagaagaaca
     3061 gcagggagcg gatgaaaaga attgaggaag ggattaagga gctcgggtca cagatcctta
     3121 aagagcaccc ggtggaaaac acccagcttc agaatgagaa gctctatctg tactaccttc
     3181 aaaatggacg cgatatgtat gtggaccaag agcttgatat caacaggctc tcagactacg
     3241 acgtggacca tatcgtccct cagagcttcc tcaaagacga ctcaattgac aataaggtgc
     3301 tgactcgctc agacaagaac cggggaaagt cagataacgt gccctcagag gaagtcgtga
     3361 aaaagatgaa gaactattgg cgccagcttc tgaacgcaaa gctgatcact cagcggaagt
     3421 tcgacaatct cactaaggct gagaggggcg gactgagcga actggacaaa gcaggattca
     3481 ttaaacggca acttgtggag actcggcaga ttactaaaca tgtcgcccaa atccttgact
     3541 cacgcatgaa taccaagtac gacgaaaacg acaaacttat ccgcgaggtg aaggtgatta
     3601 ccctgaagtc caagctggtc agcgatttca gaaaggactt tcaattctac aaagtgcggg
     3661 agatcaataa ctatcatcat gctcatgacg catatctgaa tgccgtggtg ggaaccgccc
     3721 tgatcaagaa gtacccaaag ctggaaagcg agttcgtgta cggagactac aaggtctacg
     3781 acgtgcgcaa gatgattgcc aaatctgagc aggagatcgg aaaggccacc gcaaagtact
     3841 tcttctacag caacatcatg aatttcttca agaccgaaat cacccttgca aacggtgaga
     3901 tccggaagag gccgctcatc gagactaatg gggagactgg cgaaatcgtg tgggacaagg
     3961 gcagagattt cgctaccgtg cgcaaagtgc tttctatgcc tcaagtgaac atcgtgaaga
     4021 aaaccgaggt gcaaaccgga ggcttttcta aggaatcaat cctccccaag cgcaactccg
     4081 acaagctcat tgcaaggaag aaggattggg accctaagaa gtacggcgga ttcgattcac
     4141 caactgtggc ttattctgtc ctggtcgtgg ctaaggtgga aaaaggaaag tctaagaagc
     4201 tcaagagcgt gaaggaactg ctgggtatca ccattatgga gcgcagctcc ttcgagaaga
     4261 acccaattga ctttctcgaa gccaaaggtt acaaggaagt caagaaggac cttatcatca
     4321 agctcccaaa gtatagcctg ttcgaactgg agaatgggcg gaagcggatg ctcgcctccg
     4381 ctggcgaact tcagaagggt aatgagctgg ctctcccctc caagtacgtg aatttcctct
     4441 accttgcaag ccattacgag aagctgaagg ggagccccga ggacaacgag caaaagcaac
     4501 tgtttgtgga gcagcataag cattatctgg acgagatcat tgagcagatt tccgagtttt
     4561 ctaaacgcgt cattctcgct gatgccaacc tcgataaagt ccttagcgca tacaataagc
     4621 acagagacaa accaattcgg gagcaggctg agaatatcat ccacctgttc accctcacca
     4681 atcttggtgc ccctgccgca ttcaagtact tcgacaccac catcgaccgg aaacgctata
     4741 cctccaccaa agaagtgctg gacgccaccc tcatccacca gagcatcacc ggactttacg
     4801 aaactcggat tgacctctca cagctcggag gggatgaggg agctgatcca aaaaagaaga
     4861 gaaaggtaga tccaaaaaag aagagaaagg tataaggatc ctaactcgag attgaattga
     4921 attgaaatcg atagatcaat ttttttcttt tctctttccc catcctttac gctaaaataa
     4981 tagtttattt tattttttga atatttttta tttatatacg tatatataga ctattattta
     5041 tcttttaatg attattaaga tttttattaa aaaaaaattc gctcctcttt taatgccttt
     5101 atgcagtttt tttttcccat tcgatatttc tatgtgctgg atgcacacac tggcttaaga
     5161 tgacaacgtc tttgaaaaga taatgtatga ttatgctttc actcatattt atacagaaac
     5221 ttgatgtttt ctttcgagta tatacaaggt gattacatgt acgtttgaag tacaacacta
     5281 gattttgtag tgccctcttg ggctagcggt aaaggtgcgc attttttcac accctacaat
     5341 gttctgttca aaagattttg gtcaaacgct gtagaagtga aagttggtgc gcatgtttcg
     5401 gcgttcgaaa cttctccgca gtgaaagata aatgatccat catcgattat tgggagtgtt
     5461 ttagagctag aaatagcaag ttaaaataag gctagtccgt tatcaacttg aaaaagtggc
     5521 accgagtcgg tggtgctttt tttgtttttt atgtctgctg gttctgtatg ggcacagaca
     5581 acctaaacgt ctttgaaaag ataatgtatg attatgcttt cactcatatt tatacagaaa
     5641 cttgatgttt tctttcgagt atatacaagg tgattacatg tacgtttgaa gtacaacact
     5701 agattttgta gtgccctctt gggctagcgg taaaggtgcg cattttttca caccctacaa
     5761 tgttctgttc aaaagatttt ggtcaaacgc tgtagaagtg aaagttggtg cgcatgtttc
     5821 ggcgttcgaa acttctccgc agtgaaagat aaatgatctt taaatcatca tcgattatgt
     5881 tttagagcta gaaatagcaa gttaaaataa ggctagtccg ttatcaactt gaaaaagtgg
     5941 caccgagtcg gtggtgcttt ttttgttttt tatgtctgct gggtagacta cccatgagtc
     6001 acaatgaacg actagagatc tatgtgagga tcctaactcg agatcgagct gagcagttac
     6061 agagatgtta cgaaccacta gtgcactgca gtacacggtt tccttgaaat ttttttgatt
     6121 cggtaatctc cgaacagaag gaagaacgaa ggaaggagca cagacttaga ttggtatata
     6181 tacgcatatg tagtgttgaa gaaacatgaa attgcccagt attcttaacc caactgcaca
     6241 gaacaaaaac gtgcaggaaa cgaagataaa tcatgagcaa ggcaacctac aaagagagag
     6301 cagcaacgca cccatcacca gtggcagcaa aattgttcaa cataatgcat gagaaacaga
     6361 ccaatctttg cgcaagcctt gacgtgagaa cgacgaaaga gcttttagaa cttgtggagg
     6421 ctcttgggcc aaagatatgc cttttgaaaa cccacgttga catacttacg gacttcagta
     6481 tggaagggac cgtgaaacct ttgaaagctc ttagtgcaaa atacaacttc cttttgtttg
     6541 aggatcgtaa gttcgcagat atagggaaca ccgtgaagct tcaatatagc gctggggttt
     6601 atcgtatcgc tgagtgggct gatataacca acgctcatgg ggttgttggg cctgggatag
     6661 tgtcagggct taaacaagct gctgaggagg ttaccaaaga gccacgtggg ttgcttatgc
     6721 ttgctgagct tagctgtaaa gggagtttgg caacgggtga gtacacgaaa gggacggtgg
     6781 atatagctaa atcagataag gacttcgtga tagggttcat agcacagcgt gatatgggtg
     6841 gtcgtgacga ggggtatgac tggcttataa tgactccagg ggttgggctt gacgataaag
     6901 gtgatgctct tgggcagcaa taccgtacgg ttgacgacgt tgtgagcacc ggtagcgata
     6961 taataatagt gggtcgtggt ttgttcgcta aaggtcgtga cgcaaaagtt gaaggggaga
     7021 gatatcgtaa ggctgggtgg gaggcttacc ttcgtcgttg tgggcaacag aattaatcta
     7081 tcgctggcgc ccacagtata taggcggatt ccaccgccga ttaccatctc agcaaccttt
     7141 ttgtaattat atgcccctat tgcccttatt tccgagctgg tgccgggatc ggtttataga
     7201 cgggcaacaa gttgatactt tgttcagtag catgcatcca acacttgcag gcttggggtg
     7261 tggaaggcct cgccgcggat aattcgtatt acccgcactt cgagtatcac gtgctataaa
     7321 aataattata atttaaattt tttaatataa atatataaat taaaaataga aagtaaaaaa
     7381 agaaattaaa gaaaaaatag tttttgtttt ccgaagatgt aaaagactct agggggatcg
     7441 ccaacaaata ctacctttta tcttgctctt cctgctctca ggtattaatg ccgaattgtt
     7501 tcatcttgtc tgtgtagaaa accacacacg aaaatcctgt gattttacat tttacttatc
     7561 gttaatcgaa tgtatatcta tttaatctgc ttttcttgtc taataaatat atatgtaaag
     7621 tacgcttttt gttgaaattt tttaaacctt tgtttatttt tttttcttca ttccgtaact
     7681 cttctacctt ctttatttac tttctaaaat ccaaatacaa aacataaaaa taaataaaca
     7741 cagagtaaat tcccaaatta ttccatcatt aaaagatacg aggcgcgtgt aagttacagg
     7801 caagcgatcc gtcccgagcg gccgcgtgtt acaaccaatt aaccaattct gattagaaaa
     7861 actcatcgag catcaaatga aactgcaatt tattcatatc aggattatca ataccatatt
     7921 tttgaaaaag ccgtttctgt aatgaaggag aaaactcacc gaggcagttc cataggatgg
     7981 caagatcctg gtatcggtct gcgattccga ctcgtccaac atcaatacaa cctattaatt
     8041 tcccctcgtc aaaaataagg ttatcaagtg agaaatcacc atgagtgacg actgaatccg
     8101 gtgagaatgg caaaagctta tgcatttctt tccagacttg ttcaacaggc cagccattac
     8161 gctcgtcatc aaaatcactc gcatcaacca aaccgttatt cattcgtgat tgcgcctgag
     8221 cgaggcgaaa tacgcgatcg ctgttaaaag gacaattaca aacaggaatc gaatgcaacc
     8281 ggcgcaggaa cactgccagc gcatcaacaa tattttcacc tgaatcagga tattcttcta
     8341 atacctggaa tgctgttttc ccggggatcg cagtggtgag taaccatgca tcatcaggag
     8401 tacggataaa atgcttgatg gtcggaagag gcataaattc cgtcagccag tttagtctga
     8461 ccatctcatc tgtaacatca ttggcaacgc tacctttgcc atgtttcaga aacaactctg
     8521 gcgcatcggg cttcccatac aatcgataga ttgtcgcacc tgattgcccg acattatcgc
     8581 gagcccattt atacccatat aaatcagcat ccatgttgga atttaatcgc ggcctggagc
     8641 aagacgtttc ccgttgaata tggctcataa caccccttgt attactgttt atgtaagcag
     8701 acagttttat tgttcatgat gatatatttt tatcttgtgc aatgtaacat cagagatttt
     8761 gagacacaac gtggctttgt tgaataaatc gaacttttgc tgagttgaag gatcagtcat
     8821 gaccaaaatc ccttaacgtg agttttcgtt ccactgagcg tcagaccccg tagaaaagat
     8881 caaaggatct tcttgagatc ctttttttct gcgcgtaatc tgctgcttgc aaacaaaaaa
     8941 accaccgcta ccagcggtgg tttgtttgcc ggatcaagag ctaccaactc tttttccgaa
     9001 ggtaactggc ttcagcagag cgcagatacc aaatactgtt cttctagtgt agccgtagtt
     9061 aggccaccac ttcaagaact ctgtagcacc gcctacatac ctcgctctgc taatcctgtt
     9121 accagtggct gctgccagtg gcgataagtc gtgtcttacc gggttggact caagacgata
     9181 gttaccggat aaggcgcagc ggtcgggctg aacggggggt tcgtgcacac agcccagctt
     9241 ggagcgaacg acctacaccg aactgagata cctacagcgt gagctatgag aaagcgccac
     9301 gcttcccgaa gggagaaagg cggacaggta tccggtaagc ggcagggtcg gaacaggaga
     9361 gcgcacgagg gagcttccag ggggaaacgc ctggtatctt tatagtcctg tcgggtttcg
     9421 ccacctctga cttgagcgtc gatttttgtg atgctcgtca ggggggcgga gcctatggaa
     9481 aaacgccagc aacgcggcct ttttacggtt cctggccttt tgctggcctt ttgctcacat
     9541 gttctttcct gcgttatccc ctgattctgt ggataaccgt gcggccgccc ctgaattcgc
     9601 atctagactg a
//
