# Supplementary material for: Towards repurposing the yeast peroxisome for compartmentalizing heterologous metabolic pathways
Source: Nat Commun. 2016 Mar 30;7:11152. doi: 10.1038/ncomms11152 (PMC5476825; doi:10.1038/ncomms11152)
Supplement: Supplementary Data 1 — Sequences of all DNA constructs used in this manuscript (in '.GB' file format). [file ncomms11152-s2.zip › dna/plasmids/pZNR1326.gb]

LOCUS       pZNR1326                9962 bp    DNA     circular UNK 11-NOV-2015
DEFINITION  .
ACCESSION   <unknown (modified)
KEYWORDS    .
SOURCE      
  ORGANISM  Synthetic
            .
FEATURES             Location/Qualifiers
     misc_feature    735..4895
                     /ApEinfo_revcolor="#ellow"
                     /ApEinfo_label="Cas9!"
                     /ApEinfo_fwdcolor="#ellow"
                     /ApEinfo_graphicformat="arrow_data {{0 1 2 0 0 -1} {} 0}"
                     /label="Cas9!"
     misc_feature    735..4892
                     /ApEinfo_revcolor="#ellow"
                     /ApEinfo_label="Cas9-2xNLS"
                     /ApEinfo_fwdcolor="#ellow"
                     /ApEinfo_graphicformat="arrow_data {{0 1 2 0 0 -1} {} 0}"
                     /label="Cas9-2xNLS"
     misc_feature    735..4847
                     /ApEinfo_revcolor="#ellow"
                     /ApEinfo_label="Cas9"
                     /ApEinfo_fwdcolor="#ellow"
                     /ApEinfo_graphicformat="arrow_data {{0 1 2 0 0 -1} {} 0}"
                     /label="Cas9"
     misc_feature    735..4835
                     /ApEinfo_revcolor="#7D99FF"
                     /ApEinfo_label="Cas9"
                     /ApEinfo_fwdcolor="#7D99FF"
                     /ApEinfo_graphicformat="arrow_data {{0 1 2 0 0 -1} {} 0}"
                     /label="Cas9"
     misc_feature    4845..4892
                     /ApEinfo_revcolor="#08FF7A"
                     /ApEinfo_label="2xNLS (DPKKKRKV)"
                     /ApEinfo_fwdcolor="#08FF7A"
                     /ApEinfo_graphicformat="arrow_data {{0 1 2 0 0 -1} {} 0}"
                     /label="2xNLS (DPKKKRKV)"
     terminator      4911..5098
                     /label="PGK1 Terminator"
     promoter        6447..6623
                     /label="ScURA3 Promoter"
     CDS             6624..7427
                     /codon_start=1
                     /gene="URA3"
                     /product="URA3p uracil auxotrophy marker"
                     /label="URA3"
     rep_origin      7657..7773
                     /label="CEN6"
     misc_feature    8169..8176
                     /note="NotI restriction site"
                     /label="NotI"
     terminator      complement(8177..8203)
                     /label="KanR Terminator"
     CDS             complement(8204..9019)
                     /codon_start=1
                     /gene="KanR"
                     /product="kanamycin resistance"
                     /label="KanR"
     promoter        complement(9020..9167)
                     /label="KanR Promoter"
     rep_origin      complement(9168..9931)
                     /label="ColE1"
     misc_feature    9932..9939
                     /note="NotI restriction site"
                     /label="NotI"
ORIGIN      
        1 actggccgat aattgcagac gaacggtgag taaggaaaga gtgaggaact atcgcatacc
       61 tgcatttaaa gatgccgatt tgggcgcgaa tcctttattt tggcttcacc ctcatactat
      121 tatcagggcc agaaaaagga agtgtttccc tccttcttga attgatgtta ccctcataaa
      181 gcacgtggcc tcttatcgag aaagaaatta ccgtcgctcg tgatttgttt gcaaaaagaa
      241 caaaactgaa aaaacccaga cacgctcgac ttcctgtcat cctattgatt gcagcttcca
      301 atttcgtcac acaacaaggt cctagcgacg gctcacaggt tttgtaacaa gcaatcgaag
      361 gttctggaat ggcgggaaag ggtttagtac cacatgctat gatgcccact gtgatctcca
      421 gagcaaagtt cgttcgatcg tactgttact ctctctcttt caaacagaat tgtccgaatc
      481 gtgtgacaac aacagcctgt tctcacacac tcttttcttc taaccaaggg ggtggtttag
      541 tttagtagaa cctcgtgaaa cttacattta catatatata aacttgcata aattggtcaa
      601 tgcaagaaat acatatttgg tcttttctaa ttcgtagttt ttcaagttct tagatgcttt
      661 ctttttctct tttttacaga tcatcaagga agtaattatc tactttttac aacaaatata
      721 aaacaagatc tatggacaag aagtattcta tcggactgga tatcgggact aatagcgtcg
      781 ggtgggccgt gatcactgac gagtacaagg tgccctctaa gaagttcaag gtgctcggga
      841 acaccgaccg gcattccatc aagaaaaatc tgatcggagc tctcctcttt gattcagggg
      901 aaaccgctga agcaacccgc ctcaagcgga ctgctagacg gcggtacacc aggaggaaga
      961 accggatttg ttaccttcaa gagatattct ccaacgaaat ggcaaaggtc gacgacagct
     1021 tcttccatag gctggaagaa tcattcctcg tggaagagga taagaagcat gaacggcatc
     1081 ccatcttcgg taatatcgtc gacgaggtgg cctatcacga gaaataccca accatctacc
     1141 atcttcgcaa aaagctggtg gactcaaccg acaaggcaga cctccggctt atctacctgg
     1201 ccctggccca catgatcaag ttcagaggcc acttcctgat cgagggcgac ctcaatcctg
     1261 acaatagcga tgtggataaa ctgttcatcc agctggtgca gacttacaac cagctctttg
     1321 aagagaaccc catcaatgca agcggagtcg atgccaaggc cattctgtca gcccggctgt
     1381 caaagagccg cagacttgag aatcttatcg ctcagctgcc gggtgaaaag aaaaatggac
     1441 tgttcgggaa cctgattgct ctttcacttg ggctgactcc caatttcaag tctaatttcg
     1501 acctggcaga ggatgccaag ctgcaactgt ccaaggacac ctatgatgac gatctcgaca
     1561 acctcctggc ccagatcggt gaccaatacg ccgacctttt ccttgctgct aagaatcttt
     1621 ctgacgccat cctgctgtct gacattctcc gcgtgaacac tgaaatcacc aaggcccctc
     1681 tttcagcttc aatgattaag cggtatgatg agcaccacca ggacctgacc ctgcttaagg
     1741 cactcgtccg gcagcagctt ccggagaagt acaaggaaat cttctttgac cagtcaaaga
     1801 atggatacgc cggctacatc gacggaggtg cctcccaaga ggaattttat aagtttatca
     1861 aacctatcct tgagaagatg gacggcaccg aagagctcct cgtgaaactg aatcgggagg
     1921 atctgctgcg gaagcagcgc actttcgaca atgggagcat tccccaccag atccatcttg
     1981 gggagcttca cgccatcctt cggcgccaag aggacttcta cccctttctt aaggacaaca
     2041 gggagaagat tgagaaaatt ctcactttcc gcatccccta ctacgtggga cccctcgcca
     2101 gaggaaatag ccggtttgct tggatgacca gaaagtcaga agaaactatc actccctgga
     2161 acttcgaaga ggtggtggac aagggagcca gcgctcagtc attcatcgaa cggatgacta
     2221 acttcgataa gaacctcccc aatgagaagg tcctgccgaa acattccctg ctctacgagt
     2281 actttaccgt gtacaacgag ctgaccaagg tgaaatatgt caccgaaggg atgaggaagc
     2341 ccgcattcct gtcaggcgaa caaaagaagg caattgtgga ccttctgttc aagaccaata
     2401 gaaaggtgac cgtgaagcag ctgaaggagg actatttcaa gaaaattgaa tgcttcgact
     2461 ctgtggagat tagcggggtc gaagatcggt tcaacgcaag cctgggtact taccatgatc
     2521 tgcttaagat catcaaggac aaggattttc tggacaatga ggagaacgag gacatccttg
     2581 aggacattgt cctgactctc actctgttcg aggaccggga aatgatcgag gagaggctta
     2641 agacctacgc ccatctgttc gacgataaag tgatgaagca acttaaacgg agaagatata
     2701 ccggatgggg acgccttagc cgcaaactca tcaacggaat ccgggacaaa cagagcggaa
     2761 agaccattct tgatttcctt aagagcgacg gattcgctaa tcgcaacttc atgcaactta
     2821 tccatgatga ttccctgacc tttaaggagg acatccagaa ggcccaagtg tctggacaag
     2881 gtgactcact gcacgagcat atcgcaaatc tggctggttc acccgctatt aagaagggta
     2941 ttctccagac cgtgaaagtc gtggacgagc tggtcaaggt gatgggtcgc cataaaccag
     3001 agaacattgt catcgagatg gccagggaaa accagactac ccagaaggga cagaagaaca
     3061 gcagggagcg gatgaaaaga attgaggaag ggattaagga gctcgggtca cagatcctta
     3121 aagagcaccc ggtggaaaac acccagcttc agaatgagaa gctctatctg tactaccttc
     3181 aaaatggacg cgatatgtat gtggaccaag agcttgatat caacaggctc tcagactacg
     3241 acgtggacca tatcgtccct cagagcttcc tcaaagacga ctcaattgac aataaggtgc
     3301 tgactcgctc agacaagaac cggggaaagt cagataacgt gccctcagag gaagtcgtga
     3361 aaaagatgaa gaactattgg cgccagcttc tgaacgcaaa gctgatcact cagcggaagt
     3421 tcgacaatct cactaaggct gagaggggcg gactgagcga actggacaaa gcaggattca
     3481 ttaaacggca acttgtggag actcggcaga ttactaaaca tgtcgcccaa atccttgact
     3541 cacgcatgaa taccaagtac gacgaaaacg acaaacttat ccgcgaggtg aaggtgatta
     3601 ccctgaagtc caagctggtc agcgatttca gaaaggactt tcaattctac aaagtgcggg
     3661 agatcaataa ctatcatcat gctcatgacg catatctgaa tgccgtggtg ggaaccgccc
     3721 tgatcaagaa gtacccaaag ctggaaagcg agttcgtgta cggagactac aaggtctacg
     3781 acgtgcgcaa gatgattgcc aaatctgagc aggagatcgg aaaggccacc gcaaagtact
     3841 tcttctacag caacatcatg aatttcttca agaccgaaat cacccttgca aacggtgaga
     3901 tccggaagag gccgctcatc gagactaatg gggagactgg cgaaatcgtg tgggacaagg
     3961 gcagagattt cgctaccgtg cgcaaagtgc tttctatgcc tcaagtgaac atcgtgaaga
     4021 aaaccgaggt gcaaaccgga ggcttttcta aggaatcaat cctccccaag cgcaactccg
     4081 acaagctcat tgcaaggaag aaggattggg accctaagaa gtacggcgga ttcgattcac
     4141 caactgtggc ttattctgtc ctggtcgtgg ctaaggtgga aaaaggaaag tctaagaagc
     4201 tcaagagcgt gaaggaactg ctgggtatca ccattatgga gcgcagctcc ttcgagaaga
     4261 acccaattga ctttctcgaa gccaaaggtt acaaggaagt caagaaggac cttatcatca
     4321 agctcccaaa gtatagcctg ttcgaactgg agaatgggcg gaagcggatg ctcgcctccg
     4381 ctggcgaact tcagaagggt aatgagctgg ctctcccctc caagtacgtg aatttcctct
     4441 accttgcaag ccattacgag aagctgaagg ggagccccga ggacaacgag caaaagcaac
     4501 tgtttgtgga gcagcataag cattatctgg acgagatcat tgagcagatt tccgagtttt
     4561 ctaaacgcgt cattctcgct gatgccaacc tcgataaagt ccttagcgca tacaataagc
     4621 acagagacaa accaattcgg gagcaggctg agaatatcat ccacctgttc accctcacca
     4681 atcttggtgc ccctgccgca ttcaagtact tcgacaccac catcgaccgg aaacgctata
     4741 cctccaccaa agaagtgctg gacgccaccc tcatccacca gagcatcacc ggactttacg
     4801 aaactcggat tgacctctca cagctcggag gggatgaggg agctgatcca aaaaagaaga
     4861 gaaaggtaga tccaaaaaag aagagaaagg tataaggatc ctaactcgag attgaattga
     4921 attgaaatcg atagatcaat ttttttcttt tctctttccc catcctttac gctaaaataa
     4981 tagtttattt tattttttga atatttttta tttatatacg tatatataga ctattattta
     5041 tcttttaatg attattaaga tttttattaa aaaaaaattc gctcctcttt taatgccttt
     5101 atgcagtttt tttttcccat tcgatatttc tatgtgctgg atgcacacac tggcttaaga
     5161 tgacaacgtc tttgaaaaga taatgtatga ttatgctttc actcatattt atacagaaac
     5221 ttgatgtttt ctttcgagta tatacaaggt gattacatgt acgtttgaag tacaacacta
     5281 gattttgtag tgccctcttg ggctagcggt aaaggtgcgc attttttcac accctacaat
     5341 gttctgttca aaagattttg gtcaaacgct gtagaagtga aagttggtgc gcatgtttcg
     5401 gcgttcgaaa cttctccgca gtgaaagata aatgatctac tgagaataga gcctcacgtt
     5461 ttagagctag aaatagcaag ttaaaataag gctagtccgt tatcaacttg aaaaagtggc
     5521 accgagtcgg tggtgctttt tttgtttttt atgtctgctg gttctgtatg ggcacagaca
     5581 acctaaacgt ctttgaaaag ataatgtatg attatgcttt cactcatatt tatacagaaa
     5641 cttgatgttt tctttcgagt atatacaagg tgattacatg tacgtttgaa gtacaacact
     5701 agattttgta gtgccctctt gggctagcgg taaaggtgcg cattttttca caccctacaa
     5761 tgttctgttc aaaagatttt ggtcaaacgc tgtagaagtg aaagttggtg cgcatgtttc
     5821 ggcgttcgaa acttctccgc agtgaaagat aaatgatcgc aagctgagtt taggaaaagt
     5881 tttagagcta gaaatagcaa gttaaaataa ggctagtccg ttatcaactt gaaaaagtgg
     5941 caccgagtcg gtggtgcttt ttttgttttt tatgtctgct gggtagacta cccatgagtc
     6001 acaatgaacg tctttgaaaa gataatgtat gattatgctt tcactcatat ttatacagaa
     6061 acttgatgtt ttctttcgag tatatacaag gtgattacat gtacgtttga agtacaacac
     6121 tagattttgt agtgccctct tgggctagcg gtaaaggtgc gcattttttc acaccctaca
     6181 atgttctgtt caaaagattt tggtcaaacg ctgtagaagt gaaagttggt gcgcatgttt
     6241 cggcgttcga aacttctccg cagtgaaaga taaatgatct ctatgccagg tataccattg
     6301 ttttagagct agaaatagca agttaaaata aggctagtcc gttatcaact tgaaaaagtg
     6361 gcaccgagtc ggtggtgctt tttttgtttt ttatgtctgc tgagcagtta cagagatgtt
     6421 acgaaccact agtgcactgc agtacacggt ttccttgaaa tttttttgat tcggtaatct
     6481 ccgaacagaa ggaagaacga aggaaggagc acagacttag attggtatat atacgcatat
     6541 gtagtgttga agaaacatga aattgcccag tattcttaac ccaactgcac agaacaaaaa
     6601 cgtgcaggaa acgaagataa atcatgagca aggcaaccta caaagagaga gcagcaacgc
     6661 acccatcacc agtggcagca aaattgttca acataatgca tgagaaacag accaatcttt
     6721 gcgcaagcct tgacgtgaga acgacgaaag agcttttaga acttgtggag gctcttgggc
     6781 caaagatatg ccttttgaaa acccacgttg acatacttac ggacttcagt atggaaggga
     6841 ccgtgaaacc tttgaaagct cttagtgcaa aatacaactt ccttttgttt gaggatcgta
     6901 agttcgcaga tatagggaac accgtgaagc ttcaatatag cgctggggtt tatcgtatcg
     6961 ctgagtgggc tgatataacc aacgctcatg gggttgttgg gcctgggata gtgtcagggc
     7021 ttaaacaagc tgctgaggag gttaccaaag agccacgtgg gttgcttatg cttgctgagc
     7081 ttagctgtaa agggagtttg gcaacgggtg agtacacgaa agggacggtg gatatagcta
     7141 aatcagataa ggacttcgtg atagggttca tagcacagcg tgatatgggt ggtcgtgacg
     7201 aggggtatga ctggcttata atgactccag gggttgggct tgacgataaa ggtgatgctc
     7261 ttgggcagca ataccgtacg gttgacgacg ttgtgagcac cggtagcgat ataataatag
     7321 tgggtcgtgg tttgttcgct aaaggtcgtg acgcaaaagt tgaaggggag agatatcgta
     7381 aggctgggtg ggaggcttac cttcgtcgtt gtgggcaaca gaattaatct atcgctggcg
     7441 cccacagtat ataggcggat tccaccgccg attaccatct cagcaacctt tttgtaatta
     7501 tatgccccta ttgcccttat ttccgagctg gtgccgggat cggtttatag acgggcaaca
     7561 agttgatact ttgttcagta gcatgcatcc aacacttgca ggcttggggt gtggaaggcc
     7621 tcgccgcgga taattcgtat tacccgcact tcgagtatca cgtgctataa aaataattat
     7681 aatttaaatt ttttaatata aatatataaa ttaaaaatag aaagtaaaaa aagaaattaa
     7741 agaaaaaata gtttttgttt tccgaagatg taaaagactc tagggggatc gccaacaaat
     7801 actacctttt atcttgctct tcctgctctc aggtattaat gccgaattgt ttcatcttgt
     7861 ctgtgtagaa aaccacacac gaaaatcctg tgattttaca ttttacttat cgttaatcga
     7921 atgtatatct atttaatctg cttttcttgt ctaataaata tatatgtaaa gtacgctttt
     7981 tgttgaaatt ttttaaacct ttgtttattt ttttttcttc attccgtaac tcttctacct
     8041 tctttattta ctttctaaaa tccaaataca aaacataaaa ataaataaac acagagtaaa
     8101 ttcccaaatt attccatcat taaaagatac gaggcgcgtg taagttacag gcaagcgatc
     8161 cgtcccgagc ggccgcgtgt tacaaccaat taaccaattc tgattagaaa aactcatcga
     8221 gcatcaaatg aaactgcaat ttattcatat caggattatc aataccatat ttttgaaaaa
     8281 gccgtttctg taatgaagga gaaaactcac cgaggcagtt ccataggatg gcaagatcct
     8341 ggtatcggtc tgcgattccg actcgtccaa catcaataca acctattaat ttcccctcgt
     8401 caaaaataag gttatcaagt gagaaatcac catgagtgac gactgaatcc ggtgagaatg
     8461 gcaaaagctt atgcatttct ttccagactt gttcaacagg ccagccatta cgctcgtcat
     8521 caaaatcact cgcatcaacc aaaccgttat tcattcgtga ttgcgcctga gcgaggcgaa
     8581 atacgcgatc gctgttaaaa ggacaattac aaacaggaat cgaatgcaac cggcgcagga
     8641 acactgccag cgcatcaaca atattttcac ctgaatcagg atattcttct aatacctgga
     8701 atgctgtttt cccggggatc gcagtggtga gtaaccatgc atcatcagga gtacggataa
     8761 aatgcttgat ggtcggaaga ggcataaatt ccgtcagcca gtttagtctg accatctcat
     8821 ctgtaacatc attggcaacg ctacctttgc catgtttcag aaacaactct ggcgcatcgg
     8881 gcttcccata caatcgatag attgtcgcac ctgattgccc gacattatcg cgagcccatt
     8941 tatacccata taaatcagca tccatgttgg aatttaatcg cggcctggag caagacgttt
     9001 cccgttgaat atggctcata acaccccttg tattactgtt tatgtaagca gacagtttta
     9061 ttgttcatga tgatatattt ttatcttgtg caatgtaaca tcagagattt tgagacacaa
     9121 cgtggctttg ttgaataaat cgaacttttg ctgagttgaa ggatcagtca tgaccaaaat
     9181 cccttaacgt gagttttcgt tccactgagc gtcagacccc gtagaaaaga tcaaaggatc
     9241 ttcttgagat cctttttttc tgcgcgtaat ctgctgcttg caaacaaaaa aaccaccgct
     9301 accagcggtg gtttgtttgc cggatcaaga gctaccaact ctttttccga aggtaactgg
     9361 cttcagcaga gcgcagatac caaatactgt tcttctagtg tagccgtagt taggccacca
     9421 cttcaagaac tctgtagcac cgcctacata cctcgctctg ctaatcctgt taccagtggc
     9481 tgctgccagt ggcgataagt cgtgtcttac cgggttggac tcaagacgat agttaccgga
     9541 taaggcgcag cggtcgggct gaacgggggg ttcgtgcaca cagcccagct tggagcgaac
     9601 gacctacacc gaactgagat acctacagcg tgagctatga gaaagcgcca cgcttcccga
     9661 agggagaaag gcggacaggt atccggtaag cggcagggtc ggaacaggag agcgcacgag
     9721 ggagcttcca gggggaaacg cctggtatct ttatagtcct gtcgggtttc gccacctctg
     9781 acttgagcgt cgatttttgt gatgctcgtc aggggggcgg agcctatgga aaaacgccag
     9841 caacgcggcc tttttacggt tcctggcctt ttgctggcct tttgctcaca tgttctttcc
     9901 tgcgttatcc cctgattctg tggataaccg tgcggccgcc cctgaattcg catctagact
     9961 ga
//
