# Supplementary material for: Towards repurposing the yeast peroxisome for compartmentalizing heterologous metabolic pathways
Source: Nat Commun. 2016 Mar 30;7:11152. doi: 10.1038/ncomms11152 (PMC5476825; doi:10.1038/ncomms11152)
Supplement: Supplementary Data 1 — Sequences of all DNA constructs used in this manuscript (in '.GB' file format). [file ncomms11152-s2.zip › dna/plasmids/pZNR1437.gb]

LOCUS       pZNR1437               10924 bp    DNA     circular UNK 11-NOV-2015
DEFINITION  .
ACCESSION   <unknown (modified)
KEYWORDS    .
SOURCE      
  ORGANISM  Synthetic
            .
FEATURES             Location/Qualifiers
     promoter        41..217
                     /label="ScURA3 Promoter"
     CDS             218..1021
                     /codon_start=1
                     /gene="URA3"
                     /product="URA3p uracil auxotrophy marker"
                     /label="URA3"
     terminator      1022..1099
                     /label="ScURA3 Terminator"
     misc_feature    1124..1603
                     /ApEinfo_revcolor="#7999d4"
                     /ApEinfo_label="URA3 3' Homology"
                     /ApEinfo_fwdcolor="#7999d4"
                     /ApEinfo_graphicformat="arrow_data {{0 1 2 0 0 -1} {} 0}"
                     /label="URA3 3' Homology"
     misc_feature    1628..1635
                     /note="NotI restriction site"
                     /label="NotI"
     terminator      complement(1636..1662)
                     /label="KanR Terminator"
     CDS             complement(1663..2478)
                     /codon_start=1
                     /gene="KanR"
                     /product="kanamycin resistance"
                     /label="KanR"
     promoter        complement(2479..2626)
                     /label="KanR Promoter"
     rep_origin      complement(2627..3390)
                     /label="ColE1"
     misc_feature    3391..3398
                     /note="NotI restriction site"
                     /label="NotI"
     misc_feature    4680..7670
                     /ApEinfo_revcolor="#ffb0ad"
                     /ApEinfo_label="VioB"
                     /ApEinfo_fwdcolor="#ffb0ad"
                     /ApEinfo_graphicformat="arrow_data {{0 1 2 0 0 -1} {} 0}"
                     /label="VioB"
     misc_feature    7677..8387
                     /ApEinfo_revcolor="#ellow"
                     /ApEinfo_label="Venus"
                     /ApEinfo_fwdcolor="#ellow"
                     /ApEinfo_graphicformat="arrow_data {{0 1 2 0 0 -1} {} 0}"
                     /label="Venus"
     terminator      8401..8625
                     /label="ScADH1 Terminator"
     promoter        8659..9358
                     /label="ScREV1 Promoter"
     misc_feature    9368..9937
                     /ApEinfo_revcolor="#ellow"
                     /ApEinfo_label="VioE"
                     /ApEinfo_fwdcolor="#ellow"
                     /ApEinfo_graphicformat="arrow_data {{0 1 2 0 0 -1} {} 0}"
                     /label="VioE"
     misc_feature    9944..10636
                     /ApEinfo_revcolor="#ellow"
                     /ApEinfo_label="mKate"
                     /ApEinfo_fwdcolor="#ellow"
                     /ApEinfo_graphicformat="arrow_data {{0 1 2 0 0 -1} {} 0}"
                     /label="mKate"
     misc_feature    10667..10675
                     /ApEinfo_revcolor="#00ffff"
                     /ApEinfo_label="PTS1"
                     /ApEinfo_fwdcolor="#00ffff"
                     /ApEinfo_graphicformat="arrow_data {{0 1 2 0 0 -1} {} 0}"
                     /label="PTS1"
     terminator      10692..10916
                     /label="ScADH1 Terminator"
ORIGIN      
        1 gttacagaga tgttacgaac cactagtgca ctgcagtaca cggtttcctt gaaatttttt
       61 tgattcggta atctccgaac agaaggaaga acgaaggaag gagcacagac ttagattggt
      121 atatatacgc atatgtagtg ttgaagaaac atgaaattgc ccagtattct taacccaact
      181 gcacagaaca aaaacgtgca ggaaacgaag ataaatcatg tcgaaagcta catataagga
      241 acgtgctgct actcatccta gtcctgttgc tgccaagcta tttaatatca tgcacgaaaa
      301 gcaaacaaac ttgtgtgctt cattggatgt tcgtaccacc aaggaattac tggagttagt
      361 tgaagcatta ggtcccaaaa tttgtttact aaaaacacat gtggatatct tgactgattt
      421 ttccatggag ggcacagtta agccgctaaa ggcattatcc gccaagtaca attttttact
      481 cttcgaagac agaaaatttg ctgacattgg taatacagtc aaattgcagt actctgcggg
      541 tgtatacaga atagcagaat gggcagacat tacgaatgca cacggtgtgg tgggcccagg
      601 tattgttagc ggtttgaagc aggcggcaga agaagtaaca aaggaaccta gaggcctttt
      661 gatgttagca gaattgtcat gcaagggctc cctatctact ggagaatata ctaagggtac
      721 tgttgacatt gcgaagagcg acaaagattt tgttatcggc tttattgctc aaagagacat
      781 gggtggaaga gatgaaggtt acgattggtt gattatgaca cccggtgtgg gtttagatga
      841 caagggagat gcattgggtc aacagtatag aaccgtggat gatgtggttt ctacaggatc
      901 tgacattatt attgttggaa gaggactatt tgcaaaggga agggatgcta aggtagaggg
      961 tgaacgttac agaaaagcag gctgggaagc atatttgaga agatgcggcc agcaaaacta
     1021 aaaaactgta ttataagtaa atgcatgtat actaaactca caaattagag cttcaattta
     1081 attatatcag ttattacccg agtagagcac ttgaatccac tgccccggga atctcggtcg
     1141 taatgatttc tataatgacg aaaaaaaaaa aattggaaag aaaaagcttc atggccttta
     1201 taaaaaggaa ctatccaata cctcgccaga accaagtaac agtattttac ggggcacaaa
     1261 tcaagaacaa taagacagga ctgtaaagat ggacgcattg aactccaaag aacaacaaga
     1321 gttccaaaaa gtagtggaac aaaagcaaat gaaggatttc atgcgtttgt actctaatct
     1381 ggtagaaaga tgtttcacag actgtgtcaa tgacttcaca acatcaaagc taaccaataa
     1441 ggaacaaaca tgcatcatga agtgctcaga aaagttcttg aagcatagcg aacgtgtagg
     1501 gcagcgtttc caagaacaaa acgctgcctt gggacaaggc ttgggccgat aaggtgtact
     1561 ggcgtatata tatctaatta tgtatctctg gtgtagccca tttttagcat gtaaatataa
     1621 agaccgagcg gccgcgtgtt acaaccaatt aaccaattct gattagaaaa actcatcgag
     1681 catcaaatga aactgcaatt tattcatatc aggattatca ataccatatt tttgaaaaag
     1741 ccgtttctgt aatgaaggag aaaactcacc gaggcagttc cataggatgg caagatcctg
     1801 gtatcggtct gcgattccga ctcgtccaac atcaatacaa cctattaatt tcccctcgtc
     1861 aaaaataagg ttatcaagtg agaaatcacc atgagtgacg actgaatccg gtgagaatgg
     1921 caaaagctta tgcatttctt tccagacttg ttcaacaggc cagccattac gctcgtcatc
     1981 aaaatcactc gcatcaacca aaccgttatt cattcgtgat tgcgcctgag cgaggcgaaa
     2041 tacgcgatcg ctgttaaaag gacaattaca aacaggaatc gaatgcaacc ggcgcaggaa
     2101 cactgccagc gcatcaacaa tattttcacc tgaatcagga tattcttcta atacctggaa
     2161 tgctgttttc ccggggatcg cagtggtgag taaccatgca tcatcaggag tacggataaa
     2221 atgcttgatg gtcggaagag gcataaattc cgtcagccag tttagtctga ccatctcatc
     2281 tgtaacatca ttggcaacgc tacctttgcc atgtttcaga aacaactctg gcgcatcggg
     2341 cttcccatac aatcgataga ttgtcgcacc tgattgcccg acattatcgc gagcccattt
     2401 atacccatat aaatcagcat ccatgttgga atttaatcgc ggcctggagc aagacgtttc
     2461 ccgttgaata tggctcataa caccccttgt attactgttt atgtaagcag acagttttat
     2521 tgttcatgat gatatatttt tatcttgtgc aatgtaacat cagagatttt gagacacaac
     2581 gtggctttgt tgaataaatc gaacttttgc tgagttgaag gatcagtcat gaccaaaatc
     2641 ccttaacgtg agttttcgtt ccactgagcg tcagaccccg tagaaaagat caaaggatct
     2701 tcttgagatc ctttttttct gcgcgtaatc tgctgcttgc aaacaaaaaa accaccgcta
     2761 ccagcggtgg tttgtttgcc ggatcaagag ctaccaactc tttttccgaa ggtaactggc
     2821 ttcagcagag cgcagatacc aaatactgtt cttctagtgt agccgtagtt aggccaccac
     2881 ttcaagaact ctgtagcacc gcctacatac ctcgctctgc taatcctgtt accagtggct
     2941 gctgccagtg gcgataagtc gtgtcttacc gggttggact caagacgata gttaccggat
     3001 aaggcgcagc ggtcgggctg aacggggggt tcgtgcacac agcccagctt ggagcgaacg
     3061 acctacaccg aactgagata cctacagcgt gagctatgag aaagcgccac gcttcccgaa
     3121 gggagaaagg cggacaggta tccggtaagc ggcagggtcg gaacaggaga gcgcacgagg
     3181 gagcttccag ggggaaacgc ctggtatctt tatagtcctg tcgggtttcg ccacctctga
     3241 cttgagcgtc gatttttgtg atgctcgtca ggggggcgga gcctatggaa aaacgccagc
     3301 aacgcggcct ttttacggtt cctggccttt tgctggcctt ttgctcacat gttctttcct
     3361 gcgttatccc ctgattctgt ggataaccgt gcggccgcca atgctaaatt cgagtgaaac
     3421 acaggaagat cagaaaatcc tcatttcatc catattaaca ataatttcaa atgtttattt
     3481 gcattatttg aaactaggca agacaagcaa cgaaacgttt ttgaaaattt tgagtatttt
     3541 caataaattt gtagaggact cagatattga aaaaaagcta cagcaattaa tacttgataa
     3601 gaagagtatt gagaagggca acggttcatc atctcatgga tctgcacatg aacaaacacc
     3661 agagtcaaac gacgttgaaa ttgaggctac tgcgccaatt gatgacaata cagacgatga
     3721 taacaaaccg aagttatctg atgtagaaaa ggattaaaga tgctaagaga tagtgatgat
     3781 atttcataaa taatgtaatt ctatatatgt taattacctt ttttgcgagg catatttatg
     3841 gtgaaggata agttttgacc atcaaagaag gttaatgtgg ctgtggtttc agggtccata
     3901 aagcccacat ggataacatt acccctgaat tcgcatctag actgaactgg ccgataattg
     3961 cagacgaacg ccttgccaac agggagttct tcagagacat ggaggctcaa aacgaaatta
     4021 ttgacagcct agacatcaat agtcatacaa cagaaagcga ccacccaact ttggctgata
     4081 atagcgtata aacaatgcat actttgtacg ttcaaaatac aatgcagtag atatatttat
     4141 gcatattaca tataatacat atcacatagg aagcaacagg cgcgttggac ttttaatttt
     4201 cgaggaccgc gaatccttac atcacaccca atcccccaca agtgatcccc cacacaccat
     4261 agcttcaaaa tgtttctact ccttttttac tcttccagat tttctcggac tccgcgcatc
     4321 gccgtaccac ttcaaaacac ccaagcacag catactaaat ttcccctctt tcttcctcta
     4381 gggtgtcgtt aattacccgt actaaaggtt tggaaaagaa aaaagacacc gcctcgtttc
     4441 tttttcttcg tcgaaaaagg caataaaaat ttttatcacg tttctttttc ttgaaaattt
     4501 ttttttttga tttttttctc tttcgatgac ctcccattga tatttaagtt aataaacggt
     4561 catcaatttc tcaagtttca gtttcatttt tcttgttcta ttacaacttt ttttacttct
     4621 tgctcattag aaagaaagca tagcaatcta atctaagttt taattacaaa agatctatga
     4681 gcattctgga tttcccgcgt atccacttcc gtggctgggc ccgtgtcaat gcgccgaccg
     4741 cgaaccgcga tccgcacggc cacatcgata tggccagcaa taccgtggcg atggcgggtg
     4801 agccgttcga cctggcacgc catcctacgg agttccaccg tcacctgcgc tccctgggtc
     4861 cgcgcttcgg cttggatggt cgtgctgacc cggaaggccc gttcagcctg gccgagggct
     4921 acaacgctgc cggtaacaac cacttttcgt gggagagcgc aaccgttagc cacgtgcaat
     4981 gggatggcgg tgaggcggat cgtggtgacg gtctggtcgg tgctcgtttg gcactgtggg
     5041 gtcactacaa tgattatctg cgtaccacct tcaatcgtgc tcgttgggtc gacagcgacc
     5101 cgacgcgccg tgacgctgca caaatctatg cgggccaatt caccattagc ccggctggtg
     5161 ccggtccggg tacgccgtgg ctgtttacgg cagacattga tgatagccat ggtgcacgtt
     5221 ggacgcgtgg cggccacatt gcagagcgtg gcggccactt cttggatgaa gagtttggtc
     5281 tggcacgcct gtttcagttc tctgtgccga aagatcaccc acattttctg tttcacccgg
     5341 gtccgtttga ttccgaggcc tggcgtcgtc tgcaattggc tctggaggat gacgacgttc
     5401 tgggtctgac cgtgcaatat gcgttgttca atatgagcac cccgcctcag ccgaacagcc
     5461 cggtttttca cgatatggtc ggtgttgtcg gtctgtggcg tcgtggtgaa ctggcgagct
     5521 acccggctgg tcgtctgctg cgtccgcgtc aaccgggtct gggtgacctg accctgcgcg
     5581 tcaacggtgg tcgcgttgcg ctgaatttgg cgtgtgccat tccgttcagc actcgtgccg
     5641 cgcagccaag cgcaccggac cgcctgaccc cggacctggg tgccaaactg ccgctgggcg
     5701 atctgctgct gcgtgatgag gacggcgcac tgttggcacg tgtgccgcag gctctgtacc
     5761 aagactattg gacgaatcac ggtattgtgg acctgccgct gctgcgcgaa ccgcgtggta
     5821 gcttgaccct gagcagcgaa ctggcggagt ggcgtgagca agactgggtc acccaaagcg
     5881 acgcgtctaa cctgtacctg gaggcaccgg atcgccgtca cggtcgcttt ttccctgaga
     5941 gcatcgcgct gcgcagctac tttcgcggtg aagcgcgtgc gcgtccggat atcccgcatc
     6001 gtatcgaggg catgggcctg gtcggcgtcg aatctcgtca ggatggcgac gctgcggaat
     6061 ggcgtctgac gggtctgcgt ccgggtccgg cacgcattgt tctggacgat ggtgccgagg
     6121 cgatccctct gcgtgttctg cctgacgatt gggcgctgga tgacgcgacc gtcgaagaag
     6181 tggattacgc ctttttgtac cgccacgtta tggcgtatta cgagctggtg tatccattca
     6241 tgagcgacaa ggtgttttcc ctggctgatc gttgcaaatg tgaaacgtac gcacgtctga
     6301 tgtggcagat gtgtgatccg cagaaccgca acaagtccta ttacatgccg agcacccgcg
     6361 aactgtcggc accgaaagct cgtttgttct tgaagtatct ggcccacgtg gaaggccagg
     6421 cacgcctgca agcacctccg ccagcgggtc cggcacgcat tgaatctaaa gcccagttgg
     6481 cggcagagct gcgtaaagcc gtcgacctgg agctgtctgt gatgctgcaa tacctgtacg
     6541 cggcgtatag cattccgaac tatgcacagg gccaacaacg tgttcgtgac ggtgcgtgga
     6601 ccgccgagca gctgcaactg gcgtgcggta gcggtgaccg tcgccgtgat ggcggtattc
     6661 gtgcagcact gctggaaatt gctcatgaag aaatgattca ttacctggtc gttaacaacc
     6721 tgctgatggc cctgggcgag ccgttctacg cgggtgtccc gctgatgggc gaagcggcac
     6781 gtcaggcgtt tggcctggac accgagttcg ctctggaacc gtttagcgaa agcacgctgg
     6841 cacgttttgt tcgtctggaa tggccgcact ttatcccagc accgggcaaa tccatcgcgg
     6901 actgctatgc cgccattcgt caggcgtttt tggatctgcc ggacttgttt ggtggcgagg
     6961 caggtaagcg tggcggtgaa caccacctgt tcctgaatga gctgaccaac cgtgcgcatc
     7021 cgggttatca actggaagtt ttcgatcgcg actcggcgct gtttggtatt gcatttgtga
     7081 ccgatcaggg cgaaggtggc gctctggaca gcccgcacta cgaacatagc cattttcaac
     7141 gtctgcgtga aatgagcgcg cgtatcatgg ctcaaagcgc accgttcgaa ccggcgctgc
     7201 cggcgttgcg taatccggtt ctggatgaga gcccgggttg ccaacgtgtc gcagacggtc
     7261 gtgcgcgtgc gctgatggca ttgtaccaag gcgtttatga gctgatgttt gcgatgatgg
     7321 cgcagcactt cgccgtgaaa ccgctgggta gcttgcgtcg cagccgcctg atgaacgcag
     7381 caatcgatct gatgaccggt ctgttgcgtc cgctgagctg cgcgctgatg aacctgccaa
     7441 gcggcatcgc cggtcgcacg gccggtccgc cgctgccggg tccggttgac acccgtagct
     7501 atgacgacta cgcgctgggc tgtcgcatgc tggcacgccg ttgcgagcgt ctgctggagc
     7561 aggcgagcat gctggaaccg ggttggctgc cggatgcgca gatggagctg ctggatttct
     7621 atcgtcgcca aatgctggac ttggcgtgcg gcaaactgag ccgcgaggcc ggatcctcta
     7681 aaggtgaaga attattcact ggtgttgtcc caattttggt tgaattagat ggtgatgtta
     7741 atggtcacaa attttctgtc tccggtgaag gtgaaggtga tgctacttac ggtaaattga
     7801 ccttaaaatt gatttgtact actggtaaat tgccagttcc atggccaacc ttagtcacta
     7861 ctttaggtta tggtttgcaa tgttttgcta gatacccaga tcatatgaaa caacatgact
     7921 ttttcaagtc tgccatgcca gaaggttatg ttcaagaaag aactattttt ttcaaagatg
     7981 acggtaacta caagaccaga gctgaagtca agtttgaagg tgatacctta gttaatagaa
     8041 tcgaattaaa aggtattgat tttaaagaag gtggtaacat tttaggtcac aaattggaat
     8101 acaactataa ctctcacaat gtttacatca ctgctgacaa acaaaagaat ggtatcaaag
     8161 ctaacttcaa aattagacac aacattgaag atggtggtgt tcaattagct gaccattatc
     8221 aacaaaatac tccaattggt gatggtccag tcttgttacc agacaaccat tacttatcct
     8281 atcaatctgc cttatccaaa gatccaaacg aaaagagaga tcacatggtc ttgttagaat
     8341 ttgttactgc tgctggtatt acccatggta tggatgaatt gtacaaataa ctcgagtggc
     8401 gcgaatttct tatgatttat gatttttatt attaaataag ttataaaaaa aataagtgta
     8461 tacaaatttt aaagtgactc ttaggtttta aaacgaaaat tcttattctt gagtaactct
     8521 ttcctgtagg tcaggttgct ttctcaggta tagcatgagg tcgctcttat tgaccacacc
     8581 tctaccggca tgccgagcaa atgcctgcaa atcgctcccc atttcgctgc caaaccagat
     8641 gtcaacacag ctacaacggt gttgttatcc gatacaaccg gatatttttc ttttaatgag
     8701 tctaaaccgt gatagcttca ggttaataca atcaaaaaaa gctcaaatat tcttttaatg
     8761 ccgcgttcac agattccaat tgaatacaac taggtagttc attatatgaa gcctttgcta
     8821 ctatttttca ctatagtctg ccttcacctt aatgcagaca tccacatatt ttaatcactt
     8881 taaaataaaa aggaagatat attagaagct atgatccaat ctgtaagcca gattaaaatt
     8941 cacgaactct tctttcattt gaattgaatg ctttgagttg gggtagatta tcgcaaatta
     9001 ctcatcacat ttattgacta cgaacttgct gatgtccttt ttttatttat atttttcttc
     9061 agtgaagcga tttttttttt acacagacca agacggaaaa aagtagctaa ggaagaaaac
     9121 aaaatcatga aaaaaatgtg aagtgatcat gcacatcgca tcaacttaaa cattggctta
     9181 gagatatata gagttagagt ttacggcaac ctttaagcac caataccttt tggcatagtc
     9241 taaagacctg gttcttaatt ttaaacaaat ttaactaaag atttccctat caaagaagta
     9301 acgagttgac agattttctc aaaataaatc gatactgcat ttctaggcat atccagcgag
     9361 atctatggag aaccgtgagc caccactgtt gccagcccgt tggagcagcg cctatgtctc
     9421 ttattggagc ccgatgctgc cggatgacca gctgaccagc ggctattgct ggttcgacta
     9481 tgaacgtgac atctgtcgta ttgacggcct gttcaatccg tggagcgagc gtgatactgg
     9541 ttatcgcctg tggatgtcgg aggttggtaa tgcggccagc ggccgtacct ggaaacaaaa
     9601 agtcgcctat ggtcgtgagc gtaccgccct gggtgaacag ctgtgtgagc gtccgctgga
     9661 tgatgagact ggcccttttg ccgaattgtt cctgccacgc gatgtcctgc gccgtctggg
     9721 tgcccgtcac attggccgtc gcgtggttct gggtcgcgaa gcggacggtt ggcgttacca
     9781 gcgcccaggt aaaggtccga gcaccctgta cctggatgcg gcgagcggca ctccactgcg
     9841 catggtcacc ggcgatgaag cgtcgcgtgc aagcctgcgt gattttccga atgtgagcga
     9901 ggcggagatc ccggacgcgg ttttcgcggc caagcgcgga tccgtgagcg agctgattaa
     9961 ggagaacatg cacatgaagc tgtacatgga gggcaccgtg aacaaccacc acttcaagtg
    10021 cacatccgag ggcgaaggca agccctacga gggcacccag accatgagaa tcaaggcggt
    10081 cgagggcggc cctctcccct tcgccttcga catcctggct accagcttca tgtacggcag
    10141 caaaaccttc atcaaccaca cccagggcat ccccgacttc tttaagcagt ccttccccga
    10201 gggcttcaca tgggagagag tcaccacata cgaagacggg ggcgtgctga ccgctaccca
    10261 ggacaccagc ctccaggacg gctgcctcat ctacaacgtc aagatcagag gggtgaactt
    10321 cccatccaac ggccctgtga tgcagaagaa aacactcggc tgggaggcct ccaccgaaac
    10381 cctgtacccc gctgacggcg gcctggaagg cagagccgac atggccctga agctcgttgg
    10441 cgggggccac ctgatctgca acttgaagac cacatacaga tccaagaaac ccgctaagaa
    10501 cctcaagatg cccggcgtct actatgtgga cagaagactg gaaagaatca aggaggccga
    10561 caaagaaacc tacgtcgagc agcacgaggt ggctgtggcc agatactgcg acctccctag
    10621 caaactgggg cacagaggat ctggttcatt gggaagaggt agaagatcca aattgtaata
    10681 actcgagtgg cgcgaatttc ttatgattta tgatttttat tattaaataa gttataaaaa
    10741 aaataagtgt atacaaattt taaagtgact cttaggtttt aaaacgaaaa ttcttattct
    10801 tgagtaactc tttcctgtag gtcaggttgc tttctcaggt atagcatgag gtcgctctta
    10861 ttgaccacac ctctaccggc atgccgagca aatgcctgca aatcgctccc catttcgctg
    10921 agca
//
